# Supplementary material for: Particle-resolved topological defects of smectic colloidal liquid crystals in extreme confinement
Source: Nat Commun. 2021 Jan 27;12:623. doi: 10.1038/s41467-020-20842-5 (PMC7840983; doi:10.1038/s41467-020-20842-5)
Supplement: Supplementary file 4 — Supplementary Data 1 [file 41467_2020_20842_MOESM4_ESM.zip]

Archive with 12 entries (11 files):
- exp_uncompressed/
- exp_uncompressed/README.txt
- exp_uncompressed/Fig_25.pdf
- exp_uncompressed/Fig_24.pdf
- exp_uncompressed/Fig_23.pdf
- exp_uncompressed/Fig_22.pdf
- exp_uncompressed/Fig_20.pdf
- exp_uncompressed/Fig_21.pdf
- exp_uncompressed/Fig_19.pdf
- exp_uncompressed/Fig_18.pdf
- exp_uncompressed/Fig_17.pdf
- exp_uncompressed/Fig_16.pdf
