# Supplementary material for: Particle-resolved topological defects of smectic colloidal liquid crystals in extreme confinement
Source: Nat Commun. 2021 Jan 27;12:623. doi: 10.1038/s41467-020-20842-5 (PMC7840983; doi:10.1038/s41467-020-20842-5)
Supplement: Supplementary file 4 — Supplementary Data 1 [file 41467_2020_20842_MOESM4_ESM.zip › exp_uncompressed/README.txt]

************
Full-size versions of Supplementary Figs. 16 to 25 from:
Particle-resolved topological defects of smectic colloidal liquid crystals in extreme confinement
René Wittmann, Louis B. G. Cortes, Hartmut Löwen and Dirk G. A. L. Aarts

Author: 
Louis B. G. Cortes
https://www.louiscortes.science/
************
