# Supplementary material for: Particle-resolved topological defects of smectic colloidal liquid crystals in extreme confinement
Source: Nat Commun. 2021 Jan 27;12:623. doi: 10.1038/s41467-020-20842-5 (PMC7840983; doi:10.1038/s41467-020-20842-5)
Supplement: Supplementary file 5 — Supplementary Data 2 [file 41467_2020_20842_MOESM5_ESM.zip]

Archive with 148 entries (141 files):
- rawdata/
- rawdata/README.txt
- rawdata/size6/
- rawdata/size6/06_06.tif
- rawdata/size6/06_05.tif
- rawdata/size6/06_04.tif
- rawdata/size6/06_03.tif
- rawdata/size6/06_02.tif
- rawdata/size6/06_01.tif
- rawdata/size6/05_06.tif
- rawdata/size6/05_05.tif
- rawdata/size6/05_04.tif
- rawdata/size6/05_03.tif
- rawdata/size6/05_02.tif
- rawdata/size6/05_01.tif
- rawdata/size6/04_06.tif
- rawdata/size6/04_05.tif
- rawdata/size6/04_04.tif
- rawdata/size6/04_03.tif
- rawdata/size6/04_02.tif
- rawdata/size6/04_01.tif
- rawdata/size6/03_06.tif
- rawdata/size6/03_05.tif
- rawdata/size6/03_04.tif
- rawdata/size6/03_03.tif
- rawdata/size6/03_02.tif
- rawdata/size6/03_01.tif
- rawdata/size6/02_06.tif
- rawdata/size6/02_05.tif
- rawdata/size6/02_04.tif
- rawdata/size6/02_03.tif
- rawdata/size6/02_02.tif
- rawdata/size6/02_01.tif
- rawdata/size6/01_06.tif
- rawdata/size6/01_05.tif
- rawdata/size6/01_04.tif
- rawdata/size6/01_03.tif
- rawdata/size6/01_02.tif
- rawdata/size6/01_01.tif
- rawdata/size5/
- rawdata/size5/06_06.tif
- rawdata/size5/06_05.tif
- rawdata/size5/06_04.tif
- rawdata/size5/06_03.tif
- rawdata/size5/06_02.tif
- rawdata/size5/06_01.tif
- rawdata/size5/05_06.tif
- rawdata/size5/05_05.tif
- rawdata/size5/05_04.tif
- rawdata/size5/05_03.tif
- rawdata/size5/05_02.tif
- rawdata/size5/05_01.tif
- rawdata/size5/04_06.tif
- rawdata/size5/04_05.tif
- rawdata/size5/04_04.tif
- rawdata/size5/04_03.tif
- rawdata/size5/04_02.tif
- rawdata/size5/04_01.tif
- rawdata/size5/03_06.tif
- rawdata/size5/03_05.tif
- rawdata/size5/03_04.tif
- rawdata/size5/03_03.tif
- rawdata/size5/03_02.tif
- rawdata/size5/03_01.tif
- rawdata/size5/02_06.tif
- rawdata/size5/02_05.tif
- rawdata/size5/02_04.tif
- rawdata/size5/02_03.tif
- rawdata/size5/02_02.tif
- rawdata/size5/02_01.tif
- rawdata/size5/01_06.tif
- rawdata/size5/01_05.tif
- rawdata/size5/01_04.tif
- rawdata/size5/01_03.tif
- rawdata/size5/01_02.tif
- rawdata/size5/01_01.tif
- rawdata/size4/
- rawdata/size4/06_06.tif
- rawdata/size4/06_05.tif
- rawdata/size4/06_04.tif
- rawdata/size4/06_03.tif
- rawdata/size4/06_02.tif
- rawdata/size4/06_01.tif
- rawdata/size4/05_06.tif
- rawdata/size4/05_05.tif
- rawdata/size4/05_04.tif
- rawdata/size4/05_03.tif
- rawdata/size4/05_02.tif
- rawdata/size4/05_01.tif
- rawdata/size4/04_06.tif
- rawdata/size4/04_05.tif
- rawdata/size4/04_04.tif
- rawdata/size4/04_03.tif
- rawdata/size4/04_02.tif
- rawdata/size4/04_01.tif
- rawdata/size4/03_06.tif
- rawdata/size4/03_05.tif
- rawdata/size4/03_04.tif
- rawdata/size4/03_03.tif
- rawdata/size4/03_02.tif
- rawdata/size4/03_01.tif
- rawdata/size4/02_06.tif
- rawdata/size4/02_05.tif
- rawdata/size4/02_04.tif
- rawdata/size4/02_03.tif
- rawdata/size4/02_02.tif
- rawdata/size4/02_01.tif
- rawdata/size4/01_06.tif
- rawdata/size4/01_05.tif
- rawdata/size4/01_04.tif
- rawdata/size4/01_03.tif
- rawdata/size4/01_02.tif
- rawdata/size4/01_01.tif
- rawdata/size3/
- rawdata/size3/03_06.tif
- rawdata/size3/03_05.tif
- rawdata/size3/03_04.tif
- rawdata/size3/03_03.tif
- rawdata/size3/03_02.tif
- rawdata/size3/03_01.tif
- rawdata/size3/02_06.tif
- rawdata/size3/02_05.tif
- rawdata/size3/02_04.tif
- rawdata/size3/02_03.tif
- rawdata/size3/02_02.tif
- rawdata/size3/02_01.tif
- rawdata/size3/01_06.tif
- rawdata/size3/01_05.tif
- rawdata/size3/01_04.tif
- rawdata/size3/01_03.tif
- rawdata/size3/01_02.tif
- rawdata/size3/01_01.tif
- rawdata/size2/
- rawdata/size2/02_04.tif
- rawdata/size2/02_03.tif
- rawdata/size2/02_02.tif
- rawdata/size2/02_01.tif
- rawdata/size2/01_04.tif
- rawdata/size2/01_03.tif
- rawdata/size2/01_02.tif
- rawdata/size2/01_01.tif
- rawdata/ImageAnalysis/
- rawdata/ImageAnalysis/SingleImageAnalysis_CodeOnly.nb
- rawdata/ImageAnalysis/SingleImageAnalysis_CodeAndResults.pdf
- rawdata/ImageAnalysis/SingleImageAnalysis_CodeAndResults.nb
- rawdata/ImageAnalysis/SingleImageAnalysis.nb
- rawdata/ImageAnalysis/readme.txt.txt
- rawdata/ImageAnalysis/01_01.tif
