# Supplementary material for: Particle-resolved topological defects of smectic colloidal liquid crystals in extreme confinement
Source: Nat Commun. 2021 Jan 27;12:623. doi: 10.1038/s41467-020-20842-5 (PMC7840983; doi:10.1038/s41467-020-20842-5)
Supplement: Supplementary file 5 — Supplementary Data 2 [file 41467_2020_20842_MOESM5_ESM.zip › rawdata/README.txt]

************
Experiental data analysed in:
Particle-resolved topological defects of smectic colloidal liquid crystals in extreme confinement
René Wittmann, Louis B. G. Cortes, Hartmut Löwen and Dirk G. A. L. Aarts

Author: 
Louis B. G. Cortes
https://www.louiscortes.science/
************

The resolution of all snapshots is 0.091 micrometer per pixel. 

Snapshots of smectic structures in the direct vicinity of the botton wall are divided into the folders named size2 to size6. 
To each folder corresponds a given outer radius, size2 being the smallest radius.
A given snapshot can present multiple chambers. There is no overlap between snapshots. Therefore, every chamber appears only once.
The snapshots are named XX_YY. The chambers are disposed on a grid. XX motion is scanning for different instances of the same inner radii, whereas YY motion is scanning for larger inner radii. 


Finally, a wolfram mathematica notebook showing how rods can be detected and colored as a function of their orientation is provided in the folder ImageAnalysis.

This requires licensed software Wolfram Mathematica. 
https://www.wolfram.com/mathematica/online/

A .pdf file showing the code lines and outputs (images) can be consulted with standard PDF reader software.

Similar processing can be achieved with open source programming language pyhton 3.0 (https://www.anaconda.com/).
For a non-coding versatile and simple option we recommend FIJI (imageJ) weka segmentation tool (https://imagej.net/Trainable_Weka_Segmentation). 
This youtube video will guide the reader through the user interface (https://www.youtube.com/watch?v=A4HhCd8V138). 
