# Supplementary material for: Particle-resolved topological defects of smectic colloidal liquid crystals in extreme confinement
Source: Nat Commun. 2021 Jan 27;12:623. doi: 10.1038/s41467-020-20842-5 (PMC7840983; doi:10.1038/s41467-020-20842-5)
Supplement: Supplementary file 5 — Supplementary Data 2 [file 41467_2020_20842_MOESM5_ESM.zip › rawdata/ImageAnalysis/SingleImageAnalysis_CodeOnly.nb]

(* Content-type: application/vnd.wolfram.mathematica *)

(*** Wolfram Notebook File ***)
(* http://www.wolfram.com/nb *)

(* CreatedBy='Mathematica 12.0' *)

(*CacheID: 234*)
(* Internal cache information:
NotebookFileLineBreakTest
NotebookFileLineBreakTest
NotebookDataPosition[       158,          7]
NotebookDataLength[     17690,        521]
NotebookOptionsPosition[     15003,        468]
NotebookOutlinePosition[     15346,        483]
CellTagsIndexPosition[     15303,        480]
WindowFrame->Normal*)

(* Beginning of Notebook Content *)
Notebook[{

Cell[CellGroupData[{
Cell["Rod detection and colouring", "Title",
 CellChangeTimes->{{3.8060788642614875`*^9, 
  3.806078876960379*^9}},ExpressionUUID->"f030c79a-d7c0-48ea-8f24-\
ac398f0c45b7"],

Cell[TextData[StyleBox["Import Image", "Subsection"]], "Title",
 CellChangeTimes->{{3.8060778962825575`*^9, 3.806077903722711*^9}, {
  3.806077952896943*^9, 
  3.8060779630508175`*^9}},ExpressionUUID->"568df2b1-e273-4258-8bbf-\
5c871fbecc33"],

Cell[BoxData[
 RowBox[{
  RowBox[{"image", "=", 
   RowBox[{"Import", "[", 
    RowBox[{
     RowBox[{"NotebookDirectory", "[", "]"}], "<>", "\"\<\\\\01_01.tif\>\""}],
     "]"}]}], ";"}]], "Input",
 CellChangeTimes->{{3.806077906057413*^9, 3.806077944798648*^9}, 
   3.806079040254298*^9, {3.80607922373946*^9, 3.8060792256603737`*^9}},
 CellLabel->"In[78]:=",ExpressionUUID->"e0f34298-6166-4ec7-bbde-79dc87610573"],

Cell[CellGroupData[{

Cell["Crop image", "Subsection",
 CellChangeTimes->{{3.806077976868346*^9, 
  3.8060779786795483`*^9}},ExpressionUUID->"2f27e46a-90b2-4f82-af35-\
bd45f93065d3"],

Cell[BoxData[
 RowBox[{
  RowBox[{"imageCrop", "=", 
   RowBox[{"ImageTrim", "[", 
    RowBox[{"image", ",", 
     RowBox[{"{", 
      RowBox[{
       RowBox[{"{", 
        RowBox[{"600", ",", "580"}], "}"}], ",", 
       RowBox[{"{", 
        RowBox[{
         RowBox[{"600", "+", 
          RowBox[{"360", "*", "2"}]}], ",", 
         RowBox[{"580", "+", 
          RowBox[{"360", "*", "2"}]}]}], "}"}]}], "}"}]}], "]"}]}], 
  ";"}]], "Input",
 CellChangeTimes->{{3.806077997590982*^9, 3.8060780912314897`*^9}, 
   3.806079042216099*^9},
 CellLabel->"In[79]:=",ExpressionUUID->"685c938c-7f8a-4189-ab21-6cff9d69a9f2"]
}, Open  ]],

Cell[CellGroupData[{

Cell["Apply filter", "Subsection",
 CellChangeTimes->{{3.80607824126066*^9, 
  3.806078243677148*^9}},ExpressionUUID->"af43e9dd-5569-4b40-aa20-\
f79a1b1f4bb4"],

Cell[BoxData[
 RowBox[{
  RowBox[{"imageFilter", "=", 
   RowBox[{"FourierDCTFilter", "[", 
    RowBox[{"imageCrop", ",", "0.1"}], "]"}]}], ";"}]], "Input",
 CellChangeTimes->{{3.806078250058131*^9, 3.806078260867195*^9}, 
   3.8060790444007697`*^9},
 CellLabel->"In[80]:=",ExpressionUUID->"0cfc43a8-ad32-4730-ad76-52fb4326c6b4"]
}, Open  ]],

Cell[CellGroupData[{

Cell["Binarize", "Subsection",
 CellChangeTimes->{{3.806078278732959*^9, 
  3.806078279919817*^9}},ExpressionUUID->"af5b32b3-2a08-4762-9ca8-\
be55b31de88b"],

Cell[BoxData[{
 RowBox[{
  RowBox[{"localadr", "=", "4"}], ";"}], "\[IndentingNewLine]", 
 RowBox[{
  RowBox[{"localadp", "=", 
   RowBox[{"{", 
    RowBox[{"1.02", ",", "0", ",", "0"}], "}"}]}], ";"}]}], "Input",
 CellLabel->"In[81]:=",ExpressionUUID->"9afa60cf-157e-4d20-8229-f6f237b4e14e"],

Cell[BoxData[
 RowBox[{
  RowBox[{"im1", "=", 
   RowBox[{"LocalAdaptiveBinarize", "[", 
    RowBox[{"imageFilter", ",", "localadr", ",", "localadp"}], "]"}]}], 
  ";"}]], "Input",
 CellChangeTimes->{{3.8060782895311103`*^9, 3.80607829222989*^9}, 
   3.8060790474506626`*^9},
 CellLabel->"In[83]:=",ExpressionUUID->"9ddfcf2d-71a5-439a-8933-02e458a24d67"]
}, Open  ]],

Cell[CellGroupData[{

Cell["Select component by area and elongation", "Subsection",
 CellChangeTimes->{{3.8060782998036046`*^9, 
  3.806078317977033*^9}},ExpressionUUID->"7e44bf4b-a3f3-46c8-a68d-\
dcfae45ddc10"],

Cell[BoxData[
 RowBox[{
  RowBox[{"sel1", "=", 
   RowBox[{"SelectComponents", "[", 
    RowBox[{"im1", ",", 
     RowBox[{
      RowBox[{
       RowBox[{"30", "<", "#Area", "<", "500"}], "&&", 
       RowBox[{"#Elongation", ">", "0.87"}]}], "&"}]}], "]"}]}], 
  ";"}]], "Input",
 CellChangeTimes->{{3.806078323976485*^9, 3.806078331258012*^9}, 
   3.806079049228903*^9},
 CellLabel->"In[84]:=",ExpressionUUID->"e4419102-c3b4-4c67-b105-f563bea30440"]
}, Open  ]],

Cell[CellGroupData[{

Cell["Polar transformation", "Subsection",
 CellChangeTimes->{{3.8060783511956863`*^9, 
  3.806078363419944*^9}},ExpressionUUID->"0f7ee98b-8d43-4f90-a77c-\
f6efe0377920"],

Cell[BoxData[
 RowBox[{
  RowBox[{"ImgPolarT", "[", "img_", "]"}], ":=", 
  RowBox[{"(", 
   RowBox[{
    RowBox[{
     RowBox[{"{", 
      RowBox[{"center", ",", "radius"}], "}"}], "=", 
     RowBox[{"{", 
      RowBox[{
       RowBox[{
        RowBox[{"ImageDimensions", "[", "img", "]"}], "/", "2"}], ",", 
       RowBox[{
        RowBox[{
         RowBox[{"ImageDimensions", "[", "img", "]"}], "[", 
         RowBox[{"[", "1", "]"}], "]"}], "/", "2"}]}], "}"}]}], ";", 
    "\[IndentingNewLine]", 
    RowBox[{"polar", "=", 
     RowBox[{"ImageTransformation", "[", 
      RowBox[{"img", ",", 
       RowBox[{
        RowBox[{"center", "+", 
         RowBox[{
          RowBox[{"{", 
           RowBox[{
            RowBox[{"Cos", "[", 
             RowBox[{"#", "[", 
              RowBox[{"[", "1", "]"}], "]"}], "]"}], ",", 
            RowBox[{"Sin", "[", 
             RowBox[{"#", "[", 
              RowBox[{"[", "1", "]"}], "]"}], "]"}]}], "}"}], "*", 
          RowBox[{"#", "[", 
           RowBox[{"[", "2", "]"}], "]"}]}]}], "&"}], ",", 
       RowBox[{"{", 
        RowBox[{
         RowBox[{"2", " ", "Pi", " ", "radius"}], ",", "radius"}], "}"}], ",", 
       RowBox[{"DataRange", "\[Rule]", "Full"}], ",", 
       RowBox[{"PlotRange", "\[Rule]", 
        RowBox[{"{", 
         RowBox[{
          RowBox[{"{", 
           RowBox[{"0", ",", 
            RowBox[{"360", " ", "\[Degree]"}]}], "}"}], ",", 
          RowBox[{"{", 
           RowBox[{"1", ",", "radius"}], "}"}]}], "}"}]}]}], "]"}]}]}], 
   ")"}]}]], "Input",
 CellChangeTimes->{{3.806078478213253*^9, 3.80607847843067*^9}, {
  3.806079051576623*^9, 3.806079055945891*^9}},
 CellLabel->"In[85]:=",ExpressionUUID->"3bde4776-ddf7-4612-bf3d-e781e6c6405e"],

Cell[BoxData[
 RowBox[{
  RowBox[{"flat", "=", 
   RowBox[{"ImgPolarT", "[", "sel1", "]"}]}], ";"}]], "Input",
 CellChangeTimes->{3.8060783658893113`*^9, 3.80607905751674*^9},
 CellLabel->"In[86]:=",ExpressionUUID->"b5a56327-f0f8-40b1-a910-8e9e4fb6d89f"]
}, Open  ]],

Cell[CellGroupData[{

Cell["Measure orientation", "Subsection",
 CellChangeTimes->{{3.806078512013087*^9, 
  3.806078516316616*^9}},ExpressionUUID->"ce53be85-fbd0-4fa5-a3f0-\
d47909e5c921"],

Cell[BoxData[{
 RowBox[{
  RowBox[{
   RowBox[{"mes", "=", 
    RowBox[{"ComponentMeasurements", "[", 
     RowBox[{"flat", ",", "\"\<Orientation\>\""}], "]"}]}], ";"}], " ", 
  RowBox[{"(*", " ", 
   RowBox[{"Find", " ", "layer", " ", "orientation"}], " ", "*)"}], 
  "\[IndentingNewLine]", 
  StyleBox[
   RowBox[{"(*", " ", 
    RowBox[{"Transform", " ", "orientation", " ", "between", " ", 
     RowBox[{"{", 
      RowBox[{
       RowBox[{"-", "\[Pi]"}], ",", "\[Pi]"}], "}"}], " ", "to", " ", 
     RowBox[{"{", 
      RowBox[{
       RowBox[{
        RowBox[{"-", "\[Pi]"}], "/", "2"}], ",", 
       RowBox[{"\[Pi]", "/", "2"}]}], "}"}]}], " ", "*)"}], 
   "Input"]}], "\[IndentingNewLine]", 
 RowBox[{
  StyleBox[
   RowBox[{
    RowBox[{
     RowBox[{"mes", "[", 
      RowBox[{"[", 
       RowBox[{"All", ",", "2"}], "]"}], "]"}], "=", 
     RowBox[{
      RowBox[{
       RowBox[{"If", "[", 
        RowBox[{
         RowBox[{"#", "<", "0"}], ",", 
         RowBox[{"#", "+", "\[Pi]"}], ",", "#"}], "]"}], "&"}], "/@", 
      RowBox[{"mes", "[", 
       RowBox[{"[", 
        RowBox[{"All", ",", "2"}], "]"}], "]"}]}]}], ";"}], "Input"], 
  StyleBox[" ", "Input"]}], "\[IndentingNewLine]", 
 StyleBox[
  RowBox[{
   RowBox[{
    RowBox[{"mes", "[", 
     RowBox[{"[", 
      RowBox[{"All", ",", "2"}], "]"}], "]"}], "=", 
    RowBox[{
     RowBox[{
      RowBox[{"If", "[", 
       RowBox[{
        RowBox[{"#", ">", 
         RowBox[{"\[Pi]", "/", "2"}]}], ",", 
        RowBox[{"#", "-", "\[Pi]"}], ",", "#"}], "]"}], "&"}], "/@", 
     RowBox[{"mes", "[", 
      RowBox[{"[", 
       RowBox[{"All", ",", "2"}], "]"}], "]"}]}]}], ";"}], 
  "Input"], "\[IndentingNewLine]", 
 RowBox[{
  StyleBox[
   RowBox[{
    RowBox[{"mes", "[", 
     RowBox[{"[", 
      RowBox[{"All", ",", "2"}], "]"}], "]"}], "=", 
    RowBox[{"(", 
     RowBox[{
      RowBox[{"(", 
       RowBox[{
        RowBox[{"mes", "[", 
         RowBox[{"[", 
          RowBox[{"All", ",", "2"}], "]"}], "]"}], "+", 
        RowBox[{"\[Pi]", "/", "2"}]}], ")"}], "/", "\[Pi]"}], ")"}]}], 
   "Input"], 
  StyleBox[";", "Input"], 
  StyleBox[
   RowBox[{"(*", " ", 
    RowBox[{"Transform", " ", "orientation", " ", "between", " ", 
     RowBox[{"{", 
      RowBox[{
       RowBox[{
        RowBox[{"-", "\[Pi]"}], "/", "2"}], ",", 
       RowBox[{"\[Pi]", "/", "2"}]}], "}"}], " ", "to", " ", 
     RowBox[{"{", 
      RowBox[{"0", ",", "1"}], "}"}]}], " ", "*)"}], "Input"], 
  "\[IndentingNewLine]", 
  RowBox[{
   StyleBox[
    RowBox[{"mes", "[", 
     RowBox[{"[", 
      RowBox[{"All", ",", "2"}], "]"}], "]"}], "Input"], 
   StyleBox["=", "Input"], 
   RowBox[{
    RowBox[{
     RowBox[{
      RowBox[{
       RowBox[{"If", "[", 
        RowBox[{
         RowBox[{"#", "\[Equal]", "0"}], ",", "0.00001", ",", "#"}], "]"}], 
       "&"}], "/@", "#"}], "&"}], "/@", 
    StyleBox[
     RowBox[{"mes", "[", 
      RowBox[{"[", 
       RowBox[{"All", ",", "2"}], "]"}], "]"}], "Input"]}]}], ";", " ", 
  RowBox[{"(*", " ", 
   RowBox[{
    RowBox[{"Replace", " ", "0", " ", "values", " ", "by", " ", "0.0001"}], 
    ",", " ", 
    RowBox[{
    "0", " ", "will", " ", "be", " ", "use", " ", "for", " ", "the", " ", 
     "background"}]}], " ", "*)"}], "\[IndentingNewLine]", 
  RowBox[{"PrependTo", "[", 
   RowBox[{"mes", ",", 
    RowBox[{"0", "\[Rule]", "0"}]}], "]"}], ";", " ", 
  RowBox[{"(*", " ", 
   RowBox[{
   "Used", " ", "to", " ", "make", " ", "the", " ", "background", " ", 
    "black"}], " ", "*)"}], "\[IndentingNewLine]", 
  RowBox[{"Dlaymod", "=", 
   RowBox[{
    RowBox[{
     RowBox[{
      RowBox[{
       RowBox[{"Sequence", "@@", "#"}], "&"}], "/@", "#"}], "&"}], "/@", 
    RowBox[{"(", 
     RowBox[{
      RowBox[{
       RowBox[{"(", 
        RowBox[{"Nearest", "[", 
         RowBox[{"mes", ",", "#"}], "]"}], ")"}], "&"}], "/@", 
      RowBox[{"MorphologicalComponents", "[", "flat", "]"}]}], ")"}]}]}], ";", 
  RowBox[{"(*", " ", 
   RowBox[{
   "Replace", " ", "the", " ", "morphological", " ", "component", " ", 
    "values", " ", "by", " ", "the", " ", "measured", " ", "orientation", " ",
     "at", " ", "the", " ", "location"}], " ", "*)"}], "\[IndentingNewLine]", 
  RowBox[{"col", "=", 
   RowBox[{"Colorize", "[", 
    RowBox[{
     RowBox[{"Image", "[", "Dlaymod", "]"}], ",", 
     RowBox[{"ColorFunction", "->", 
      RowBox[{"Function", "[", 
       RowBox[{
        RowBox[{"{", "x", "}"}], ",", 
        RowBox[{"Hue", "[", "x", "]"}]}], "]"}]}], ",", 
     RowBox[{"ColorRules", "\[Rule]", 
      RowBox[{"{", 
       RowBox[{"0", "\[Rule]", "Black"}], "}"}]}]}], "]"}]}], " ", 
  ";"}]}], "Input",
 CellChangeTimes->{{3.80607852755204*^9, 3.806078571699648*^9}, 
   3.8060786066130037`*^9, 3.806079060870816*^9},
 CellLabel->"In[87]:=",ExpressionUUID->"75d2ac38-ad19-442a-a84f-0e0ace30e148"]
}, Open  ]],

Cell[CellGroupData[{

Cell["Transform back", "Subsection",
 CellChangeTimes->{{3.806078637134375*^9, 
  3.8060786405000134`*^9}},ExpressionUUID->"53d8d24f-040f-4aae-ab5c-\
13443b8b7763"],

Cell[BoxData[
 RowBox[{
  RowBox[{"reversetransformation", "[", "img_", "]"}], ":=", 
  RowBox[{"ImageTransformation", "[", 
   RowBox[{"img", ",", 
    RowBox[{
     RowBox[{"{", 
      RowBox[{
       RowBox[{"ArcTan", "@@", 
        RowBox[{"(", 
         RowBox[{"radius", "-", "#"}], ")"}]}], ",", 
       RowBox[{"Norm", "[", 
        RowBox[{"#", "-", "radius"}], "]"}]}], "}"}], "&"}], ",", 
    RowBox[{"{", 
     RowBox[{
      RowBox[{"2", " ", "radius"}], ",", 
      RowBox[{"2", " ", "radius"}]}], "}"}], ",", 
    RowBox[{"DataRange", "\[Rule]", 
     RowBox[{"{", 
      RowBox[{
       RowBox[{"{", 
        RowBox[{
         RowBox[{
          RowBox[{"-", "180"}], " ", "\[Degree]"}], ",", 
         RowBox[{"180", " ", "\[Degree]"}]}], "}"}], ",", 
       RowBox[{"{", 
        RowBox[{"1", ",", "radius"}], "}"}]}], "}"}]}], ",", 
    RowBox[{"PlotRange", "\[Rule]", 
     RowBox[{"{", 
      RowBox[{
       RowBox[{"{", 
        RowBox[{"0", ",", 
         RowBox[{"2", " ", "radius"}]}], "}"}], ",", 
       RowBox[{"{", 
        RowBox[{"0", ",", 
         RowBox[{"2", " ", "radius"}]}], "}"}]}], "}"}]}]}], "]"}]}]], "Input",
 CellLabel->"In[34]:=",ExpressionUUID->"9fb08576-fec3-4114-b037-8e727f78178c"],

Cell[BoxData[
 RowBox[{
  RowBox[{"col1", "=", 
   RowBox[{"reversetransformation", "[", "col", "]"}]}], ";"}]], "Input",
 CellChangeTimes->{{3.806078681020653*^9, 3.8060786863852715`*^9}, 
   3.806079063623953*^9},
 CellLabel->"In[51]:=",ExpressionUUID->"c1079e1b-6b54-40da-95b1-7b1f08b54e55"]
}, Open  ]],

Cell[CellGroupData[{

Cell["Assemble with original image", "Subsection",
 CellChangeTimes->{{3.8060787173763847`*^9, 
  3.80607872680612*^9}},ExpressionUUID->"dd8832b6-0120-4447-b1f4-\
74d0dfdf17b9"],

Cell[BoxData[
 RowBox[{
  RowBox[{"(*", " ", 
   RowBox[{
   "Used", " ", "to", " ", "homogenize", " ", "brightness", " ", "between", 
    " ", "images"}], "*)"}], "\[IndentingNewLine]", 
  RowBox[{
   RowBox[{"refhistogram", "=", 
    RowBox[{"ImageAdjust", "[", "imageCrop", "]"}]}], ";"}]}]], "Input",
 CellChangeTimes->{{3.806078798017973*^9, 3.806078822087969*^9}},
 CellLabel->"In[36]:=",ExpressionUUID->"a48ab8c0-b35e-4393-85c5-4f0fb6790b13"],

Cell[BoxData[{
 RowBox[{
  RowBox[{"imdim", "=", 
   RowBox[{"ImageDimensions", "[", "imageCrop", "]"}]}], 
  ";"}], "\[IndentingNewLine]", 
 RowBox[{
  RowBox[{"col1", "=", 
   RowBox[{"ImageTake", "[", 
    RowBox[{"col1", ",", 
     RowBox[{"{", 
      RowBox[{"1", ",", 
       RowBox[{"imdim", "[", 
        RowBox[{"[", "2", "]"}], "]"}]}], "}"}], ",", 
     RowBox[{"{", 
      RowBox[{"1", ",", 
       RowBox[{"imdim", "[", 
        RowBox[{"[", "1", "]"}], "]"}]}], "}"}]}], "]"}]}], 
  ";"}], "\[IndentingNewLine]", 
 RowBox[{
  RowBox[{
   RowBox[{
    RowBox[{"3", "/", "4"}], "*", "col1"}], "+", 
   RowBox[{
    RowBox[{"3", "/", "4"}], 
    RowBox[{"ColorNegate", "[", 
     RowBox[{"Binarize", "[", 
      RowBox[{"col1", ",", "0.1"}], "]"}], "]"}], "*", 
    RowBox[{"HistogramTransform", "[", 
     RowBox[{"imageCrop", ",", "refhistogram"}], "]"}]}]}], ";"}]}], "Input",
 CellChangeTimes->{{3.8060787493886147`*^9, 3.8060787620417185`*^9}, 
   3.8060790684012175`*^9},
 CellLabel->"In[52]:=",ExpressionUUID->"fff095a5-4899-430c-8976-09c77b4bbf29"]
}, Open  ]]
}, Open  ]]
},
WindowSize->{766, 563},
WindowMargins->{{159, Automatic}, {Automatic, 54}},
FrontEndVersion->"12.0 for Microsoft Windows (64-bit) (April 8, 2019)",
StyleDefinitions->"Default.nb"
]
(* End of Notebook Content *)

(* Internal cache information *)
(*CellTagsOutline
CellTagsIndex->{}
*)
(*CellTagsIndex
CellTagsIndex->{}
*)
(*NotebookFileOutline
Notebook[{
Cell[CellGroupData[{
Cell[580, 22, 172, 3, 96, "Title",ExpressionUUID->"f030c79a-d7c0-48ea-8f24-ac398f0c45b7"],
Cell[755, 27, 242, 4, 65, "Title",ExpressionUUID->"568df2b1-e273-4258-8bbf-5c871fbecc33"],
Cell[1000, 33, 416, 9, 28, "Input",ExpressionUUID->"e0f34298-6166-4ec7-bbde-79dc87610573"],
Cell[CellGroupData[{
Cell[1441, 46, 160, 3, 53, "Subsection",ExpressionUUID->"2f27e46a-90b2-4f82-af35-bd45f93065d3"],
Cell[1604, 51, 618, 18, 28, "Input",ExpressionUUID->"685c938c-7f8a-4189-ab21-6cff9d69a9f2"]
}, Open  ]],
Cell[CellGroupData[{
Cell[2259, 74, 159, 3, 53, "Subsection",ExpressionUUID->"af43e9dd-5569-4b40-aa20-f79a1b1f4bb4"],
Cell[2421, 79, 329, 7, 28, "Input",ExpressionUUID->"0cfc43a8-ad32-4730-ad76-52fb4326c6b4"]
}, Open  ]],
Cell[CellGroupData[{
Cell[2787, 91, 156, 3, 53, "Subsection",ExpressionUUID->"af5b32b3-2a08-4762-9ca8-be55b31de88b"],
Cell[2946, 96, 292, 7, 48, "Input",ExpressionUUID->"9afa60cf-157e-4d20-8229-f6f237b4e14e"],
Cell[3241, 105, 354, 8, 28, "Input",ExpressionUUID->"9ddfcf2d-71a5-439a-8933-02e458a24d67"]
}, Open  ]],
Cell[CellGroupData[{
Cell[3632, 118, 189, 3, 53, "Subsection",ExpressionUUID->"7e44bf4b-a3f3-46c8-a68d-dcfae45ddc10"],
Cell[3824, 123, 450, 12, 28, "Input",ExpressionUUID->"e4419102-c3b4-4c67-b105-f563bea30440"]
}, Open  ]],
Cell[CellGroupData[{
Cell[4311, 140, 170, 3, 53, "Subsection",ExpressionUUID->"0f7ee98b-8d43-4f90-a77c-f6efe0377920"],
Cell[4484, 145, 1734, 48, 86, "Input",ExpressionUUID->"3bde4776-ddf7-4612-bf3d-e781e6c6405e"],
Cell[6221, 195, 254, 5, 28, "Input",ExpressionUUID->"b5a56327-f0f8-40b1-a910-8e9e4fb6d89f"]
}, Open  ]],
Cell[CellGroupData[{
Cell[6512, 205, 167, 3, 53, "Subsection",ExpressionUUID->"ce53be85-fbd0-4fa5-a3f0-d47909e5c921"],
Cell[6682, 210, 4825, 147, 276, "Input",ExpressionUUID->"75d2ac38-ad19-442a-a84f-0e0ace30e148"]
}, Open  ]],
Cell[CellGroupData[{
Cell[11544, 362, 164, 3, 53, "Subsection",ExpressionUUID->"53d8d24f-040f-4aae-ab5c-13443b8b7763"],
Cell[11711, 367, 1231, 36, 86, "Input",ExpressionUUID->"9fb08576-fec3-4114-b037-8e727f78178c"],
Cell[12945, 405, 294, 6, 28, "Input",ExpressionUUID->"c1079e1b-6b54-40da-95b1-7b1f08b54e55"]
}, Open  ]],
Cell[CellGroupData[{
Cell[13276, 416, 177, 3, 53, "Subsection",ExpressionUUID->"dd8832b6-0120-4447-b1f4-74d0dfdf17b9"],
Cell[13456, 421, 449, 10, 48, "Input",ExpressionUUID->"a48ab8c0-b35e-4393-85c5-4f0fb6790b13"],
Cell[13908, 433, 1067, 31, 143, "Input",ExpressionUUID->"fff095a5-4899-430c-8976-09c77b4bbf29"]
}, Open  ]]
}, Open  ]]
}
]
*)
