# Supplementary material for: Particle-resolved topological defects of smectic colloidal liquid crystals in extreme confinement
Source: Nat Commun. 2021 Jan 27;12:623. doi: 10.1038/s41467-020-20842-5 (PMC7840983; doi:10.1038/s41467-020-20842-5)
Supplement: Supplementary file 5 — Supplementary Data 2 [file 41467_2020_20842_MOESM5_ESM.zip › rawdata/ImageAnalysis/SingleImageAnalysis_CodeAndResults.nb]

(* Content-type: application/vnd.wolfram.mathematica *)

(*** Wolfram Notebook File ***)
(* http://www.wolfram.com/nb *)

(* CreatedBy='Mathematica 12.0' *)

(*CacheID: 234*)
(* Internal cache information:
NotebookFileLineBreakTest
NotebookFileLineBreakTest
NotebookDataPosition[       158,          7]
NotebookDataLength[   5991332,      98506]
NotebookOptionsPosition[   5987261,      98426]
NotebookOutlinePosition[   5987604,      98441]
CellTagsIndexPosition[   5987561,      98438]
WindowFrame->Normal*)

(* Beginning of Notebook Content *)
Notebook[{

Cell[CellGroupData[{
Cell["Rod detection and colouring", "Title",
 CellChangeTimes->{{3.8060788642614875`*^9, 
  3.806078876960379*^9}},ExpressionUUID->"f030c79a-d7c0-48ea-8f24-\
ac398f0c45b7"],

Cell[TextData[StyleBox["Import Image", "Subsection"]], "Title",
 CellChangeTimes->{{3.8060778962825575`*^9, 3.806077903722711*^9}, {
  3.806077952896943*^9, 
  3.8060779630508175`*^9}},ExpressionUUID->"568df2b1-e273-4258-8bbf-\
5c871fbecc33"],

Cell[CellGroupData[{

Cell[BoxData[
 RowBox[{"image", "=", 
  RowBox[{"Import", "[", 
   RowBox[{
    RowBox[{"NotebookDirectory", "[", "]"}], "<>", "\"\<\\\\01_01.tif\>\""}], 
   "]"}]}]], "Input",
 CellChangeTimes->{{3.806077906057413*^9, 3.806077944798648*^9}, {
  3.806079180071623*^9, 3.8060791810884094`*^9}},
 CellLabel->"In[55]:=",ExpressionUUID->"e0f34298-6166-4ec7-bbde-79dc87610573"],

Cell[BoxData[
 GraphicsBox[
  TagBox[RasterBox[CompressedData["
1:eJw0vcmSZGlypQfhhlzyFfgW3HLJbVP4AN1CsIUbUARNEQqfBN0AsjLC3W22
a3eeRxt9iMisKjTAZ+GS5zu/ZQAoZGW4m937D6pHVY8e/R/+w//57/73/+Zv
/uZv/tN/p//4d//+//6f/v7v//3/87/89/ov/+vf/af/4z/+3d/+b//z3/1f
f/sf//bv/8f/wI/9f/9t+L84S/OSP3WV52Xb9UM/DPM8jtPYd13TtG1dFVXb
6m/6fpqm8zL1XVvVddv24/n2/vl+W5Z5HPQL03xe5mkcpvPlsoxdXbb6uYYP
HMf5cpmn81hXXZWekjQtm77p+Zejvq7vx3max+V8Wfq+0zcP/oqq0E/1k35o
Od+u1+vlcr7e7o+7/vm8nOe5a/QQepC6LZPocNgfozhO86rsl9v71+fX19fn
++MytU3Vdm1dFLUeeBz0OmVZ6aH0yWd9pp5Yj7FMegf9VDOM87zM8zwMTV2W
+Wm33Z/ysht4pbO+/qoV4CkHrY7+kzcbR/2DPuNynrQG0zxPy8KrTKP/qz7t
el2mSd+s9Wi0wFVyig/73T7ROhRlUZaFlqlp+bi20Rc3dePVrvMszbI4PsWn
KEqyrNDPlVnGdlWdXqBrqiJN0zw9rNe7fZxX/cRr6RtGvc75xprdtVqX86gH
nc5nPZYeSps7tN0wdIM2bD5f79dJD1amcXSIouP+cNzvj6ckPvEnSvNWpyBP
46IqK+3Y1BZFWWu9T6djkuvb00qbtyzamvv9opPgTbrdr6yCV+N8ud1vj4+v
j7PWSYszcUb0GzpHbR5vVy/fv3/fp1rB8+1+0d+zYHze2DfaqkJfOkzamqrS
mdOL879FejqlmZ6oHfqm0Rmp6zTarl5X280hKfMiS7Jcy6QTlOvH9FNjx77O
Zx2acfIRnToditarWPGhRZbrB/vRW6+91dlYrh+//fbztx8fl7Fpi3S/+vXX
l9Up76aLTuLlokOo9V16/dKkjecXtaK6Nbo2Xa+vGPu60XXhdC/X98+P+/3z
6/Nx1kHX+dZG6h3SJEviJCsbnS9t1P2sW6M9bhquo55JS97UOg390JaFTkOS
al/iNMvznKOj/4gT3rAoK7+vtpHjXbc+xW2VRLvVr7/8+rbf81vaOd3kOtff
syLzcrk/dDJnndSZJdby6rprOatSn1Y3Vcp1qvUAOmfxMdL/7Deb9evbNsnm
jz//5V/+619/fr7fbxcdO25LxjOVud6o6CauyMhx5PI1/D9ZD92Iy/2ub527
KoujND6w/avdKcoaXfIz63rW+nQ9KyAj0GkHk6yI94c4jk562YTVatpBX6lD
PbRVkWXaN/0LHRnfujrZbXZRXnXdoCs1YpR4EP2f/tP7w5Mtus+zrkGjFWt8
+0a2nQuCwRlkQ64X7s/tpvfr51FmpGnLPM/0boNujnaq5hjpxXXYklNS5Lrc
tnU9NlM/WjZa116nNdH1LZqW59ZiawPKLCmwuTp1lX4yzdmZps61Pb2OjQyu
tkhn53LW1e10+nSOdc8G3dOUPdiftCmyjl3b6y2w2TxFUWUyg7qy+tS6yLTl
OjCcfp0GTj42TScnT5LDdrvdfPvll19fdwnfrD/c8mh/Kuvx/tvvv38uQ3bc
Ho6nnF0o9So2/DpQWS17Latb6V10iXR98kxHNj0dD7vDKZORtW1psGIdi9EU
ad4My1Wmvmu6Rq8c71er1eaY6HQX0V6Xdr3ZHuOiHadB297ql2t/RBFHx1NW
tbgDr7KOTJLXrGqLMdeZrbiz+r1aV77Rc2mxM936ONrrDY+xjryOvS5Qw9XU
9Z907rJc68aR1tXJKg5YUXetPjtK5G+02t04NLqdeqJ+WJax1abwMPrqrsMa
dnr1GUuoF2vrLNrpuGnD41Ou0+gDqjfQ5dU1PM9tXsRx0QwdN7vG/strNfq4
VBvesy9z3+j86JFXq7dv39fb9SHulsfjOtb6yKOeQ5ewqnVSo923f/6nf/rl
Ty9v263sfaG/TvIsPmy2snpNlRy3a93zIkvjvZazzA7b1dtqG0WylToc7AbX
Sce0reV59O9yPEpTyYDINcloaSnxHroges9aN1TvUGPMsJ26WrpuWgs5/un8
+Hi/LtysCXs6Y/10027X89wBDbBIdVlVPs8jpl7eLNXtqSp93KTfXLAGtpxg
g7OMpr5Vf4J/rjk8M1ZMVkFfLXOr+7iE3/LxszHLE50QwQmce9f0C/f18fj4
+Px6nLXHssH6OK3dyJGVRdEpwPbrMF75KHnEi7ykXkwHVT4JK9jpROQ6+xxm
HRS9lAykLP28XG8XjEjftL7mM6hHb4LJ0vPpMfVW5yt+HzCkv9XjTwAOfa/u
szY+i9NIMEUuu2g5gmCXEoQ0DXYUWoPWS8AayNynJ9ncU1bq7eSCMfs6qX1w
H1rhNFq/rta6R+2ILQSFAD3kfm8BJl3mJwTB2QJMBh5cT9LpF+bruZcLyXkk
AacoTmO8ahILcOhLC3auAWHJA3VDV+AStOD6mTz4S1ZzMNZZgH5X+e+71hL4
Zlwk83l7CITd5dDZ72UOvlLHqMyOu7e3l5fdqerkhgyctH7ggjMmWMtSGa71
IFBdOZ8m3Vj+aBlAdKxDWSW79Wq1lt9PtdEyzkWOERXcyznx+ildVR0hjo02
AxPKPdAz9CyzHGYGGMXacqV7jvZ8ef/x288fH4+L7G0eb97+9OvL2/FUNLIz
+lZWWD4P3Io/m7EQHWDHmzBg4Xu91MgTyu9/fDwERt/BEBVGtkx8ozGpAOXH
4/Nxe7/OcpANzr6RQxLurXH7PCm+REatkBHhAJRFwh4dZd72USpAEB+1H+HH
aw4ZbrGp4mi7fvn+utXdkM/kLmIUZaf1QwJx8+V2WeYAtOSoubFY616rIVTV
YCQMSRvsuoD1Yb/frN5eV/ss6+8/f/wuTPTxzpvdb/r9xs8neJIleAtc7sLJ
J4LQheqNtAahJgDpPNRFoudff39Z7Y6yjDXI9AICJ94AfowXbvygOyArecI0
6kwmieyWrspkRz8PgigZTykLqmMu59am0ep1fVQIo5+xk5dJ0kcOtjIOUfij
79I50y3X/Wkqv7WWvj9rQS6yXiPIDUA/cZrP58eVL5y0JPpxOVq+SNGD7pV2
Bs8d8WS64Nw92Uh9AG5FZlPmTmjllFZcoFanRoBWMEkwQKZLuF7eH1usY40B
lp3sZVhA/uPwtI+65iC8HFSnfxAY1xnQTsqW60aOGMZFMZBeoi1OshP6ugy/
r8/O4+NRwFyvfb3c3vUSXZZE8VFu/3A8bN5e3tbHrA4HS6dwKHWnynZ6F0i/
nfGQ+oiGaERnseZODgXOj2W1e8SI6pt9VOQoDwq8tASgMq23DJsWlVvAGde7
LDqRjWChIMJ2vZbfl5Otou3L62pzOCRaIPklwjP9n/yFnbgeP0qF4Gr8aSJI
rzVu6klR5aCfXi5TxznGBDdyKYD4Ul5cZyKN9pv1Tu7Q8Et3R88yep3qLMNk
dQqqFHfFenR+peMX44S7aIhKdCqD2w/n29Jigpqnx+QMt373qS+EqpquTA6H
E/BNu1KCfjMAGW9aNvIHI4Agq7XxnawlNkl/kymQyvRRhAv9UKbCTLvNevWq
u0rscqonWZa5zg+CsHJAHCDhgtdv/+Uf/vGXl9e3t/VqvdnHfLHuW6po7ZQW
uW6T3jjVbSW0VtAtILB6W+92iuIENTnyY5vbagom6fAVDiA5OU1lTytYPOBX
DNh1HAVh8L+gXPaPO97KpA86dHKvVx3zEKadgxOXGRFk1gsKKZYAX0JaWV/9
BQC9MLr18dGOyXLK+3B8da4ECTsDDlCu3BzGT6DpQiBJGIkluAQzhXnFiQsI
poVAz1FgVS+vSL5uFWDf7p+fP378/PF+A7trvwVVeGhduQocwNfNCuq0vvLj
utvv77ra2gc5Qlw1fr/QtdHnRjr8tQJALuH5cgXpkA8ZSIEYCS36NS0CUaCW
g/VwOCgHrouriNDQQBEOB7Ctu7nXGZNLlS3OSh0ghYUdV7pyOHBR9IQ7Ag3I
NhCzygGfjseDQgRtKdCfPatJvgARWsGI7dtqHZ0AAx0XUsHKTRjkSuD9TsRP
DCUnvziYHQPOMkLAgy1DpbAzOe1kDU4KIDMd+STRIdaBimVbdMMIlQZ8r66L
jpAeIscGcyz83wlJZVQNeS5XrSU+fnIYzBKcrw95hw9tH+EcO9d1s/MrZXxc
vb6u93vHe3q6XnuH+9c63OQcWsMNImiyK/xegw3kxp7Ybnk4jL083FYHfKsz
HuckBEriGqyuVoyNJzc1X7wQHB4cAeeRNIxgpu61YPspsd3lsbHn03J/fP78
8XnXUo59cVy//fqnb6/bfU7w6uswAK14YTl3YU39Jx+pfyaoBPHpPI1YwQlf
cv+Q278r4HBkVub2+2WdN7JHF1ILcp8YNC4iKSAfCD17xzEjuaTl18ZzhYna
U6I52e719pjI0xKtKNzGYjYk6WTYhk7h2UZ/9lFGsCTPIcDBixa1LZABKZ7Z
/6G3YrExcrKzoCWbroqIoKoVpMnrbw87LM4xy3sh/o/3x+N+vX3opn1+3GSD
a70U8EI2h1CbKNNw8xxi0o4oTdBIMPBxu+rc50Qkm0N0jIXWBJp0a+z3W+Kq
USfhLge0DJilAiAaGdtrf7UF3cAV66twHJJSEEs7O/fV6bASlEhZ14VkC3ZM
Xz9xZxfHDMSpRKtcS7I9rV+ddRYouXJ1r8J6HLdKF/Sqd7x/flxmnUcufRMC
CO1SpWhA+42Hkjcj9VJwh8dZP37rczIVWsFUmF0OorInJBIgyamQkdg249H1
g6wzkIxFx6wA+rVXBk8LlqROT1w37X/sxF/mDCGP0F3eP9/PI4/f1qACgyMu
AGG8/N8hLfWct9vHj98+r3MZb3XPtYXHk/Zzvz+Bikks6oeAbmkug3C9P4R/
xoaorcVMdKSCtD/4LrCNDnbvNRSS5u3zBivF/gBPsOd60bBC8nxkoXT/dEHA
SKlitN1muzmmOtqFXJNO1DEtSaryNTUZgawgImkqOcQT+Z1GYTuJTm2Wjr6+
Vt+ql7peR20cj3ERjAT7TZUglvxLftor1t1Eii91hcDO3GwjevaqDImklNce
W3IFHPk8Kw3Uay5RJniVNjKZAnvkcXQbuJEdTp9clFZLYKdkE/TeHPpUgQNx
mY5BbaiS1Yp5phaT2U73O8DYQWerQFqb2BqInns98l4XWR5/LVO43u2Pp6qX
oRwVzOy1ULsoSaJIp/qf/+kf/uGfv2826zfWbLc/HLU4JXH5UQF+fOJfpIUQ
s6IUAbAmi7bbrRz/0bdmOD8eRHgFcLTKw3XnbfChwSdrr7uOzZ24hTWeOmM/
Scl3WIkR7zyOOiIX0rsEucJSAHDZ0dYpxBn3DVAM0Vmc6LZMLGpBjF5wdQAS
5/ttlF8O8aJ+n8PScnJ6To2CH6FqLOuyOKs6Da4pPAMscufawISjdHIOiLBR
PkU/vtzvHz///NvXu646gYH8OCk9o9CRWgQVBsGOmxyMXD9+f8YtLfznREZN
iyH4HGlXdRArsBnh7OUh3IztGFgzooKJ3HFw+7Jo7+83cge3x/1MveR8vzjW
HicdOByQVmHQSVDIT8iqi7EM+pjWLkpXS59DunKWVSDD3ZMeKrjux71QW6FA
ryTDIRvQOtXASS5O29V6J4iH33fC5EzOXcESwYp8/40ii1CIXsB+n4CHl9cy
6ov7KtOxOgkt8hlO/MijyhQJzyoQAQWSjsJFajtCgsiZZl1EwdpCKECPhF1Y
hMm0Tzf5/QvO0tjCiRWWRqYEPOiEqzwkCZCqSKLtZrPd72W4ycEMI7ki/D6Q
jNQHpYtp7EMmBshQ5054ZCeyeEIlJIqwH/qQ/WEHtCVcLjm02FF8WY/ddyB3
OcuOkovgIJOdwvHhVRV9Eknn4FPnBhQMP263h3Mlwh/pYf327ddvb9tdCJAK
0E47UigREtXTLaCUhqOp40+8w+UhBzCQByFddbtfhT9lb2LFrOA3La8gzXSV
E7x9/Pb7D/k4gIizHE4DG4cTYBAqYnFqmUf9N90MbY6MvIKa9fYgQ09JBqub
OLshI1Vzm4l6toql9DuOobUdnaKPOOfbQQG4RVA2K+/6BPkVfh1vSPK+5brI
8Ta4r52ikq0MzkkhVR8ySNM8zLePj58/voSwLxchSHL9srRVG2odzoS5GuL0
MImsnpLT9aY72STyPadMEKbEzY2kewTT/bT4/cv96+v9fnXtRHZZ9xxok9sZ
dU7Vj0SacvxxDpgn+Vqetq8vrxvZbAGDiwGcPHPThetr7D73dUVmc/TtIbTu
Wy9YI6A+29R83IhAWoXxBaDt4+vH4/7xfsMCNS57GpZ3o3ET0UwOsKJWJKN1
vn39fJ+LQtg+jo57odEYawxq6EfKRLobLA1lKO2bQLYzubI3WjWjf982Y38y
DpczabYTKU0FhoQhDcXNnpplXY0CXreJnFgj/x3b1gocJE6GFfEpEpxtmvn6
48//8tfPa3l6Xa1W230S61ErzLp+s6WgyGkeWhI9rIzsuiImMkAdBZO60NXo
/SSdy7JCWHoIqmHjJF+nCycjSVo6LvVgI5eZHJUjkJ4CRg0MnKhHCBsqfD2l
1aDv0wnYHaKMgJooT6GNfLwCotahnwIvvYw2XHfeuLVt9Nj9SC5woMwsG9tV
PMbc6lRM10uXCyAJ/abRWrHu8aTf1RrJtvpgA2/LnLhenw3o0tPOY5EklW4X
qflWz9hV5FWFmY9x2cndAL69vHq6Gv9BCY6Mk2JYbHRH2VGLLJtUU1DWEpIz
k3/VG5JFZrtGXQ4tAxe6b5LjUfYOFyTHUGUckTUZ+aPcjf5wQcFNRbTB76+3
+8N2vfr1l3/8z//5n142stU7YzeZTSyJ7mYm63fgF4kkAbpVGlPqSU+H3Xol
A5HJ1Y+Xx+PSuzjI3xH52TjKppCjK0uSyDh9MpnLCG5rSRyAbfqnVzeOxhQL
jL5/vV8WsHDwxNpAoRvyaS6mC16kBCO6mFVNzbPXp+kY6K1J/OPm5umKrZ/s
dkfOSBN23ViTNSNrLuPBhZnOIQ842BmNztQRCrCHSVo1MikTIA0Xc//67fff
PnXwdPedzS1dz3A+3V/QG6pQc7w5b+GEgl7ptoAjG1Dj7iDcp41ojM4gJODV
BRXmnnqdI0nwC9H1FZ+Hb8Hv35wCHhfXrAnNHT1xugdyTbIRSRpKyj01eaob
2oN2IihlHZwTlV1qCLd0Vvf7SOuo4+WDnOVeJFL2XZsr7iPDQ22N/JjRg5Ok
Z5gQBDAXUtzBz2FcRzLtgraU3LhUR+Hq6HA8CIi0OHeizbKgICxvPgKFADoy
WmQtkyjNIWi4PFFVDq95qk73kOTJctVaXu9nrS8GlZxqwHSYezMd7Gx6UpHJ
6Sh/LUTKXeHQuY60uNb7uM/GnoRxLKUr89rJEusKz4EvbXjnUdBnz+eQ2QMw
Ubd1bEy0zF73RI+3x83wkfwMnnkMaJPCpbAtYaOOkXyQPlM+R0dCof7kZyDe
2r59f3n5vjkYLTtFmxekQgKj43rWQSLK7QfjYucNQMOEty5TcSEUXJig0WBk
QE6yuiRgb9fH1w95Tl2GxYi3JuLWI5FMaal1U/YPhVjKHTAdFFsfccN7qBbm
gEDK8CnosU7CVLHLADG8D2+hNlEgL+TfStJJQARYDpOrQ5zAymXA2mG/y7RU
sUm+5TogBxmht7ftKfFJA+WwP+f7+9fX14+fPwVc5lqhhvkHTtUC5LTAMxaG
MkKNC5ERJvM8y8PncRRTYCkq7z7nYjDGESyU7yFP9H5/XJ0jwjMUpHGonw7O
zcmTEKtqI7LwAbI4ZbR5/f59dUjbSdfQUN1EIC69XmgCLFBAM7JxEQL715CR
VJip0+obcl54wRaI1uk6vX/++Pz8+rjJUJztoUgjtWYw6IknDjOnsgx8lDOe
WCsRHUmRrGWfdRAbah1CFsIK3AVqTm35jFiotuo+uQ5DTDnp1mJ768LRP7dF
7vB0PG43q9XuRJp6pNJM+lDGenm8U66E50QwkQZuTkrVp/Jbac2a89df/u3f
/nyr4/VKsEg3vZ3kuhWLAJyp4CsAoGYtSF8IDMwXinWDCUmQrbBWrXZkYmtI
ZCoOLgnndcaHKiUHoeDkhNMNCYHRJZB+vt/PwhVOPFPnJd6Pc5a/bATF24xk
j0DbwKvAL6FMl4JCXPFSRLI/RJSP4LXovTtdul5PB5ogRUgdDad6njhd83Wu
nBcQ5pWv3B4j2FCUr3WnqCwvwgeEMzqHpBWEk8ne5XFRQ6dKk1LB0UAA1lLZ
Omadro2gOkWjGYoRqTQqKnnV2b2ZlqWt8ZnX11ApK4Kn1K9V/XD9kLOF4KLV
dgEDDJLI3Bb9cl/6wRUShVwrivRJlpMdInEk29mVie63/upttdOZ/tOf/vG/
/NM3+Xqhq/129famX4n0vWTUox1RPcgrw08JMgj56YsEKXab9eYkLKfnlRvV
pnFCtD5nx67kNnypsGg5ND581hL4fYOQip4FnE3QQeKMYt3gMuzlQQ6M5Oz0
DMFLqiQLNw5fl5NDjvZRWgpJdubDUd/AJxCD8e1z8P7gDOFJV/Wdd6sNs6AR
XPAYrku78q2/xuCSZSBilYdKc4NtSvvy85fJGQHYVF/vrttjNRqbjRJGii1M
65KPDr/uGTDhDHeA1LiQ7mhQp2h0r2Op0LKwVbG/oKwkuzA7xw7TzKQYGBpO
T9uTXO8PgSvnuS/EjpPiCtbXRZUahyd0Y/tL5hOE5tBQh3MA3YBzRirEC8lT
4EVTxMKCwoO6VgDjPKeUi2keYIXIZx8FWsHmQAiXF5yBIYF7PocyzOJ/YMUX
U9BCwr3OyyzaHnaH4/54TLPGKXDZNd11+9WeMHsWejD7CxpTLucie9iYqkBA
qJXVWlH49JMbAimeG0xHqzgoE0eMIrtDduoFenrXL2Ie/ShUqRcSQoA1KXPv
BNLlyoLOy82FCtYSjEYazhXnygQQl9y0uLovp2i/OznCx9+0rBKVlc7Itu8B
ZRftx13huR4MShIQ9uzag+40FvKUCKFmivxkApeJBD7VRmpJJ3KT+4POMQlZ
mS0nbLh0tVPaGGpBBHyL3nYMxc+Z9bh9vJO/JtbRaUmd+dKlVqwAb3WcbySQ
zhxVcMa8DKaiyJ3B7MAVNDwCpydz6tbkQVt87TtBYBo7Etzr6WQi8cmuCWSK
Krbr9e4UE0CedU0fd3kcQttAFiSnb9pu40OD43eCCYfcuqrSu2YwweipqzTV
Gux36/U+zUFSuk0dYTzXF4ykmPjr4+F4GB+AE4XNBFGCvI+ZQhCjILJ2cDW1
TgqKSkdirZdwcJ2KPYWJ4wCd8h5ZOPwkhparUzvbCEYgG0ms0kDI6jmLtaJs
qqJRLFtAfXBZyDaY64ql7h3jw54gET44l8XZJLWSJy7Ykv4k3tCz5nHg602C
sh+fnx/vHx937s7wrPT0hk3a6EvACV7SHn7TrJhLNne7BSjBNgDgtzCLoBiC
PhU5gP8h0p5I/ZVGDhxuEkaKMEgRk3oxYdOxV7R5+/br2z6RV4CpYmqvllPu
Tn8UKlCFU7h5Is5KQjWVLCJXtuhvP/7616+lOG1WL+uDzuByf7/KD5O1IijR
QW9INQnTktJrB0VCd8EfXRLgIDFhTTSM128a1+2hH+rVr3PH2SwqHD/BtkEW
+cTFbypbVqZkoAeF6eQkynritxXPLV1JsZ3gWZZI+K8GVJUZpF2X6OTuD/sj
Ri+NT6mcc2viHzZhKAohMoEK7QRJGnJV/fksd6tFaNsqOaxl1CiL4JB1wdnv
Ree/FhCqHRjkrrQOfUXizTTqnN0kQ6i9SY67U0WmvpG/FlyDb4k5a0yFqx2p
NVQw9OQx2E1IEGBHGaA2K0L+7vb19T4Ddts+fCXcbG16XIzXxwJ1VnDuBLo5
pRDG2iI5weTmTGfpfv0m179628rPvwjOrvdZ4FLA5D5E+rE00sFpMkUAx8So
EQaznHBGUqMthKsVEZ1KEpHUjJahITNVtjX8Fu41qUuqx1nAnk+GU8g4tdQk
c0wzjoAL5uM+9fi5G5ltCPeGAZNzQ30A9CNVl0K27qhnzFKqIpR+6tz1rtb+
lqIuZaI5xCRe1hpgxV61LgX3sOmdF8RM1fxED/EG1OHKPRAOYKereobHRmGP
+7Xc5X/vd0LNjvA01DFKRzIdpfwRbwvbZvYjXByrK0yYBpNu5PipKKaQWUKC
w5nLMxEdCQ1SQuFuFYqpegc3i6u5+trPu44Ma7iMphVSnBM8MZcrSf6g5rvd
YXBpfCK/C5Imy3YZe7ojBocIWPnsFFH5SYxmif1wHARGvTC6TsARWhplQSCo
fvVsNrBTm2fKFnzFmeJlcHSjcxCB1ZZFm80K/ocgo0E5IdfQ2/Fj3ryx8pkj
iZSBRFYcx7pMvWsGBFMVjQdJVhFAQbAigUNBhooukZ6sbU+ExcbhAvzJlGwJ
eCIOum4c1k7PS+HobGo3gCn0AzwgSwywqZzskfNg1dnNOkTAunkyOQI/RWXe
CPR0rKL/OrD3ZaHO8xzKRbqqrYlms1NDcKe4lWTOj0kWYmE4PecRdksM6XEr
QI4VCUzMBiSsrwTnw9uF13ADPWLluHi8sasWt8fHx8fDLl2bCVMpIec5cWq1
YYI17/RBXB9yK/LLFB0cTjr4K5yMlUcQtIW1yhkmYCSDJPwM20lXX/74IIcs
J3PQtlAa58qmpy02Y32IZe5olnj/eNx4DNN2YAA0gbMXMIDz7DNUNyfGSaXC
4sGvUyXq5Pdj+ajDTtErHDxZKEVe8gDk2w2ar/ePzweXB4ibUGe1gw4hwGUO
dhBQUxHC4kAgu9dUxCcqg9fFrSx14HKCO4D5oQ/DaJqOCZ38lgIitEVXNIjb
aIFweEi0peeUrxBAhhh0vS2hRYCjhbehEsbyBkYw1nhYTELgHpF4AEo2ppPT
yCRkBV0SW3h7//Hz59f7fQHPmYfkRaNuQUnCGQnnZWrMSt+mJxNOdtvVLqqM
gLrO3U0Nhg8kyw3LTsJrsjEOuYhJQnGsGe4PmAOjrxuMmhJiT7T5/uvLRqF8
oxXlMg68Chhe8c6ZjDR11Th1nd2lLuEI/VChd5g/fnxdOoHE3WZzLEhpEYpq
qyrQhZNIgf9Us4RFf77r3F4gejVe2CoDDs/2+8UAU7mjFDXoQg0VJ7WVpzrF
NsNwd4eZxJoWXZYDIlkq6PF+xe/UvX6nq0M1tzFzRz5grBTtZl7BPOSktK2w
AKNjUpoeKXcFv0d7fRZ6nxtTOHpT+7S9bD8kxI40mXn2WwhLEVlVsyEqZ4O1
0WSIiYZLyBIl1iTN0gpyAfl7F0zw6DIGh7TXN8k5tk7I1pDi2PPG4Z4JsPQU
1aaYpKTD6ZaCz9A5sBR6+vpx57JjlvQ5NKfQDXWMKw58V+rt9sC+E3WPCQIc
GEleJwfz7NavbytYS/vDbvX6stqd6nGR00mP250iECGAZB+XjazfcXfMCBFd
fCJnCBEIWJFhGYsGg0Fj0TxqUSnmKCAhtUr1mXgkc7EJCn4bILJxJZUM6ETE
mUSDgTo0OKVp3vj5fL8tISIbzNvtA3WshTOgoybDFJ3yynFCTxeYIn6tytkk
cNlH/NAAPofMTwRPIAUXw+iSgw3hQv86c95BgTq/dIFWxcbThQWLeewW+flb
8Gt9h/tzUVfHkPSBfBx1U6IcmfyLM5+A/945w97VPSj+c1vr6gC6nE0uHRG5
nM+5CusCPXWiiwVT4bx36c8BGFwgCsLi8i0hCmy4g/b7QPE0SWlt8ukhSHEl
Q+EOQHOaXbrU+8EtxkqMrrO6MSf0pxWU1HWGyPvWdLjAajzQ1FHbEjV+xJBn
gGtJ40NjIHY2189dkHQbuMBQ610VA7yut0e5jQ7obXs7hPJhFQidmF1a8BSP
do2RMcxdl/G0216nNAFXUxu8ONDCsrmCBDNPVjXj5uJm5MoSYHgGBZriGHF/
WvV4+eX8IO1tch9XkA7Py9WMN5IiTuRg8rljZj4ULicXfBwZ34ocsgGKGxap
OkFM5A6ODjxBZRfcGxez9WkFIp9d6ZXjj01WKMyzl2EtDaVPx8NGoX4ONcRZ
GGIEOh5w/UnhEBvyNcjKyRWWCuaMc9WfP74+qe0PbZ4dN7u4UkgdICOx4f1x
A3xAdrv4/rjOTuDoXlb8JLePg08UVLvOxm6MhuMF7LADdby31dtGcYT7p/TV
RUI1XtFmRDDMNf1wU9qF8JzEwmIQRSmf9EnZuK9g7t3mAI39MvmfiLjheJFf
PEaUEsqWe6/Twa1w4wJ7NbkiTxTwZE9RVwamwJM0AcztfDiq3p0UJKsdH5Pu
42DCk6BvA1zfm9U2BFQH+FjswClBuFNBkIJVabgXsCS0kZyGUA3pcHS5Ho9o
88rZBdstQFHSCSYv/9HPC91ghE67TGS964xae+i2qmtndcilyvAvt48PBW/v
N2HgBz1MCz2kjvudurdJxcRUBFck6A72+7vNIWkNOVqb5drB42KzBxXPPLyY
/6CG5/wfRvJ8JTy7EmVS33BCoEwOb9+/KQQ8ZYrxodCMTnJgSpfr1Y1y9NVl
ZIq5dl4Gko1AVWGbWoi9cC8i1TfdqrOTrxWL2tOkBWiWi43jTDH5AyR6Hp31
IWkAptZjz/jBAQQFOG0g7A1j41Ctgicu+0yLH0kQAiWMdN9Dn6nmO3WZohmE
7efA8oRCzj0bQhNejAlrcpIfuQl9NK5AXyMizaBB97K49UC+IaAoSGQ1jTSu
MOvBBt3MxI2MuhSb/T6hxO8Kgp9fkWrXCBpVbfDChZN3GblvwloO5+D/X1WK
I+JGEG3qAi9rpJkpD7UIPBTnLM0w5KG9lmYAx64kGgmLdYaW2+My6mBQQcKn
x1AAIWlWJLjafOcqEO1HsgqEDn2Z7g/Hg8J/Gcbd2/eXt83hmJ4yqgHHuNBq
z12Tn/TvarOSDtz4Er4YBZDRfc0UGnNYwyUZbvaciMw1+mls3G9bEx5jByuQ
VmYSam7KPc1ArtL84fdZ+kBnCgECyMIscVffodybGDz4gLd22Tgh+asD539/
hK1AAKunPuVl62qAgwlSEy6Rn2d7Vr6tCE7R1Uwyb44sq5zSiN5wcN+cjMyV
VVZI5ts6LjI9N/uIeXGXLVEu9J7ZeQOQfh0a0WqzQPWTbi+iGAv7WtdREZFO
UEnN5QjRq2pCLtlxNIlFHIWzkib1EbHQWs3PUQl1LZ/8Lpxe0071iyMWPyto
d0/g5ihsL2qniRo79JL21otvsayQS8Sjwk1utvnmVPidrDCfzqFfDgsIopcw
tnDtVnEqQXjlULdx58JoxhZgEwkDfCYJicv9oZCFPvaRr6JvIUsEJt9Wq12o
Q+LB2MfRwZkDBpJ2woeQzpwkaMhJ6po0ZO5l5p8e2MB6WEInHjx7MoSueRIu
EJtWpRAS1ERobagt6ILHMFJOx6w1TKFj+n4XZAItE3Xh5643YvTJHZMTcHa0
FINr+Jzu4tnN7tgs6AZABZz9CpRJBA47ah3w7bDR3hmXSGvvLqUPfGUKs5wd
YbGd6SU82u+3ZNVkz4jr79DFgriCAiMXBho3DUIaF5aEUwE1k44BPCi1e/l9
Acs2J60bV4SYuKm8EjB4kE91nuTsJgiyE7JnVdUTUJIhbPWDJcwmykNCW2Qu
WAP+PW6myOPD+m21WX//vo7gz7ofu0yxe28vqz3JGTqoQcRuh33/eL+Tk1no
mAWVkYCpqeSDOqjwKSB7wkMnYGZBbrl9GshkKfVZFwthNFSoDBO79vmLQryI
YsDsyQRMs8yN1jR4js+0eI1xdiwPvCnltGGsyzsslI+H0CZFhyreH6NOIWly
wZsETN84u00E5qwXXXDd7BDHJ1CuX+5efogsHSjvMoeVnZ1b7wJnkvS3cwpj
a5hsJvBACg1yPUlNKrVyF2lG6w0Oh1TZ7ZP+jhv4Ca5R7/YH3Q5XCXVCqcO0
5g+VyT7wIWCuZz2FQVeWaiBJN+CARp9PHBwN9TYKUKzMXgi1P1em4DTCBU3o
1DpsXuQJvu8y8N+zgGVOcAdXZQyaHrk5oxhwoYqsIo/jLGxDV3rCrrlRALh1
nhsgsw6ic5I4M4F4mnr0kNePr4ebapxmCfed7KFrpq23LxjSy2UKVNDuiVDw
5hR4Jkrxj/fbRIX/mGAIK6o8y9UAV7jbWcfQnAVHIklwuHLzuZOhLZ71hIxA
kcEPzzqAm85MZ+DYuuzlDmluvVkKwxRwi85FILUlReOKn9OD6DxMxOckFhR9
lI4xizy03cNsgnKFYWkd+6VOcfRwhgCtpQlw7iXOXHUriQV4yMNBr6enow25
r90Y1MEEaUEoA8x/2MlIOZA9TGGKd5OW5bDdRs7kNfCiZfwG+gKhKIM4dy9/
+qaA/0Aorvg/OhXkxnUb42OUFgZa7iKhGzEvHcro2dyVkB9pbSJLlBAQEgA6
QUWXDxYLvw8N3yTgEJNaUcI2nDK4Q13X3IQUIKTZrnDDaLhs6kGGTrf97N42
coRkcrvAecPv67QSjKx3e50lBBACgiuayhlkk/VwQvh9DoqTlORcyRO2z4bJ
unLcSGh74Hf76XaXndDXjv7RNPdtXXC5CHKEIGQwO4E7B02Ysqg+BCUHcw1I
A86uaAoujnZobkQYaZ3bbTcbOvcBwqQKgICNa55WM6JXy9xCXQI6CmgmN5+M
6l1gAch3Xc+DiyIjJjoPvi6S39dOV46r3YIPjbSfHJ3TD7uYN8OzuGYcNFF8
GhvXKkh5pbSo0sRL5/B+tV6vNxvFYqeihgk/WTnGlK3eJXzXIfDyoLTL4+bs
Cp6ZrdLZSff4/bfdgShhGC9mnpOPJ/fnhm7drvlilYaenBppCDBUa4bl3Ic+
+8Ys9M6EnpAbMSG9oGqnXY85b8LYrAKZrePxlNJn4/2D4GXiDR5Hfv9GNAXH
tqCEgrui/GFyAkjRTFj3H+mKK1aKIPfTvAfXyH89msEdghW8hNPJkxNR9soj
xCEYS3RSY0ec2bVSlO8ONwpq3Wm/2exofEqzfry+f75//KC7GY4W8QE0trwu
yVy4AQNrfSPhcfFR7kzjQhsCpkDmKrzwLw0E5kPybs7AsOFuGNdCu5mmoXBI
cVVnsy7cwAkRCUYBtRguLBRYSBNdW5w26+1Bu7g9RDLi2HFZceRZ1q+r3eFg
bSAaGExvPz8+3+/3x8fHzWeuc5QQYiL+R4CP/M7FOjgXUMJj6oocOaeMUo6D
b+JrKj1cLBAi95PkEBDelUPjTbKIBM+ju34H60CEzHTvdBJV47KZb4/b++Nx
XrwOqEqYBktGFYKIznoZNH8IEgIHoCxMQEndoFh2oQOmsn2C1g25BJgZMoUT
GSAnaiy/Y1oDBgoRABrzWqRgrMTSwImnZ8ZAtuTay4lALAN9zgNFGRduviD5
2W5BXjfDL8hhkXkYZdHI1h7dbqHovNAvUgUC7gFWQJsduazB7HDqS4f9IcgS
ndwh7yYOWvisRTSARvIiiXbbLU33q2MGmB5C4fFpGCihYZys3ZSZMNPj98mO
zlZCShSAnbJheTwU81okxUChAYpQ1wtpMwePCd5kun5Qq2Tj+EAqThUBFRlv
0rG4fjzDaHjSYFJ1bCneQWMIDMmBXun70rnqoTsED8t9AL4hZlbqYo/mxzlX
UVbmXtM/UNQucMp/yzDJaFMe1ma1lTvkZxM0FRDCPjQiB9M1sFKzU5TotsTH
zWq1RfmHAox1EmRGEWfJLZgELV+WCaKuQ/+2b9wlpLXKc/2XPHXXQZATMk5k
r9y27B4rhAWoNAKAiLrk0Ey2rNwqRyEITSO6ssmDaBcGCNr08EENTjE82WG3
O1kso8HyygVOdbIRXt+s9yf5/Tdq+tGpqnFktdsOaaOv3GrtwpCWm5Kr3j3H
IZG1KQhAy+gYuhmIZYqaivxA+Z/+A75QF/v8DOT6vkTVg+omxedQZrPTDcI7
uuqIQNFzo0egIgt7alwsakVh07wtF2Hp4GPXWqLJA10Ka+163pgXlrgYmxfh
TWnDNeEGVB5SizKKVExgIZKgtYxH+yyRo4aBg9BrGFt1DuCt02I0aukPtxgF
x0oYMrhVl/5UWkX4k4IdLBgQEor4WhK+5+t5HBsdnB31XMFMzODYBKJu2z1b
94LHC5o92F88D+eU/g8Xt+BQXGQhzEV0HV0+SUcvhcp2ClXigTospAWHLV3I
rDyVTmaDYAehTn1aoK91NZbQuSAnkx0P0Ei5zLvV2+vLRtF6P7hrChEWW5U6
qFnJMSCfMDgitaiiU9GTiyEQ7Dav31/Xa0FWgP9i5b05yDW6gsn1CpI082LN
vT6cC57GfVmUIohNrZZTU8GQEXAFFMxBJik3XQhWQiogSPgsS3c4peSXnbWI
I3LU7u6+P97vyJt0rmrqFJ+hOpKWskMx5dEV7pbae4a4Bz1sZZCGqINgzODu
tNCTHpJHPkjmTD1ZK6aoNJQSeQ1WF20w+leggKITk+qaHrey3fKdaG+Qsv+h
PyigUCOoDfnAc9bAaELQi/SerBoxbeMsg54XKxLpnfVR21NuWjCCNGa0cQfO
QU2pc+OzC3W+cM6Ij060EgyZKV84y0qnEElH9FaI7bebQ0RaYi8cEhRGqkR2
j1bf/ZFqhHGpK7gznQo3WljQV4KuSU4JtG/OYkcX1oJdAOxdPz6/Ps7yY/vd
TjfYoRpHgQR0HWqz2n5n6DBlBjqQHWTsJ3NPMu9JH8R4wBYWWyL5VpkpkpXj
VZ704/NTT3W/ABFmO0icMxVwai6Q4X2LJ3cedmga1jREpBa0Ebai7uEcTOUq
prlWMb35rYNbK1YOgS3UB2IeBpsDMejCYySc+KPID/2GrDKG2SdT9pPaKA1I
l/P1/Ysz8PU4GxzN5oGB+N38bHihS6wtSY/rF4X7u22UAkUoXt0WN08FmwXT
K2SUyTNHIbsra432jYs8Ve/WgjuZXSS8yOq8vsmU7q3dSSKLaMWOn3R/6Lbq
kfLDPJPpz5/8k4n8rg7J7piN18+v9zNhc+FCjTasKUIpU77bhDp5J4qc7Ywy
6kBDOLJWGSwBsJi5FYqxFerj+E0nctt7R4yksI4itn7IbEyKUkRnp9V6taIV
PYlLagMwHPrGMJysR2GmU2eqrk6LnTKdiE0LufoQtCk4TEHJUqs3Xh/U9EE/
8heN5bgAPxRVeQQh9/SweoPTX8P9cChbhW7jpohRrzIlPAt+HGp/26SKnqgV
lDmlnjIW1IVEAKasIH2g2xSo3JUpRuBDVlG4OI2LDhJLlp3+4PuSN2hgd6Eg
2jjTYN0OkIjTLBmNrEehGZso9um8tMnm7dvL2+s6SuKDcPsmytynpocAT3Am
+CeKo5CrE5BKoK5h+aYmZ1/hIhx3+8RCBZmVJBGxkelAUoTjEVR33PsqkKBT
XgSOdpHb2RtLGuwQPdEFECq7uhu5VXIbzNztSojohvwphBDUysyRzRCEUTSy
2R7BkBR3M3o4T6AeVM9o5dVetaE7G5EqSjc05eL3oQyPDkuRrNDm8Fpgw8ln
PJSg66Di2g1uo7+SzTWrOtx0K4SGijaJHAfeUKULhGyCnmgPC4wgXhiIhoQg
hHZKwl7MY2DLGYTQKVeb69D0oX1XoRz1bpknTFRa9qFJ3iQvuVAwO0ohusxF
Yh4WBWRT7yH+ChcYPRMqeP1Cs7xxGAs5DP0zRAq2yW1HvEEabbconcXHQ0Se
Xn6/tDje9WL14d7OmDo4Spu6VhPxzPDUKSVoD3p1QjnRmpbn7ekEJ3853xQJ
ci2HELZ31AJoenLI9SRGY5GwOPz9YGEWqrHBdZAqhM1N61agjLmr1ex0rI2+
jwSF/k/RaWE5vqEtrDhXIJAE+8wSffL7oajnRjiqD9RDLhZvAFs2aXRMTvs1
jLtIlykQW1AJcwuDg2K0j+lDwlDWlpOhGgWeMr8EniLkQHJ3+qfOPA9hMRqs
3BAbn0LHwUlx6eXjx28/Fep9Pm6zVay4J6U7YIknAtJtuzlwZUc37nGau1or
ctoFRdK9ALBrTabqkwocQ3DtkN8K1YiWVVTKnkoCENncQg16wjJ3BuMIstaQ
WLTwp8PuSJn4JCxlhhi4PpEnQXgKxdY4CR5YO9DQxkCJ7f5+05qScVOg3Znh
Z2IBfWKYUVboIr//875UyX6LhVp022ej2eHZYuYUFetXBloWeGVy/zerQABA
7tQqpbWlHqjbAmjoekcVrRrPqExADw59Pc/uFjtSl5XtExojDDdMgLg6e/k0
tHfRR6lz0bv5giQj+RrsIvKdhML8iiWtfKFMSO2DIqbhFbSv1p2x8tcI6+aF
9ZP5dvjVJfnhszFHN9F68fXj83G5QJW8L1jNnCzraIFsiAq4NHmdzcrEvigR
mqaz+P5xv8JgRi02yXxuitB1Jvshkyinf0ShLq/+2CidKNInNNnU5XH9/Ts0
r8OpCBT/hu6b3rWZJgj1hPa3NpRkvSdwVSpib7rhD/tTMV0+Pu4Lmm7HmING
UrgJCrI0IcBqVVzE21f9Uy/bbRRArKxqrCuKXF8dUgzOTFAiRQyJgMXVa4Jn
mM5OAesA66a+rV+/v22jU5ogWkIdae695KFCk1XGpFWor7kyF7LfyNIcLUUk
bwL9BpajLMUg4zmYgNwpnsa/UsYLnam4dcKAaKt4cxsVBOGWvqgAU9dLX0VR
XLQDSkek6xxMCau0eaT7o+C6df2moapc9vTiaEcUEcGQNKff9FRbOO2hfWlJ
17BcQ3bcbsDeuUki1oqjCSHnmAOO6hw9YP0gPaxmLR7jvCoDPib7Nxb711++
ffv1+/ZoGb9jhveFJY9gUNG4aVSnkiae3DpBWTAkOYVuOiYMogQN9ru4DGKL
ZGcIyGVVZJDgGSS6+qEga7km6P+Du7UAmBR3Hds6/ajtC53L5O5qy4pQeYd/
dn28K3ZwJ98QAhxungkTOfrB/GHz6M1nxcCTOt1aE3KuNK0FXa3ekhV0euWO
910QDLpyPrUH10IsS2caQe1mMlCnhT70u+fbzX05QVdkNPHYQnWByNYQlRe1
GZ1QV0L+Dw0eamq0DC/eO91Wge+4DFztc5Aza9wsbp4vCRRBzbP79gFSeRH2
Lvfuo+Y0zfJf9/vH583d8yPst5Mb99Gcst8nNJpH0GTlzrLOYSwVyeD3KQMM
ltwPCkFUrvHGjhfSGHGB1KYv2rxt9zsyMLSMXd8ftzP6E/jAZxm7swKwcYtd
tfsjCZvp0Twh2bnZRScHyy5R3FBUo1eXlXZL9R8Ma9SyvNR2rK4Y+P2QnCRN
3HsYArFg0OnGWHKtjI0IOuWP9iurTW4QE4fqCq7Lre+UFzBpKPQ2jnF8L5vw
5nLl1/f3D97NUU6JHvluu8Xva6+60NjkdTXD/Km7jO5PVxkywlxygyq5y66b
Uad3ob80vYcrHDRrUcbeH+iUkQ2zioMw9/n29fvvv/14v6PcRGPh5AoQlagg
DlGaMVY74Axqha4bA7iox4B19KgKKTL3OZPowAU+KevubIMrEfwzIuUUVZ61
niYoEjhpAiFKFhp9XqwS7VAREgxEECY5UOI70yUHzqQ0L8iVBXIIe4C6K1t3
uV8t6+heQ1JM5DpCUc9N+x2964/PH7+9L2Wy1zek1Yx8HcVZp+6nOfTRj2ia
oT8asmKWmeNzUecZQ3G4pvRehYby0CepawPFSI/KtcPFmA8KqoTfGJQRhsDD
o0GP4M9KinC6QN8Ir5y0mvJP1oYmd2YlEps+uslpy0aHtEWbvnEjkEVmh8BA
7sMoDJPySUd0Fsdva86KtVh0OHXETllDVtO0DpkpXbH3zx+P9/fH++fn52Pu
qWHFCionq0RogR6IkCpOjWD17XcRoaVuIDp4ZNLcmi835EoSvlQBakzqWR90
DPnANMhNuhqhfXHBpziuvr8o2I+iQ1y5NNk1vVU+oGdlqRvVA6uqQWgZN1eY
EUenGxVJPVJckUBART2NuH1k5L1FVOpprLQgLrpSICj5cfqWTCClOzxHsQNX
3YGnaMCcrBHVWsinNplNftoC5JPFDTkKQZnxdWW/H5sd6xEuQ22JAQrIhJkN
aWoy7SSuYdkbRwIOga0AEllXJ8WNk7rldplbfIgeMCMsp1xNvkrvn8hTFGW6
376+rtZRjt/3HIfaqj+LPPpBh9nxiPN9FuSr8OLwVknPyeiQyI1ORQfLWo5P
d2EipVmUnYmjZWMGZuEBILIYftomO2zWOwT8qqDugiu0SC2FZRghheVgkMFV
VGHRkDhKQxJDB/l+Havj5uXl119+kUk/7GhN5mgGTnONQinlBhqLTwghtGQO
UKPr2tx5FNl9i+MqktI5yUkq0Q1RuAMEpiE8A12dz5slx2DA91A6oAm2IYHb
BOftFP/oQhnaxSbbk3X3i+kuyns6c+g++REiA0rMdWgPyMskorN4HzhBgRYh
vJGGc4WfN6XfivettRSDfjVVCVTB4FwPQTBZEYfQIi/l4QitmW7OpwyhEw9p
NajKo3meHjCAoGRvThsIwhR6qzAyz4SMZm9R8FCkJFChcl0ksCzpKkc70Cyq
Z1calpjEdRE4om1QFzmTDHOHCQSR1L26MHcesgAyDe8wgZCrhB2ckQMju2t5
Md0WOGZyVag62VcSPU9/6CZYMsATkiD7EfPCp7datJYyYoAOouWUUo7RgRuF
A4EiDq8s9JqaJ+Vmo2kISInraFoWOSgnKyJmfeyRq8RZLdrNu8zaebBS3vhk
9FqUpndi2Q0Qg9s8SeZd3SFnrSYnJaDHWGCOwoRnGFleHkkzkjVlfty+vby8
oTljnliQIbACb+pBIn1IQ8JlkOOijC0T10EVeljBjVTzaMWmA7rW293+mMiX
WJFoMCPdo31I97jmMvoyFBbBMSOqd1/mEnIxJJWLpzautZyExFKhTMFMWmTL
PDIfBQ7el6J99J2gUgu1mVfVPQVuSveKBJKVU74U+C8WTdBlT04K/6yulzj6
PrmMG1R4LZxsSX9EABoTJHnWoEEKXaHvQtWszJ9mqqPrSSFb1kF66GtUf7Om
D0MdFJXRjNCF5lzoSAXJW2uecSc9IIAo2G8vB/3+48d7kI3gu4JWLx2zer7+
Isd/G9JIgdMuoVIdGsjcCDqZIsJ21c+irx2v0eUoTH+7W4mocw95Tn4Cgbqj
QBQ5mWUoLF20ILgx9E8N/aBYRdHD6he9aUKDTzK6r6z7lZMJSzKm+B57woG+
CsWnZbLeOMmHmBZmFwXq2vQ3i+1AroPqgG5JIBr6PvADreeCmG2I3hhdJnke
bVaHrOsQJL9fvBMkG8+3M7O/0Cqae93EozBzJwhP1uJO+wBKT4dYaIyJSDSI
UNf22XLvBrzIBi0ct01TPrXuS10k6VPeNDX3zGYYGk8pP7Fbwb2NTvRsIZWK
0ieIfFhGeds0N5svCOqT4C+AcM/keO30lDB+xgpYbpCJC0LLTJkBAbXu/Sb7
p3fJG4fG8PsH9+6655jnJcltCWq0FEgPwukMjXSUSwbOr36SZK3LsoVnekSH
9Zo5HKtd7CzuYDH0HkNYBX1NEkHBQBMDpzhGXDWVQVIXzB8DF9FuJqBUZAjR
ugvbqV2TJRmYNrrjrK/Tw/aow3Y86GtX+9gzvSA9A3A6Dld5OqaFjRJca8oS
0KEpPTFVyiJ9vBhc+BqVgJqMPZFNsG2m9LuKitCz5y/Ra5YUebxfr+U7qKnX
Zdgl5hBUpsHLT0A+OGW0TuanKAJMRYrL81AkVdx27sto/7b69qdfvq0VK0fH
MAgJt3q5eHCGs9tFio4wcZrVB1q3K5Av0CHFO5C/TgU/arMLKbN2I4oQAa3I
InzQPUz11JwX7a87rRpLd7hRow7dtIOV60cqgUXQDwuzLGDauy7+dN+9u/GH
IDIGikk4/Tv8vtVJPbbAKRwynLT+oWqGfbZn9licrjYvNC1QkGpJOMJZpo3o
lNgCO5nl8SFuKGsZkWYRTeu+LFb4aNyISA4sMEufoajHlVUyu4VnDUHFpWF8
NBPFPIKG6r7+Zx+5MW14avBb1oQKBgp1ofSEbk3QZTPRCteSud7oStusYP/x
IBOCEhB/D5hMHM211ipVCEHYQ1cgIyY8mS9gHxtVwuvQ74B9chHCo0fwKE1F
nRzXhI5wGqErqAML+h/DuBVX+CGqmcPkcUt996wnUqdrQsOGM4So5e4OcUam
7gwP7RKS7SEj+qw0BGOOiKWlm0L/TUiYzKaC8bV/VMfdCWEV+L5tAifWrGSy
X1V6PG7eXl/enAMiSg6OpnE/TREmwbme0wmgRTHiAKABM7pZzas1FhwZo1m3
le/fa6+GEb6eyU0Wd/C2hHbA2ZSr2or3DopCQshsb4HeofWqyOjlzeDWR91K
kvs0WeGrPJtpnq8o0jNtkLQ8syWWKfQ8Ou8eFKfoga3DgDOqJguS1Zh9YStY
LntKnDJeBIhmgFqt2gK91I0mJNHq0hIftrvuDA2FaPswC9cANHJPecjbPyYb
MtlkNL515UtP1QVlHvNSwtw4wERNyzLBmrWFRg+gfPz4CU+dePTmjL9ZmvCW
mu58//xx7U77lz9926SVN9u999R0Tce2ywwjJkJnPHOO4I+H8RdnComEFPT0
04i8h0fC304twWU1nGkVIZ1sEV9I8o1HVNB+AtweQpcQaSNXl+12yN0h1HmK
4yCisriEThuFjhit95BHgsOnkGPFa88d8zRK49Qw3ItkDWXu3nyQIeQ5EKkW
lsrT/fp1l+jnr07bIdMJiuDsXL9+/OVf/vLbuYuRkU/0RoupKTMVMHRjqMIh
v0/1q7A2HDaGVIhrIEzsKPECief55c8GUlMLwAFZKIgg0kWSJ402m8M+iU+I
L6eNrPiVQhIdmNayB1ZnRKtmL+iD09J9NBZhpQqKBG1dhNOJKl6MWFf2VOhQ
VML5gFBFEz4Vb/O7W6w54rbo8qSW7WiYWjh5Nor16iA2dm5BChIQT4UP3shk
lL5NoZeuX79/f1kL7nrC5hL4+LSiGYzbafL1FucV8BhsmRAlqUPmGIIBiWJ6
9JgLlpW9W4Vbd8YTLE/I9JdwC9rUnXByqjuUSY7wtMxcAZxY0KNGyRaTg9hQ
lDB1FD0MEmYCaCPDhKwKTG06TF+sCtT6GSiI8FRnDoKVMoygUV9BezCJj+4e
lO/AS/RyLmSzmUTY0iiFNz5Enh3I9JessJb2EfKXvpsm5CE/7t/efvnnX75v
jjHKu+Fb6v72fu6YBYCmMwgRAe5Gm1qnCVx7tBr6gVZAsBPBVHVCZay1Pc6S
gopRx0lQgNQUN8dqUI4naxSXjhfc2Db3tfV7OSkUf4ht5fo9CyFUxqAYPLvs
XPJ1GtyMfBJ67iVHSINWROdF/sgF1pYs85zG2ZqVFG5HxiYhATm5FsckJRDd
dIEHidqvm6V9y8egpUjUG4eZAwz3NDvKsbnzPeSPMYNQcggDmiDOb15NzgDc
Al1O+d8wH6wP8zVQfkczGutU0k1gapW12JC8C7CwLGrP5bFGUUcRFzEAB30Q
X5tQEzjLTVi1/4oMjzsayeExXwe/j5U9j0EiHvXY1q2vjc3K+KzAEwJaWxfk
hfDOsydfGA2NWxo+jijNhE+umCOn+Dbkb8JoDKdvnL2tHX7r2jmpZuV1cBsF
C5TcjzI1lETQX3lcz2EdTTIczY4zUiCvVdmn4VmCBsAYhLnAT1dXAzvMDh0O
8vNFOwKuFuoTJNVQIaIfabfbb/SVDMEjtq1dKfZUBP5rdjzEnl2FnlUicwM3
Z/AkpTnMuPl8QOOodPxRQ0W9NEuZ+hXkJlrrxRDyL6FNaHYLQ8cnwhR06ZwU
yvniqXrnMOGIomyYHyUzGDMEMbToe95Nz/ycW9BjRN+ZX/TcwVA8bdswgJcC
RRc08Tw9Sd8xegLLcb/dbC29lJqfB2PCGn9OnlhXA6dwIUfcjE4rVaFlxFUw
9P7t4aHt4K6x3EQOEyoyzBZB+fNxuyESbJo40Lv09FeCXGKqLEjnk45oQ+uJ
i94y5NSkwc7kqM9G4KwPsqrkDm9zFW2//enbKi7C/ek5KJ5LMYf5S8QDJji4
j9soAL4THV6sEwmxoki971T9EJmH0wG2Kto57JM75r12VWjgd20LYT7rNHto
iIdLuAF1oGbniWEByaL7hFrH2ak+4h8Hkm4pQuPJiEyHyy6AyHQM6gSetUNt
wiBjCs07cj9lQmnmBDXykI/w8QO3fjK5V6aqnx4//vJX+f2WFh1YBkal70tL
V9jJuvz06zr/Vf5RMqeJUYCR+R03YokajTu3g1JVaEL3YEV9mpZuj+YqErgm
aC5v05wINd7vZPEtUj+ZAt86SwEXxr3uZqgWSW6KVe0R0ySIu8lse9gq6ICk
cjuHyGrTPQDeYgUMnoE2jtMSDMkQ0bc4FwNloDgy7a5VlEIc01jQx1I1/RDG
fYD+L6Ou0X635Xqf0ClLIiHe3XFLEjV3yvSpEImh68O4A1mgOEcNnakN9MLT
DNOWycmcMGR4YhLACMbT5lVRzyLiPzML2Ml0UlyXiUkJpSfxHo56G7it+loM
PTE3kSsyBRNzMuD1aB+5RSlcfCR82SFdk45xkaCmGjhiISxk1juyrR6414Yu
Z5LmBopyX32T7C2cxXy8A312Rd6M94+vxwXeLHQFmRbg4F6ehfsSy3Mz1GAP
NYvW5iQttRVlfFy//fKLYPbBUu648LHNm+W+NFV02J/o1iH/fYzyRq8sJJF4
dHdbU7qEvSAYWfZj62xFH9i1aP6ftTU0MZDpPwfHoru5mMFdl4GwoEB46Rs3
yRJ4OTdj+hEsGPcZOX/eP4dXW6kaGj9yGfastDlw5SDI5q5idU/Okp0PFUZS
8J68ate4ULFl6NPoEZjc/tl9t4Av8l5hspXQFo2vrkSiCR1npVZLTtRUIlQi
XJFozP7r3bbfWwjJWbzGSjO1K0S55RnhmFxvC1QOF8B0iQ87a7N54mfwJc7q
one/DG0fyA1BezHkB91p6/57iyLgIvWAEz1pZv1SgkAvIULGLHW20vS1G57V
fRCoiTpPyuoHzSQH/J7GSQqDMaVnTxgaBPUFW9PjjoFam93Rszyd+WBI1RIm
HcgFmyRG/tW05joYQdvVoGxvfYTaunCoh6SEgJyE9x9fEL7GIYyuMwwLNXim
UIRpvNyZwJi316JZjY7vcxi9S5kH8mYUw0Ox/i6MYstADi3pCeZIuOxsCIJU
KGQw/BoRI62qpPjoiNHOR7TJhYl8Ydah4qrH+024lAlkERroDKTylIx5fvIZ
CGTP99vkYrO1dFywqD2xnQOLF/EcFjkLwg9oIvq7yhFhKdMbMbaesae5jEoD
l/vs2kHrQ6EDcQuaUBQKyCqh0Od8C+oAVoLNErekoOwUIwKw91vHJujRPIi9
dAw4uygAZhhhEZGKDKPxqOvN4QAG4RnL1FGzaaxbkXk6WRigMdw+vz7uU5BS
rVwrYJBIab0KBP4pqhjz9WF0sEWCHAdBJVk8W+oaiuyzv80COYInYxvvvn1/
eVWkQoHL/DEz+qhyXawgA/nHmkxueKJGSGcHdBUoXLdzz804nQR+6Bndxbkg
WI7CsDwjjM3zuffoAXddgB7MZTXvJ0A551AGM23C6B7moRWWFOwqtyZBfyKB
s4SGOpPcujDVNky6Lzw7huWgNEA5iFs99x542ADfaZkrLAHWFGUi8L/drNdJ
tVzeH+gJ+uvBHZ6CcXv/7fefn1Mtg3FM03o4c95ufRkdSBfKyR1OCXYOHjDj
LjzMKi3biQ5iCqNX6gHERWGoUg48ab0MxVOh2ZcziWl+Wb2t9rn8xdwrRlTs
0LmNj4JPgoUeeiYSJ1aQtBIPk3rJeCBKgAZxxlh00tCbzebo6YHJUWiDMMXC
OUI6qBJX7mA0F6NMPcHGKLqvg4YOSZSW4C/o0lnVC9yPPN/N1b6z9jqL1hsG
wcVHvVekmPttvZeXi1DnQj6IjBPzkVE0wzrJX2RhGiapC461uzL6yiNBLcSq
+2jHjw4dBNEyg84e0mNNZ00Ba53WbloneDtCUS+jjS0kziKn03sZSnPsG0/Y
gCqV6p1QzVnGzuoJPrgwAehjgH0nGIB7AIbzeB6fSPIp5JSpOCruvDAJkvkg
qMw4EZsS3F7fGUBujQE3iMYbIaCD4PowlthHhWxpRJsFjfG0DdLUH2/ffiXg
X6PJZxrF2BZlj3rW6bB1PEqzYHRMKvJjHpcMUnfX1fUyVKSZatx9nNSuQeCV
SqQEiEHormmDf5kIemZPTaa6RYaRcm33HM3hi95hmAGZOHzqbqRNTIR05shZ
H0X3hYU2S0gHbvIGOHoSntnjDNZ2e9fg2Z8j/zsHZXzvYL8IBsMmMRfbI9kX
CxwiW+J1kjULXenoDHF+S7Q/LCGPJ32gG2iC+fBM9mOgpiCD1jlOUWhFJ4Qn
EJFWJ46D6QLHdU8k6kkxHmcOJWgOjQbE5A9FwtPCGTNZ1pP9eo/GIhVgzRyP
MAV8OaY/GwQTsHHBdYboYKz7xTNBbzCFaC5uPYN0drnX3YoWATNnjiwyjQGz
iVLMoUBDlRMQETAf9luEGi27VoQ8ghkTZzoFgngg4gG0mvBMvcuFdghV6G3I
PUKF3AecdPDr5fHx8zfmF4/mRfiGO6wbu8qNP8hTFCZweWCoPT8JI1qUzevv
nwPUUkse0qNrpdU56HO0OpWxp0rTrOteEfc/a9c8is8tyHTi5BYq4k+cPnU7
qXIZqM6EpmfzSApPtHUnJX6A0+/yuiPkK2OYRxMj7DtNOXAqKNRzg0oywOx2
ma0Y5WQjDNeIAYUER0dafjqy1lC1Jw9QtZ4b2ivPmozzC2cPqHsWzUYXLtzZ
iQZBbjWOU+T6LUEWRmgiFzIG9uEfznzw+5kpaXoKHvjpij0qLuTYL1DpMsdf
rG+dRQodlo/f//zzfQ5KcFSNgrgSJWQLTGDo8pReTbJqRpOoluZpFebz9UGL
evZIyvPt/X51couMnuzNar3be/5IGrs1A6LHhFAPI60unOLGwiduc6KHPHdO
GLoPDQ5DaV5hrLDv7Y3mE22blkRWlfxD657gJ/nevRxh9AWibggz4sOwLJ07
b8IsAYU1aQkd5jwhoJC69QNeAK08Vr6eTfkFjCBaxssjfhJTK9bGuCmtd5YS
zQTuzrK06cHc8bbJUWokS3yoemYo0DZtYUanPanBLef7+/VcpevN4Vh1ZzKO
CjqqdLt5fXl5edtEiqZr9wyF+iENI9BV6qI1q+gG74eqjpwZA+ryYOMpQvSV
mwwrz8w7oMOwfvm+PlbN+fq4tK1ZAZTydXXqysI75hchznayBgDVPRJOobOW
hn4w9um4+v7Lr99e1vsDg0eik1UCOQ8sP0+RWRDM+i0AjiRouAUaNQE/N7oO
unRnD7AGgLnic4XuevV48xE9CRh1dK1u3+gVipLQ8Y/45tJxOmrM8GQbbXIU
0jyWiYFwVFg3b2j1xOTrdTRLIj+UQJAGRVUkP8LsmBD6IAHcE8Z4JE1OFqiI
9YapFigjiIvzkH6r6ok0uM0YsaRMMXTrAgHCxdMd5Y87K4rbvMPBOByyxr1g
tQUlhhZMZkFgsqUdOgKoEc/WejsUHVUtlBYOJ3DCGfGjhTo1mOx4WH3/vtkr
4k/rHoegy1hWKQG/oi7YBDm57DLavjD8c5Nk5CkY49Ejiay/iRXtnYoegUS9
4gnVIPfzGsrD/xvQeHSjOi0vCC5Tg6hQR63cgl2TXxk6a9sg3313VV7/hulK
9MSaVe4cIzliK7SYfQ84v11GV3Z06jAnbtByIrkKbgTBU1opfH1DyaW3NGVo
puH/EOpZQnnREpyEstbhW56dhZMnuvv/o4hkEkzm/k545r0LlmH2JbcYrTT3
E4I6+ZDZwo3UiVyfcYeVx4TQJAmf1iJ4z7jlbCUX9wzQeyCwfiD+bf6YmePg
9/r4+vnbzwd9EGW4Tu0wh0qC/8mCMUTtpIo8gilIf5OVpE6XWpEzOeUt/54l
v8zuVQ5VP0/l7n3ZLZXt8ejOBQQF2Ptz7oBVA+ritN8cBGqZeFRbWcNJ3O7p
Zb2GeIkwGdmpltKW2TYZjMDJcamZPCnv0zYh+/H48dvvX49LYFu6nnoOar8W
MAD+Nx6UTQWhcx7WQwk4GZ55YlV3t+R41Gzn7kLt9ewxx02ZyF9FoP+sNgXE
doe+gMXRM6imsq9XkOL2BwZ1WErT023PF3CG9pl3nJnLGwYeFUztdDeFJQs8
JNUd1s8+684JpzawPMJYO14BXMDnkbMPwyHQMCHYIyN9iIjacEAAL5jakN6t
A0+ZvW2CrprlhDy8yAQT2g05uj7oZUqaLYaHEMAMPapZ0QaNpj7MBA6jhgOt
8zxfGEIHeCD/jYYhSnseMO9aFlJ7UIths3uSUsWkj+oswPb1frlYrrXzPHcn
92FD0Yposhj6F4op+VRqFbNV/2TQj3HVu37utgL61D/eb9oIZ4TKVD5wr9+P
aeeKSDun1oEbBRO1KDSODpbYYmJqigizZTLqLhQv8JShtpyfdMM2kK1IhFMH
NY2j8a1xT67D7tmrbC10U7Gr0sPtLaeD0XJ1mAkatBORhPMwmbTwRDR9AnMR
Pj+vo1UZwMSeep25t+EUguLK0WrnyqYn+QECxzY7ko+pyf+i97ZabaNmROMo
6K4bKlyv1qwmQTL16WG9iZJu+fQo4lH4Zr9+eX359rJSwOmiZNDhsKIKM2Zj
ZOI8EEqu8g6nmBy9R7maGUpo0rmI5p6WMrEIs/7sT3V/ef+4yv7wMtwHmvlq
S85VBvJZnlj1Ny3bp3RFzjC7MEoqz6LNr3+S3//m/sI9bCkSa6VL3iSQUjwu
drHIwqgzKHponVhKv3bvmU1bmLczPa0q0xFHDi1DTel5qNPd9pU/awGW1xc9
eYkCAonB++eH/H7FjDt3W4VRv1QRS/ozQhXGjWRQLur8xKRm6nP8a5cwijw0
zhNZkmlFap29s2AqozMZyI4GPoExs57Rsi9hEmRZO9PuGQrVJfM3K3fFEWdB
stZDUH8GvVYOfuntko/2LAnnsoAFEC+cRfRwtsmKMYMcMzNTq+H980H3y/aQ
Uj9ZLo+vj4njm8LM2L2+vK4ZkRfRJu86VVnlh/U2OhVOECKs01QxiiyvmwOl
hblB6EZHQVd2kA857I4FE408Bgk2R9B7N/+SPOf1fp492qgSCNaxKnqQgAKP
KO/pJGnRJsAnUKglmDybMqb9pzLh4+qS4vxksnfWopo9Sl3ndfEQd6hY5NpT
RxPkKujWolk7CS45XGiQqVlM5Fp7K9Q6QxJm8lifdKSHmAD/snigeRiRysA9
mSFGJ8RxEYgkMJbQhLd4ZYy7yy0w4DoEQbEHhVzPnntBDpO4jGDfimiyVRjP
rgls5c5DEk0ApLqcHnYbmXtF0QedtjBSEvntMFvk/vH18+fHBRxShsvUuOea
2mYTmvYd6Vnu0VkhhyYUPzxLlx6dOD1lHct6CSL0izuWyLiaJ8/EluBb8Qbh
D0lQVv1qth5lT4Jpps9xbxUm6NDCoiU5SoF59JxPJ9+np+83tSTcDrydGzV0
z1GSOUZ5GXCAnBga0bebXvPz436d+9D8b9Hp2d0Rzymp4Qq6yk+PoTeWQBxn
n1km3eGBk81Wr3VC3BOML56hk6X404yHob7nIWUmIjJh5KJjCkNSFyWMgfQw
utSKEZ46Y/1hBgwD9Iag66q/KFNmmVceJI4ghEUJlzD0lCZGN8aFznHnpGlu
rgtzkRdHK2fnI/T7sqy671u6sLRE3MmQSaHAcPG4uraI3e2U05M50mdBfeXi
CWQXZgjeb/erNdomZlQIwZA+iBIrL9DV4TwIIb2rAvb70FWdABjP5kp4ltzA
uIegpGQCKOfbQrhBG+OUuXasUCNprh8/fnzo+SDb9tYNI2tLV1+aoBV/pMaQ
GNT7enPvgO5lQ84kdbGoCBoHTHR83C/uFKus8a1fpv+VklJqhq3H4XZhYjEV
HqsL08WVsGKek0V+1qgTt4EaUd16fPBRC7ter17lfuLSE3qrp+Zm6RtLFcXq
RRZS9kRztHTg2Mc0w5vvTyKDUhxJtZG+35zW79K8+ev96+vnX357TCO0UqoA
9rcp2RbUDGindSRcMWahsECO7ZIOJx30pF9jShKr9dsu7pfPH8IQ4dQIpDD2
1XTkKzzvnVz8IZ4+/vrXf/nz1wM9iGi38sslJcUePt3zGoJWBm361PoaF/d0
nBB7oLyFPFFlVVD8/mCxbG4r3UWvL7iLOCdv/H5h6oSsj9vt4CS6tu94/kl5
Z85V3XGOezJnNBRAaKyK09svf/rl2/eXDWlNncbcs6fp7gwVPGsru1iDtiQ5
9jRGVhO9EZyAZWFJcw8K22ElOz8McRfgD4P5MrtRu4iOqxd90UpL+Pq2iotp
0gVjRKlcB7SREjpO68ZbanIQygaBQhRS3edipTRYC+hGMCWxCdNPjdTgPZDd
QMFtoClXT4ACGRoKU+Di6czDm68UGOfHw0Ehhkl6tZ117SHRfUn9m4ZVjzwl
jzOUyAh0VguElg5wcqI/qMjCikcWiEpuP1vBagQFeopCmkUKxZvx48fnpUyY
kUVMMEyKRKc8QUbjcNyuX17WZGk3h8gppwSipADDdh+5y7C0MZRxORwgXzTC
NXN4vCD7ql/g32v5JwI55IAsuVqUncmH8mWo6NFFikx1X8XHpJpvV0v7JlUQ
HfGYUsq8ve3J2X1lsqAeAW2edlC/C76m9whcSGP39/d7kBmxHgo5fQIJdAhy
IcKEmIATSEjt+RkEmk0fJFM8SSwkQA0Flqd8QHCZprGFWe8m3fAvkVJpfOML
96PLwaLvBOMr0RUlA9y4CYg8RJiJdnHQ5ZHdbeiPDiJdlpshYXvhG+AJ4chq
j49pYKjmCJ7K7+/3R5RXrdZnVn3QXFcU8S5/CK2hcis+7WoDpa4gWukxhAFT
mT3WmfmAzhKmK/ZsZfIt/qlAiYKzREOVXb3FLbs2tCGaAeq0LvQBWRkUv5hZ
BlcHXZkDKb0oyxlD2bu9EgG10B0IiHOtHxVup9+bsqY86aB+cF+DgoMDw2VJ
NoXOrXYgL/X1+fH5+akQ013ow3PCUxcms5bura28s3VgBjfDs7jguVuKW3AJ
7gOqXQoht+Es0Zn5K0IocjIyfxRa/S5VH6aVdZ6zBho0Oz4VKEH93h4EMJxa
proKEkf9ZH7f4zoPnluGuj76opBcTS0NkyUGi0qQGfAetc8Baki8mCVtjVad
yivTx25BgIgemIqMGv32x8Muiks3+szT+f54v1ltAp2OrLAWehhb/exkmfH7
kB2cKr+H2of7LukMPJjJ6EEKbjGDGz4xQtQ82TbwnUxCYRiOKwZDB3OeJn1b
mdE4BiJhSfcDPFc58yNdnM1VcI34sQ3j9rh4LhLX1AKhmR3JDxCDGio9Ozvd
v2OyUgGHkrE2ljQ+W7CPFiR6yamGmhtMUM4EYDocnfceR94zKO707smQwT2F
fms0YkfzABEiwkdoEyOUkPY4hO9vu5SySgP/IXIuIg+ipa2buhsrVzj5X+cZ
At/kpSun0qibUW4uMCK9/X7t2cRpVg/Xj59//stffn93CgqFCv+hiH5izEDq
GU4WOqVJzBLOblLouyLeu48jOe2ZZvj6ujrE/eXzx5eFyHtXPS2zMZuVNNfp
5uWXb9to+vzXf/3Xf/n5ILKKDhvPQ2I2ormELWopngDQ0qZE4Beb3+GoORhe
uh2DPTYft/FoKaIy9FeImXdH3fTpcoVEZwFT6vnIw/QejJU4n0MURDrJM1kq
D4HXa/ODjMZSGP4db0xn+F7gLHHfcUIaqCQkoO3gKU1S089iDsDBTFT0+qF7
CPOdIIvTN2lOU1swsGGG+3SDFKpgHqGMJNq+fddTr99eXlfrpL48fv/zz/tC
BsuTpovcxILBLbXufiLblv0xxrf2JGeixuy42Z6KJoz7NjuFynETUhn6DDIn
A/iS/LwpM214i5KaRN5OU8szJyFtWHbPwmcNCYlEccfwArduYnrT2DN8nwxY
51/cD4omE5X9TGvK8NGS8MOmnl424WO4NkeZ0nZ8fLwvJYXMBI1VlHgu+u9b
xVcyJavvrytIQ4w+LbuujJwCzJnPUPTQdHSKCf3yEPJYzb0zOcuZFbI/MAf6
s+85aqGlG9toiqeJpK668+Vxm7oMrgDJEQX8jLMFS6SoxC5oEZRoAMBlUEiH
x7w97mhMNlaH62zCrJ0btFecfgHnMNGTHiZkB5Fe4KThmCGlotWENkjpmSI2
FYIwgdRHRl2OCKxusglK42E0/DyGsb9O8c1Brp8gc7Y8ymhZogjGwGBa9aAX
jSm97iGNWsbTqiPwNSdruuH35yGU9D0Rz22qgweHWYN0NqnK2asqKAGQKkQM
53ii1SrLn7KUmGN6+M/BT7vWgY2z56dlPozCoVfAypqLqUKu6EEEQD1KVpJL
xEQesD6n03X4oQ86vATMHuwVdHA87XKEP+ZG8B7K1VXBJh1ky4AyE2wzCGdp
nCZFDXUqEGRgQhk/nSkx90hfu2logblR11bMdgjsiWmKzParzXZ7RC2HinzV
zdQyfnzQz+UPnZ65apfhQFzUODuTPhrPC6otJRFYBTptKWPq6Qh0+ievPFcY
eV8UCWb8/qVv7K9AByYZ0hsxPlvHmucAVs9lIKdFQtm5MBJ7pHKJXj0UmSwE
yQnkLDxaGPanzuDR9L4xRMfs+mB5JLP6zB0I2kI4EtiCYASmNzDr4cY8vM46
LjpfbjrT90cH7GPpabGAd7j/FnGiUbVAPaeonwpJ1okgDoDiKKtIx8bj5q3A
mJwIhHEpz0mPuB16WUfz3/GnSIVCKHbXohskZ0qpQZ+WWQ/03MNOqcwZxzTo
4u3RX43yan48rs4hQHvoLHdoI0p6B08NZ/Wo9Uw9mMYdCLBRQv27RDSGqCSz
/sQESPfARvLD2gPmi3OJuYL6QPfXuN4Ke8nlP+JuCy/odDIwOgsDX5CuxqWw
tQ1UMcJtQT9Fsd/ftqgxop9tRQ+2F6KJb2PuwSxtHdSxMfa0WqehfuCRe8zb
PcRuarIwSD8bcOvX5vefv//+88s5F1eN8LXoLu6Io47ErCj7+4vwPpYqtgod
xBKWicko9B/vhKv7y+P9HcrjzbNN6PprXIVHh/+0/van7/t4Ubz/X//1Lz8U
WbXUhLeboyshQ+PmPBgVtNfOrc+xxz2ndv3uZlL0fKNe3rlyZLRDWxOC4GiG
2+/vo4JGTXL/rTMiSOTkbsjnwBJV4N6sAJOlz+GUwmzZySg7pwyTJ/vNeoWI
ROgoBplr3z1/j3EJJdok6CNSGj4B0A470kRyIgosz+hPJc4YVYPzPJiIMF/E
Tck6rjRCyE/WhBRvq9WboigZhGL4/O3//bffHmZ4daHYmJ5Sk4N75pZ11rrq
BdsE78ldV47rIBlgkaF2mHvPV1OOABGg4CrTxf1wNamnYkjGmuBEPg+IlTZC
JF1Ba45ngOVhIK7cT+/ePI8VosCqQF9/UycWl7McMHEgFEd9yT6psNhBpLYp
Qid234fGKmK9rokFrDebfcIEvuuY604e3U9gLfqlTele1Q3cK84CeiteE2Id
qnhH21hd6GAW3axvUIzRE0BBvQJePDmtlaeOk1HPEBPpZrqscbz0iLRPXSAG
duTFMN7ezwP9I1T9gVLVSC8xFI8SC39us7RuPcPWNdjl8v75+fFAaMB5X0Ju
I1s3ufahRRk+/Pn28fVO1rl3kyfAizMio6vLlYTJbJb1oZCPAXf+uQ/SbYzv
m4IoWFMGWXqo6kvfh/Ku7TWu+cbEoMkyfgNMeyYfALfI5k9m8guRb3YHxjN3
HufdWzBy0jqDROfQXmLNGSJJstzTUzbScT/V9D4gkMxNZxhGxCxcnAx6zrUn
DVgUijw2ZK0hDN1Eu5HkpCcW90E7H1ooeiVB/4SpNP8/Ue+hJUeWLVf+/y9M
dQGpQnq41jq0yEygqsk3a83nzNl2AmQP57HZrxrIjHC/9wizbeRB2hOs2HIr
+DZbHAlVPbjNjItJGBF5IPU/2flSgtKaq+0RX4+di2xjWLa6Og+3PEe85wRH
zydMDE+OhvxqmHsFtUMNrnw4NGPiCTF6sjOaUJsoWG1Wyw1OwAIdEAaXKxDS
z6tGJnulCrWe9OnmZ45GbhaaYnmHS0/H2vuqPd4uWEytmQ3qXHl6tKbZNf9s
wNsKN2YiM4zk5MxbOKy841XCwQSmhyaGQzj22VGBX51/XzO76RvBy5W9hxaR
NryChIFaEIWWflMFRGlmepiAODAbYHuHXqVUwycLwKTKk2qL+lCrWB5p3dK4
e7UiRS8wCQYkMOAwei6h8HjKy/XxzOjB1OfLhcEmqm2yDtgcl8Rq8xRHZDFj
G4lia70n/YhsD0tVNaVTD+Q0RPW5Vwiy3Y2cZrVOOfKCQ142mYXSgPiXXVEO
0lUr9k46hdLZIvME+I0P0OotBcCkzPOb586XRYGU5pzy2yCICzmjWDCr5uVX
tKsn8KBPCersU5V3HnA9g61KKQS+oWlF4/RZutbFtAYy/ynRXquJgtl9uH57
e1uExaBwK1Ga5OFUvBKItlSobiRCjJ6lyqoK5TvmEnSkftTGmRIa7MYbHA6I
r/d0vT9uYLI5pdDFp7st7IAlS7ydVvj6zfmDaiq/3r2uDI9zVFnLFdzjTPk0
vS8j2VORJYOUlJ+oZQabx6u3l49tMl1+/f7v//zPP/cTEc0BJ1OUQ1WXuZdt
lkPpJVLPmfkkmbJTXbFypErkPNDUjVBGpoYKysGJ9vH2+r7a5M0AvrkCAMQ2
1P4ovrpaq3z9ivZhpPaXlTqXRd4LU3Uz9sxx1udoBZZLRLUh4yoNCGGkxYlj
rapn8riMgCHVD8MPqqRCctlS5VwG5oI9JTOMjtAgZSvZuc7GKFYKbkooznK5
5dAL68Pv//X//b//3pSe27qaQ04sOnfcPNTx8M7BHEC2gM0CiIxgvhCtFZN1
jQkoQt3Dj5cnCFFJ74VkB68tOZJVAHhOvKprp33HeRlSZTClK63CaKUS8QQu
tnQK97XbqE1DZl7SqyHZ5/K0cngbVtZbDaVbMaVjo2hWctoAfHCs7Sz9eF9C
CMJRVCR2LWFWFQaxGzs42hsUo6xN7GfLI5ci5fbOUXLbf5zbWdkXYZD1oL4G
q5wSFBz29lbOvsV+kaqCjcrBHsWBAQaWqMbndVa08tLV7eFxmyuhd/tpqBLC
hGfBB3neMIPlkaYff04/CB1fn7cj3H8eJ8pPoTmkNG+E5aCP6PvD7XbWkAcg
CH8tJC6aTyvR1ASWrWfAo1juEWnICaKkc3aVTOCl+tXKWTFskkcdT0+lrP1D
9/vtdpxlwxta+eNY5+nCPOLgYgPL0jLaRNqg6cB79kQUn0qzowIlvKETrVPk
fFE+2aLKOdVLGUMnaRWb+Gx5IV87z4Q6C+SDPDKoUtgk6U3VHQajUXPeWpYH
xlQpCwwEbPYeH/GK5Hw3gstsd3boQlNNCOTq3Nw2uNyYC1npfArMcSotFkk6
pSfRd/SQcFI3yhxy7A55VVLivkVRvVcgp5TxQ+dsP4W7QgTUtcxoo/XLjQNs
bIvQzrfVx2oL24rvjE3kBfYoaGGs8tJVK7hILoNKv2Y/z3LmwVAV0J1J+eGs
9O9o/bH4sOdfm5JgF5AUJKAbyx39wrzcopmUIoy6fJ8NVe3EcSUbiUDKAAIb
h4rcXJowrqtCCzjri3pPGtA+/Egs+lDmXNT0e73bvH1I3DolZHJ32t6q7EIR
mhK5I6JE1M2wSCWeAw8qFlYEWUrpnlfuU9ZgjwqSibwYOdwBpV9NHAfizE3C
31zvmoqdDpQcTDzs8aABQXeuPMKQPO1nx6V1pfLOSiHsXRRPb22VhlZhIEwL
d/2j+4GBuYOYT8cHBGkRYEoCHqYQEi3i2cVriWffuz0cHJylFvXo+wtPNEcM
5/B1O3qC7Wa1jXLXGEBeZcKY20m+XS5WO3zDjfj2Xi8XCi9NZUrkHPR10NiJ
9s2vGmNOoyUpFFijDSyacTt07c9NwuXiYxUXQvSJoDtowdU2z+uHsBqwnqq/
2TwrmVtXM/16AuhsswbdHqwoZiqFgQogMczDH/qFD6zaMg0ZxDKN2tDKK1Hc
M8dYUw1uRvAQ8ii0pngR7HDNOR3b8YT7s71m8gIpFrVkXkKyMrkF0+F2fXz/
+r5fD/ZqZdRkduoPuHx6AZkz6BKsSM8zVhIWDJROPIm9NLGiTHHzw8XRtBNw
DRpYbAWLxXqTQV2v2aTYrXs4XQ57+YZJXFLMIVTZOMrkPhbdBDgiakG0MltS
IbDu2W8fUU/7RgdiWAP7UVIRRkSMW1zJwfBzqxpJqbMVo24YdzR6xMwAH7Jb
xK6W2LpuVs4F2VO05xlxVh+L1ZrcrNiutM/f//Pf3w+Q7K3CA8mLSeATla1n
6Wi2iaMqEBObcR+bCyZADLbyeniO8Enz5L3lObBfN8xr7C1qnGgzsXpO7mJF
zmmdotIBrIrLhAEI846TG4xlj1bPPv3LeW4yYYtQn/Da66pCI8jbgdw+BXYH
v4Bipebi0v6YmbKdWlObbxZv74u1VZ+8ofYrJmkodydKAyI+IYsGCdzGKEGB
SRqJFZxtyjChosjKWD3U9mHV0/5yOe9hFFgNjnJfxvEnr9be1Tgum8P5PIP4
w+LGw8hHwllU2A883R5nu+ahAdgRle3sVwakW2AmK5rpOJVA8rXOafWEH27f
X8TGH3r9EZW+Ed+Oc0mDAnAi13CwTmaPEUNyD8UUllZCIrPD8tuWDSN7CLjc
xUi8oDlKt0ZhKEZHI0qHbPUw8PdSDOJmU1js/fP+eFwOSoNld8MhZX+KWkc6
UW1zmUJFdCjT3n3jigGxHw8B+UF9uTBSrcM7OkmV96o0Bm/9FQ8q/qneGkl6
BPfyNFaxM2RqYWLRyRXYtINvJMS4SvRiSflvxX/qo1UZ6M975WASvavxDhf1
LthsY+VLdppO6Enm0u2eCRazHIO6XZSW3EvsBXEQSq2APfYQ0IXS8EHW6urx
fENtJmhs/+xE6b5k/Toom9j+DS2l3dC0ngc44UMdRdbuvy/lCSh47uthOl+/
fv16nG5nORxoXwdM/fJeMlBVkgZn4exiwd6VFWAT5q6NN+SOLpklLldBYBWv
ZKMMbWSZk5m54rzLKtQQgthCBur+YNIV2dq798KDEGqxw3LxOivuQmRMrUcM
YIVDGgLDb0ZRG4PhohZXCFv3pMwoa5JKD7PONHcsnsvM3rWkUJKLj0FGJLK5
wrbQPSqay/G76FPJ7xS3kZQikcx6p7w2RfkcXVaSPXcD+QZ2wEvmpPQJnm97
S9UCO5afBXPiCSyqPoT9VC5OIcV9kZdPecgeIwdfhXJrMxm8Sdgl7MoaN7vC
4+36/XWxjmLPPy+0BkVQQjPP0lt5M4JC9JK2IzVJJPPPREZOUW8BfA63xH+m
kHMpwRliturBkDrYQ0Kme9N4eJAQS3Kly6Cg4AVmBGK85DqdY8lYaTi1zeB2
rRUfzTi2sVvF/jb2xkw8pHJk1ze6hV8a9QwnBAh/d3S6mVPgJYKO6PKZM1JW
w60UX2XSPm7u/09ywuCDRs8Qtzt0ZR/aZhtlEpconan19deATD4M8xKapLWq
wY60BuhaVyEzlaOFBnkUDb1MZekRQS6rqul0g8p9V0PkIEJmxYNYFq0eRFrL
0/V6VcgdfCpmNRot2ue9FxB3chPVTMS4/bUjrTQ3oVLBQ2oEsSCUPOzJWTUi
S24XcPxWJ0eggphe64GxrzRV4gtYVwyMCWBj+88QyUqeQTodXDSuNHLhFJ0p
hwz0yl2A2MkOLGFRm86JAdqR5d1stYeCWPsizoi5w3m+oxoN42S3JjpwtWHj
l+TteP3855/fX7eLZtiVQCB2N0ZBBJ2XGSff1owh1b5Lbvu+K0gsRwnDyJ87
TDgtxRjYJ4uyzFpiGCDtjBRJmoeGqNYZmhHPimOg7b0vEgYXqmvk/dRKhxIW
/b7dZQdYfeLMKPGh1Ep6QnFQVGW6XWwigfGs9X/2AhnyHDd0Wq1tP+rK7v1l
IHYkx0lf4QLd2LvkuFu2qrRB5ROfyLQDphlQ3sgazYotNhY+cMjt/na3lr1V
aFOpQQcRg4y37KOR66EcL/Z4dBgsZItC68P0xHqitupPd+hRvCf2W5ZxmBFw
0ldpEm4TRiKQUyuF+ThxcTrf6VIuIqJUusG0aEfEx/HBuABMVoX+i0gP4UWh
LVWN128czZVMrtK7nj3H3eNj1TGPQtyAypDFp3Oa+Sh57FGoTTFf59OFvhMi
9qBtY/Pknguig9oNPFghxbd986IJQtWxFjtnCDXuPUFcfS6yMZX2tevAx96j
6Scx/YEP0SHlKXFYIRwRTXSxAOig1XRJGbu68dnG0p3L+Ku9o4v4eLNTOdLh
laD6OYg/Z582VvtAs0Wo3xSMHEvKdfLACJrMwfnkz3u/e2L1O9VNdnHYl9yj
WIC/wu8IAEg0+77lzPEAd0bfo8cRgYaXUP2gOQHnSSt3KptJ60Yvh6myN2sN
xhJsl10BEFQu96/vX3dZcY9PEht3D/9tcCqFPIadRpYnLrXnsE87iL5jmgq1
ZGm1vjUoKyv9hdj2yRhIA2l6EB+3A3E7B33vPgl3o4+G8xzatTgQSgVohIB1
SkgPqQJtoeJCGk9uOgoSXTFJZ2tY/8mRl3qCH1gkOGaAKD9QyBKflcBokMxN
G3vUyihUSCRDN8pO84l+oxshhVjVnlQtrADF0WWw3boMU9lu6G5PF6GF7pRj
Wu5Px9O+LWU/Kd2E1ilZPFOKcJRkjm9mOVvQH4P4rJ+V0Hy0q8IeZ6ZuXKga
okYMj9gdIafdrK1x3kRQ1VUwlJxeGiTjyq+hQvPcNIMDf5lN5Iqc4deH5INM
NE6tSUXlHYRloxqcdCTtp62v2q7XsMUqJYDIISatnvh8ToiFAwERpH0a53JX
ACQZrht7srB12F9vb1lcsly1q3FH301YgBhiOHbteVAwNowxsUJ1NzIIZbuv
lbx+XsXNqkirINBniPVYnhBNckKpMUGRrRqliRNMo8Uiur8YtB6ecF5sUSJx
MymLfAAaFwrXQ274LoL/ffv89QuhwMzgciA066QpIq0gngVuZky3e6z8PM4I
aph98bYo5K7j+eD15uOZTqfr7fF1v2gy/WexgGGsETZeuh/GSufb4/N66stM
5qgYfk3yZxyUp2Icyt3TFHEYhAkftJR7mRJr+cnBbNuvG6tcqrCP29VhR9ya
XCg0Y5U2n3zmc9eBwaHjoYIV4AgyY01NaT176WmKdcWdymtFbAY0G6t0rqcz
Db8Due1pFpHR/n/uwQU8mrLypLnL5fPzjt6iwwvU26lbSHBXkCkP5xNV9Fil
gqdEhf0lDs6qRM2Di8S2EtwOdvVOK5qU+xNm8QV7rVJAdEY/A4Xr8rmfYEIW
qoxvSE4U+FkzHJwv8+l+7uHJW+mz21ljHtfuloYkZyd2tP74WCet3Yk8PSER
6DzRnVjV1tDYvRcGVIprtK72sDL2a+1C36zCXGJdlin4C2IQkpw8fB909uPU
WPVvRdNgX2NijwfUxLQeb9//fp9nfticy8weFPyn9l1sE9n98rynNUMJScPf
9K2VJPZ319gx7V2y432qpT/EoWJdfifgUB6udqmEEkVSadyFhbse5tPpYiXr
FYSPC2oEsYL5K0o4u5NnbMczjsXZw34d6D4qrN9nxe02Mv4JTkJ+dPuAj9zq
9p+L/O5AfBZfrN1Fejqcb7eLTP32D10/P6/+PtqjOT4TYXtJDuyOH2sRFTlU
rHRls6otqHox5Ykhid5PYhFx+LfS9tv5LiH9KK4LqwV/iVluJ/a5bkLyNfCH
cenZ85LBiWeWzzfGwa6GXG21PgwacxkxmUU42hDFOyrOE8MOprNY1khq0PZW
wdgkqyjkmG64UU6cIOqV9lOopPaOxYdy5KlOvcPK2HHhYS6UssKA1a6aGZzQ
Xjgl+S+wZusMGTwWDZ2jZIRaL8BssW/ZLn7SlLdIb4g5TJTeMV/un1Zs3lGj
ca54HtCBNE4++07xWWzkDqBMsDfYN0YBIFXcUKp22m62dnJ+fCy3u02QKKZO
s0d+Gzl0uCPsvUYjL3M3Lr9R4XMqIzUHbEqvFxTHWjssoBFib4LPSwNFcEir
7pDfGGmxOgTPb+6eswN5R2pNdTHA6sN1KSy2MWQc8qOhs5CDIJChuQCvU/Aa
eY4zKYUH8taIkLHqnauXW6YbtV0R07B3Ur8iNKg6b59fjwsfu+KhD08GCbMp
IAWklJVsl3axNJqRPWkC6OPLaKCDa6/XtaOGV3zG2BuTIFKDzX2KRo0oT4Lb
vV7hZYaSzMIWq3Uuymn9fJUH5bPLZ4/eVv44GMm1EonY/W6sdd5YnzspPeIo
h1yGDi1A4MaAtvXBj1pomWc7RQU2z72w8siF69Ienh4b57x+LMEgSH/ETcVm
XFqX0qMMKyp6DlvX6WjeViv6Uqgx5ddAceBVFPvAC0S8roOcoUDtAsjn1El/
bt5CM2rUWJQWMgnIExgRAK1SvhVtU3yEqWloXHBI27W/3MXEAF0ev3/98/vX
4zRpsTOJ4nA5o0kv3cGcpvBQAO/aR8YWzYpqJgRKNaWELEt4iAq5oIqzf5Kw
LsWJUCapw5JHYY8vRT3//ni1N/R6mWtMcywpdWsQ8p7wSZBkuz8qjAHGqB0v
PAC1Lx6U5zMc7UjgNhF6h6+Xgfluu7S7Q9RTJRQJbq9i2z4qZF8qXYncyZ3Y
a5/FilQ3+nzl7nlOF3nsWTUd7aS4MzlMlHlcQ/izKlS7vvf3j9WS5YKW1yQR
Wy1zJ5+MERyGsVa6AjkyZmQz+IEPQ47jNABkW0q2mcnWlyXWDtNlWiMdhXQ7
lfIMGnYMzXSW3lZkNgRY5BMWWr+iwKcBIMkH+04zNPK67/FFKOOus//X9czE
I6PVh5ls7TElPpAuq+52u+Xb2/sOrrTwgcoFzAp3k2IOyKNw46Zf+pzcs9u7
Oma0m1ZKqmh5J61Wz0pWiCyv+EIzomcqawSJOrOLHWNWb/VX1V/s3r8erJ1H
T8ybU7MvizYrIG1IbrJmzzSRjIrYfl5ud7v2M/uRWgQr58fj3JX2w8LzK6Go
sGiH9BMKYdQ2uZg8EgRyItmXc8fQhJ9JjyptMZ04Tf8gE4TcR61oelpv1JqS
Y7pxaJzaOCYBg+YB4inYB8Hi5YB2hRsZzVmneTQ92+hZ5XCr7w+7RpTAPR5u
97OnmGJl5V6fheBB2jzOo5LlPOONSFNGyJMeHgy/OHNFhcdEhWVfiCFRIJ8M
GRl3tLKdxSVUHASFc1R07p6WfrB12qkixMGd17rvvT3s50Ep5aPyjYQfrlnd
q9+fBaCBSl9mMGo8b8azZZVrZAVSi8YBukrpYnYrjJtWneyksB+/qJlmD9o/
cqs4gUPXQ+6UD/snb0+zPZO3IwUX+iHhYGa/NGjKfULZi2N0vFDdTVS59nSC
YaOBTFHrXK7nq937pwtzRKYOvbyWeN2k1/YTuZ0PVIh3u9o+9e5jB5noGiKa
ijCEMLaJE+uukgg2kJuTvWvXOSftWaPMeoUQsHA5oCvA6M2qyINtZUJmKqeA
IPynlAYqMwlt0Cjb6txOicKprm1hPtyGMXbiBvpwkEE38gQKPS3mtSQsNAVS
9RrvVla245dCbczqUbZ69wMcqAUVPTTjtGAwiqRG1drzRtVzIVGM0qasZbue
OC9dZtkUdobuRB6330Ws/Q6+pebh9pHtYKgkQO0KVeFMFTjYWLZhDEShlqea
UWfCLIrGY/UCNPBdrCkFynFude66KJCzqxRiSWm2EF5qMQJaJ/jrbGQKSUFc
5eE2AC2yQxo8Tx6L27eEvRAEQdi3BOo8rDQNlUhrfNL2oHXaF4rUBElO0Hw9
qEoLhg7hqOcis7es4GuJ8cqmEjIoE6kTadEzqDTpqt0wSn//rHIzb/fzrCUM
174Qq0yuNzvy2cyHVsJ+LLZR1QqNgQGnZ5aWJ6hMgasK/SKQTxnHalI4+iDM
XpAzH6gnqzyOSYv8WO4SlCan+69f//7776/bGT1yLzuRcph1EWL2tz+q02t2
gkOGJsNqYowr9qswDZTZTCEmgA99ZmDlMsesehyeULkJFRGhKajiBa+X63Hq
7FnkWEZDTBHFtB4ojzTQg/OMC8CHu22o61AJKDnhcZwE9kijyiscNzQ28fZj
oWyoiPPM50kaDtol7CYHpkJUtpVXSUCDgiiu7bdGWsQiSmuzocrsukE+eb8e
hpaZZiLhJWFhi/efP3++fCzsZ4pFjyA1ICcY6HyBPMGWxOp+EW8Tu2nrQX5t
BpE84xxJES1xKE2vdgKA+uuZ0ruDIohABPdBC8UBXoO9axddEmLWaVvkEFm4
9L2o15KyMPDkfbQ+5YBWW5mG4/FyYHhIDELE2kbITq4asmw3W/AJ6xiClR3l
oRNjCh3nrZM9JYOIovX7xyYpNA+1WhQ5YCYQP1YtVjDhLqUtzJH4FEXkLoEe
MoXdhXVqLed0sPvfaqTz93//+TyPDaGK9Ee9ApXtwwJFxAipbHEeX8gLRrDf
y7CP52Ls6HsPj+/b1MbBLmfFp/RCIAlK8kLDbScYD2cjZGsBrhKJlEKiGU/2
ilJt0ccc9s8MSnDYHs/WSDZj5b7cFTy3jd72ZqSvn2AU7pV50RQlA+tx7nFv
Thgf+PZdEd3QPFIH6Gm/PWADTNKvn69C783u46eR9YJAdLNRiZlM9REN82wI
U0MnV2q1U8D+E5DMzblo5FXbQlX32NhJxnl+mE7kkDhBuVrU4/6iHhkal5PC
Cx0alXfm5I4OT42A/VKq+gTZQ39RNV7mMHbnt+gH0udgGijYEbGWVFC1ujnu
f5Hy+EQ9VdiXK2yiOWfUZLeeL8TLy+JK0ojKYxMwwe1PVzBK3fhHb0i/QIwf
wD4CV4RhOB6k8PcgFW7302msyc2CAxCClg4YGBGiciHkiH5EW7dWRYxGoXvJ
NJX5gjiQAPLv+/3rroufoQrpGnZLRMygF0teht3O6W5FpiVtKXi2OlBuTNxb
jO/hFFqrwyF+AGBgf8HoEAQe6VbMNyyfKju5sxWnjLFPE95IwP2uiDbulCxl
r8CM0bt33sXbEpIO7FIpubRfAdveqWa0V2u3eV8sPtYRzU6VPh0HFIp02wj0
HUi2H0Sfd36DKt6mfYaMjI6nk25BYpWp6ZVpdz3PbRVvlhtUPewghKKe1b/g
599tsX4R0qsJrEYknutb+lrlcj6fD2OVsYrSBZgi04p2W4Yr2wBqI/+kWmd+
u1xQaPD3ldpwveCFz+Ua39h4W147JRnKt/WNG5SysZymB8SS9j6RZmpV3HoX
QUc7KHRXqrFSz3utRSnFGfcEUxTF/boNn6dcw7JS4SlTZ6caoEayoXZI3hOh
zn2HY986J7RnPlOb8Moh7mCfq+4ul2ZBHivISAQiP75///56HPuyirYfdu9v
grxUaQfnStiKKtcqReFwWhFQ/hUyByiQWC5EVMo87srhswri/WMZJlhXNHDn
7/gEaGE9PO88Xy13TCsaLHOhvR8oI/IV4naZIBxEWWCik2o77nYaz4q0d/bx
9fWwHkc/YvEknja6oNtW/LKL3UYE4XlMAbIe+91pTmhIz1bpc7DyJhD8gcFH
KUAQ6lOVBmSHUr6CvhIx9jgVO+vDF+76lEtYUZnaJTK90OxZhyKeOPvwcwA8
9k6lDQ2yjG1WsHOIdDmr9xGaM5nCkPt5bEiVD9fL17//+mGX4NZ5mwVwATT/
VDMnhUJoRdYi1icL2PkJynUGTw+3g59GjodUKVptTjuMyomAHO59jmwOBk7e
HgogfHe2sDSYdtqNsoGQ7sagz94zREV8KlNnhdRBrFQsPkCU9wwrW/EwuPqV
/Kd4l0Jp3BsxkqEElgkuHHCAReawuFYDfOC50W71/rIMU8+nwC7FDA4xpIth
PIeP7zpkpQLKJ1cuUconYCd74gHALB6PX//+/rpNdj6X2rc/y/ZSBOZeodR2
UhPrZiVUGPB2VTIUw2O3X3u+fd8PBAAQSsyHB84bcTZoM/sTJij2DdJe3lY4
A92emYmAqkOvYC4OIcajCmnp3NZVymtDoClfoSS7BfvTThTY4QDkgpHYqE0s
lOBaq1Jap1nfsbxYUq8hWmPoovLLXsAbIZXooI+0nKjL2DDbv/VYFHEehufi
2a2NigpRIs2gzN5KGwDSF2bPrFcqy/7pJPMBJi3xpBho1gNo3jT3a5XkLDLu
0bkUnn7qnXmWOBwaQZAkymOrdhDaKb28jzfL2hVUUpbZ1ZxQc3slLW91q9E1
gRq8FanydFpvbwtPnUdrZL/xmQU7TbbYPp6hWxLnx4UAEJA6sFIokN0JcgJM
UjAL5M7vrt9BzJe9N/yUR3sRczEfd9KTFWkWBaslNEt+RuxYlD3UCZLbuTDP
V/Hz4OgS/OVWPNzvn49P+z8ssq0kKe1ZT2WPk1qdX5vQrwBHVKoetcie8iz3
PaoP90hFsbaU23qctOuD6oVK7anMG0dfNXl25nOCDIFgtV6uggi2uTXDIcQ+
9Dul9trSYfaaCskVjiME9QzFRq0Jt1UWaoVgSoSb94/F+yat+Yq9t9S6cK/s
ByavzGeP5z1XHBZyWEKiqyKArtXPqtmH1auKq+dvsq/Kmq8RjtvHGvM4y3y7
43ThkHmJf56zY7Ve06NHpKXxAKtQkqRU8wMUDOlW9nP7z6Wnw4m5kSedKTC9
PHlTCHZKmQYi6RW47FGqeDGRlz7fq/wfw0RuzwSK41hQG7os/Kjz/opvdBCH
xh6PYFt0B7/boEE0Qpmq7RFckom/9RpyXmkIJ3s8Fj5sbFZIMAlpST3Y4gmM
w/UHfNsn+13bAyVoilyHEo7a2PkXnhyrTFnZj1hMe4Lg9WKX8j+/f13ntgnX
Ly9v6BwSUR0nTbrAduIwz0X8g49c8mzxTXFxVJ7fJAKLfD7ohqwTW7y9v692
VW/fIl87mM4vu/nv1gjo5JqluCfbTbJIeZ/oSBrJPBjs/l84tHVpdFnPBEaO
PPu/uvl4tRcHxxKLCrlYqUPkCEWAzLaPgV+JiKuqHVlhnQU4nQQy0Y0AT1nq
9N9ET2dPBvi2nu+empbXTRmm9lsPe5qDInx/t89ojXO3AtdqJSlzg076V57C
lDRX2C6FeOsVSZ+Q7rvpdETUYH+3GM9zHUcRCWMcqfbJFUrUqLkG4/Xy7efP
121MHZMjN+DZE1gQ34+6h0aSfskSo0j6BuHPmFCSO0ShlsaeN1ZIf2O3Y9rA
xZwkqSyUlIAQbGyIu55PbPgdeq6YTbv4Ff2B/sI6Ufpq+1SKmrgpGkmYsKJ8
HKemGaz9Pw3K+EL+4UxFO7wSaFe8EcEKeYvdAUUcyb4BLFZsKhDcSt/jSt0s
NlEuShX3O1GE6VNNa99FstvsMtTJeSTaHM07A7S2YHHRIXhJSpQB1iLN11+/
fz0OgxCasg5qsibnuMi89ugOjHnt2G/iHRueVqopNIX2SY9AtqUoouTrPZdX
TXyGiLvC8wj4kLqM+wfvNJKkk7rsSeIH8fb6+dkh18/3D/QAihbKCz4ENFA8
+Vxf7WzPwumErLalG4LnVyH87xXJSoE5ipQxdo7Tnk9PGPyTse+a1z07M542
OJDcXqfL43aY+LJxyI8uXJfJDE6hUPJ2t3vYb5L8SYSRakyb5OEZrfKE74lB
7CoacTKzwr6FTvA/7XfsYTiK3IoiWLK0ShpRtBboy1gxtsr1wbbcSQBWi1JX
yQyvlwmsFjwsvJLT/uToceYFnAiRwyS0a9OBIZ88k/8OBRoefMkZkFtw0gp6
ngmtWYhRwaev7kD9xnH/1DxOk6e97DXvPIEZmvWrytnGh0QdpNkL5x/hVRjv
QrJvKxrigxuLDsoeUDYLx9qkJPVO5j4wDGcm/ToVHxcKbOZJyIjo5iDC6h7Z
ruwoTjXZooUoUGdLTECjogM9UyYJUztKGDIHtUR8EuafJ4Yz2WWDUEKz40ip
zzcK+WSanOxkO5KvyVN8RJgUqZWPDgNhCrSq0aZE35WnyLDNaqsogD6wiatC
sx1Ucoif5Nixe//+SU7hhdZQ2+OBLSKWWX5TPW6SCBNYjtUbeBnp4lC0GwV6
7+yq20DpxN/GOyquAEsr0GH0mcvFMgjXWxft5nJnA58dNKiRngqpSIiyGzVe
hvMuQFBBNQDlpvKkv7r2jbggmvLqY2al0mJmhXgid3AW1W7FOmhsSfRjeeBZ
V+RRKW9+qKt0t1wuVkGQtvAMoQT42EXljtLrJOdjKs/HigoPmzW7b7A8YIPl
0WLWZdcTsYRbPOkfS6vXKFzFCdVuFioQg45W4i9JMjsfOnaKVRB0zdqaTgU9
O6nL7ev783wc2mj14++XN+neS8z19qLZG2RHCZMoLeNTBaEADZk96lJDdeS0
09PXg7V0qKLN+9vb68c6bU+X7+/Pz/sdU+bjC3j1+SQhc9uKzz8jOeVPZlwB
A405FSIYOwFmlzUrhzOJdvbs5Z30+uKITAwsrhcOOPJgHHPGqgZXdTd2rgLR
+MEJLo1rRhvFxZeSsLPjZpIgoH4UbLYhQIW69ek2RpFEQlX7ZtNmttNszKIF
y5DVjt1bXHYTw9a9PX0ydHVZEHnePKnIHEzq1SGD7mC723kgNj39076T1qDs
PHNL5BsWGm2dhsuPl7f1Ou+OE5kxbuiwX7ou/XZRtpVUsPYLovdI4P+zgOQ/
tMZQYxTYVo0TDIpGHEgygZncMibgHrO2bzzgk5FFHoX2oFu9q50J3/gsRDod
3adI5ya73MALK4uaawW3KtSu01Al0UbqFjb2ATFaEiluo6yQcYyxcoEZlH9H
+679EX6LZUCX32Rc5WhPqOVrVV/4bwarKOxNySBnyNGTgQSxi5+fbJxh7ut6
LLj35/1gb/Z4+v7338/TvtFlLvidhp5k57CyJ0uoOz4+7yfGO1EMWQPppj4i
hgET07CuRIbYuOhDOblNY4cQ/Z1uy1rOaJZMVUkim+bjajH4KDtGGmTxAb2U
ZVvnRSb4IcdG5elpjIywo7Qlgy7r3GBUyKuJcQtJrZrjSYtNOXaQGDXaW4un
ycGmnCdcBQhtjhc0Y/OEjszadKu9MRkqxgf7l4N3WdFIU435B6eYRuJ83VCd
a0UPcCEydz+okz08re1CqtOoPI359kBjmkXugpl7FOnuqPHdoEBfaYRzVNme
GDkpcw2z/OQBNd0TluIpmKxbc3c5pdrIttMRZz8TQGfZ6wKXEEf7T1FkW6VC
eO1xEl9/HMCR9DxzzA1SHLghgMb+6aeqxz2fw0FyQM3xPYK3c7UkFfbgoH/t
52EBUCvvBRkQQc8KW+2omFz3MA9RvEzKI9e+VYNskalmsZbF3jvhU7/dHp+P
hx1CM9AHfkApguze1Ejf6ZWpUr0KF7PakRM6I12trGdpuyCcmTvg69EZu6rg
SveZdk0vCWXjY1EvstWfBvKYoStgexWJCFQ95XqD8BoCfgjzAZgpKUVnzLSe
dttArqyrKtkt7TLaREWuigHDAN84DH5lC115LC+XswtE5qNuFBYGDJIjOiy2
1Jw9FFvkKQx1mkUw5YS03m2XK4bya5Ggpe4lPw41JveOvbk7mncpryJpg1Ml
59pj3da69cpsu14s14BLpcIPUSljsLffPlMsefJ0l4l5izkAmSNQAtUkPtnH
SChuD14yMCkgwUtuCPXVfDxUk6OyeMfW+iu7qDdhlNWStkxz7xcnhGvuDOCU
asMlZCudzFGIu0NLaP8xweUtaalVxHgf8v3H4oN8ccxGkycMaxYGORvHMCvM
TuWmp1lO7nHVhkXfLNNpLX8E6bLXNlz85z8/3zebMOQsk1cWBStgbSyJgMMo
nd17wzT4SSWzX2kSQkC2pMEuklT+/dU66y733//8+vV5Q+tysgb9y2sMcmXQ
6nH/8Zky6RIFyL4rJYYxBeFcgcNHqUwuCz24tMQKlKbam3QLWulynJ8MO3JM
CUzluZWEulCcUKpgWump1KBkKIfZubnfQXibSEC4XSIaC9NA0DDEVGZFGsXS
HvZ1uLV+3xr+gNSJ0CouDZ0USW8/LvmtxAFb0SGluwSX4mWFSoyfD5MyX3sV
BpVU1RSls6D3Ze6jiWT7/vLjdRcPV6JMQHBw7c8g4kX0tfNvtkIWN4U4t4X7
PBF5KzMUmXUWbdgGqdjTZFMrrNqnAj2GlrLlIiGtoqmwxcicoOjSwyQhuX08
z5lYGCf0XNBEs2oC5a4dAGXwKG5rV9OOdkUYbdbbsOq7MgyWi3eUycvtNrEm
rCmsEJBDmI+V4Zr9hMslQr7QWpt1lA/YGNv86RKk8EM0H8t7AKe90LopJJ2F
cT1VDcBUGvweGxjTw9TubynW7bq9//Pv5+U0NMiXSoktnETI+AJ4c2K3iT2Q
FzK4YxSCU1vb317wNXMVcriP9c56LqomuTUq6UPtN1sHwIDHFltj5bFOciZh
YdANCZMU4SrCaXtGL/h6WDTJukOTowa0rDllirYZobdY9YgG+Xq7Xg6zSK6N
dCuc8L3m7WKgk1w7DY4j74gd8zcQi/SRRSo3PtugIyk4zNQP9oYoaPcoJV7f
ufNtz/eIMauVTK6V0g6VHj8SsmO77G+P23nPekD3Pu0aXfyovYByjrSX1Q2u
8E4GgZ4Qc72wV5UygGARawSf3TubIsd9KLNA/2XFhzpbicEcDyynKlMjSdtS
UrjOcOAv7nPQwD5PlGokgZur0aSSYBcoJ97xhHNmgGNB2izDJ9aw1tXUXeub
JHJoGDqwQxnEdlVmkvTvvRuaJ/+V5bh3Tgq/7Amb+eVitXsCvh3ef66AbAUZ
KEyBXk3sJOm3YPmwe5RygNnJ5f7569fXTamx0AywkTJ9aWo39lCwcseXDten
DbVDJBJnnYcnkypEj54kxzUgDbcyg2sm0cjDuWgPuK5Q53ZWKexW1izGWMEA
sUgTx1gNuJgiYRQOxNCz6/xb4VjF7cqmN/XYDbGL3THYeF7iZvEh7xGbxFkq
lJpY0IIJDqoUIsfs3pdm4nS7Sf7KNCHRGpX1KIkf+6Md5YoNstYlDTZRzgdY
Z7vNAohxqJYXfEqY1rLoA2uTjBL/cBis7dXEkK5y0XPl0belibVY68XbO65o
fkM28lBwkAjbL49fKU/whJe+bi3k07d3GiUJbbUrnlE+1B5vpsePuDW7mZB+
l2osvL/WMk2m16ZUTGwGrFMexE6CVmt8PTGW1N8/XNjC03cblK5CYqT8QFXP
i3Wwt5BECPvtobeuVGfmhGgjglWPq1e7YZSFt4VkCKpzD+7gf8nd7b11o9yU
Vig9e/TbMli+/nz92G7TVE4C0rBJTOIZZTlzZmdhjwJdjLjrJIHPSr7wWWbP
N11COCKJb2WXYz3f7l+///nn1+N8ADxyvn5aG/b7cZoaOSLsVSKZT62Th04z
kq2cTq5BxWwtzONCwHhOjRbnque50bnSIL1hdsanKbOq5w3S+8NIIammiBTh
qNq3359v1Nedu1Llj+jw8W0T6Vx21onJXwDDvoWnkgqZy+IXUlhX5WyqX98W
ShwN0vaZsza3bpxBdM6gmyNgZiPoGc1M+xVcDE+rJGGzV1wibhSr65Q6hIay
iGM7H62hfP3x989tNl++P28HK0XtkWhGO8pxltl/l+QJbdXBtNgdXLvGxiFc
Qu3yt9gZF5WtB65zBNiT0CmehvQOa62lvkZNPNWFpm2eKyHpuN1ZTPB750dZ
+UP65Xyc7UuoWCofn6TRGlDFaAVWa7/RPNSRQkLx2Iebxfv7avX2ZhVSBemm
joItKqK+y3ZMVuw13awWyyWJ0sFuE+fj+XywgiFLK0/GoCuvGXllFZB5Sc4k
MIW1QBoSYnS4PKM1jcoqQChgNQYWQPvFr7///brd5s5Lf8eXc3wjcCxpEezq
Pj++Hue5A8DbsKike9dvREO8v5xHHBEhkYNdGWs6j0DBTqAIbN/Tzk69KcsV
d+We7bKcXOzL/4Sv0H2OykxppNdJHMtVKBjLqgr7u66sWWjnT2RLz0qSVPXP
naws+9nnVxrdK15eZsE/afOM7w7cJ3Y32iUPJX6evDbYq76zj1eB1pCAEO8r
xp6Xr68bheBp784JyB6Z2n4ccQmcaWJ1RpyOSjiRjmQYG8njeoWyedS5PcGt
B9ENcufcrrz0yhBGO4AvOYcDBdGph6g2agKpBFw5SGulZAlqRVcKJSkSMtNa
zXaaMcBdrO2fB+/tEwetK73Qbzj+J8vi0Qlzfu/X8DvI9Ykin5XGhWuzWuQE
mi5Pbq6chS3Drq9GT6OOSVMLMY+VOaq/gBkOONmTnS87O+o2UWZvLtM3rvhB
xEX0yX7aP1k4o+cooLXAeX+9f33fL9PQPGfLnDTKRWbSOnkpBBLIbV4MAJhU
x89fOE9qrRE8T1R3GaXv0+q2xzIrN5d0xHYCFCJLQrsCBhaEJLjbZxHan6fU
MEFvNDlwvAWTG+l7fHWK9Nka84RpJqLKRlWGK0Ig2O+Ihl9veZgFeKKbG1oN
w/gnZV90tQRFoQSwLjqoJV/gGGQr2U+EfdoHhmovDnaFAOSsu0LhcbYb7n27
+pbbmP4T8eb+cNHJwUgk2onGCIwAsqFXzpDE7HBfvr/8fF8GilKLwq291k3r
XC1BaOBE2XPmCuM0kTixlk2cS1vySCp5WnDZgUTZtC8C87JqyV4sXiXycnwo
ihMSq9OIG7VkrMImmZdx5qBfHex7smM/fy7YFKTGWIXLkCkzEQwEZ+zHbLvk
XytrlQJ27bRdqPnITkDOrb6faMqmBQtGFcsYWfs6aXIknbTft4jYxka59M21
vR3r99fX9+UugivX1n69F6RBHuxePdqV/Ul08+SEFn2unVJTrvfLmQ6gIXSg
qJVVjxs1ziC6fH7/+k0oz6h59uX2/evX9/08z522RO10YFaBC4V1lYD/qTpu
9oJ10c2X6+eNiHPY8uhYKl1mng/sbek8H5VjxyFcK6uYUU6htamMYxhOlVNg
975iUTiDcfIgOgXLYg/LNlDwgDyhoXL6JBZkHVxlarrspIl3768//35dbLYb
+/x3ea/8XJfS+4nQlIDKM7QnCIv3Sh4W5VmWAy4Ouc89/hcGPIKJkUkA+k87
krLd8u3HX3/92BWHy+NxPcq3C//7ejxwERJxgy240wQPEcwopUgrYzXWBtjt
2POCSExPuKUMgGjY7ROtBqaBrZWxB0wYONlg3IepTw8hLSmHmtvEfhhB8dkH
ltZLNAUvkzDcmWQvjOeqAhhsgckDlWyoKdt29f76vl69vi7DuOmswBgLKFul
3ZZtkmyXH/YKL97fFm8vLy+LTbjLyul8v+6HQniNlnDUblbMTqLcOJl0isSJ
wwq6YswGo6vq98dR+r1GWfOVQtPqZn/7ftzvhx42OckYItB3uBmCXWZvKR3Q
4fx4kM5ofw7zn56hE+Y4u4isMrauo0mi7VaRg02q5OxWs8mdveczDHy2b67j
yAsnEUlVwrvaN9qwNnUu3ikhhohs6a7zRMGecUqYARWb9Wm8YkzahWRhTqzU
RAZYHNmNk2nUb/b8DVqRNy7AEmPTevIz5tWrD1QVio7avnEtn+LHJ0Rw4ghz
Q8wuxmXvzDMpTzEbeWm/yKXqe2EBTnsn/vD6IrSWr5riSmNDWUg5zZWepsa7
RTKpiGxpfQdnANeYN3NlakiF3zqu1dfJ1FkMdF1uD9ecri6SxD1TslUKUcN+
t+P5yh8pQiYIB8Z53Fjammiuw7qBhkQjTmwpOswDHmNQz+FOni/VU3yqaM8k
JbL2HRsZwlYVciwGJZdxZt2of9d4YaERM6PIroqC1WIdYPsawBhhKRJ+jo9e
X5m+NpiUlGE9GBlFzV+IKjtNrhXlNndSLv2DV1aDqLd0lYjgUquT7dcQvpUL
gqaN6kzi/kpVVd5KP4BGDm47I0gVBpKz1CJ4ZsFa2m3fba/WduJ5X8TtmHoM
NNVWhk2YOwnxhsAyWnlvZdPVyJedlDw+aODsbX+x1z1gZKEwWg2mGs1VO0n5
eimA+cp9TXLGd8wNr92OypogZL/UK6zQDiUGDIpMg3NvPx5BsHbj283PLHmt
gxpBRMPq02pBRdnmovfvBOaxJ7iWBT3FTbd5e/354+XNCoaEPAnM1axED5PA
VCxLY2gnMFIR5ttFA461FXeBfw36ElmWdJpD6rmza3C73m3th4pr5yE8d+2t
djxat0i8KG2LCEN1r92oHguy8RCbU/UQG6BJpHyYpL3hUEA8SLS3fVbZlgn/
Ysm4xs7GUSJdBWeCS2ZSJX4Ts30l0k2e1u0gCreUaCpf5FFkv+XHVmkaOXnv
P//z430RJK3MhqUeN6vglFt+suf0++tObtGA91wzKAYU/d5a8tsVsjw5I5q0
47sVT6afT9eb1Qs3iCbIgal2UbXc7R0bZDfh3KLYvpwHibdy1Wd4K1xZ3TH7
gZVhdxWdAFZqdwSJd64Tj0HSiYmCcgkz58CWFe56aCwA45kuiiRzPCN07jhO
C7GpOph10kryU2MHBVlcaNwl+EHimmJu7O3q9edf/3lbWU+/Wq7jwu4KNV2j
3mldvTjxQxFt1Zf3tbP7nvnqFAH8waJhiNTMCWvVjRVrlT2eVnTu1m8vP/76
+y0q95e7tY6+6VWIlt1nebyzd3I+Hek8Spxfdi53fPJFq9cNm4gSc7SUS13b
0jLGZ+/J2Ludn9OC+YTOsrJqBm1ShFPYuo3GI5wpJsc2323WsNd3oIJJ42H5
Sxtg5U3mpGa5ZfUhJTveG2vd7aBeLl5+vi6t319qR2CfeV3Yn1Luz+exiFcf
b4uP1xd7D3/+/ffPj5V1HHl/uj8uk8AZFM+MOEZuWYa5woFoHQg10GoPKgH2
bwhD7D2aG5ZP2AVS+zkn5QX1+9vjdpWrEW5oraWuvbRFvCVdGNFdMZxwUh1m
Fhol3yBigIaNCYzI8XSa8mC5Citc7zmIVHjVGRaFpBLbeKY2ESysyHBBiUAC
O55dReNILib5ZCZJ2y7dVUPmLuOlyKoYGCyKJGGteRgcveZk/1peuNIXtayX
ucop8gUFmDS4UwjQJDT/EfOqNT9X+6PAryKol0Je+TTcXlpBwlBjFj6gkNHW
fm6q/0sXZjvBTFkZfvCIrnK279UR8wajmXPVDSPBepgZ3+J+c/a4tFDUw3tm
Dyj89rI4dDKfucayk+5e8wd+PQT2bPmrghwQQrCjYLkJFXNprxIwMGlx0THK
4gsnqxZ3U0jTnfJC7AF07kzvHBtZ8MmMTNCa0AbGru3i5GdQwE9KY0QHrp5I
E+aT0pQqWQ8BhgwuYBq0tQd/r2YWV7z31VZM2PWZ5EqybBoqM9VD2iUI+j+o
TqmGARfe6NGEnsnMsJczIHIJP7ekdpgSTfK19n+qylTBMNagR08euCS/KJ2l
81FyXKUANq372JS6lrXTXNSDdIc6Wa8WFOTLbYgCN9DijOkmqi8J95/+vpwK
ijhlrAMitnDxsxKgBIFRV2CsYFZq9cPH+8+/X963O/tPU+fkyg4otE0P6lbY
pt4hBv5Z+hil10qtVf6LdIVMLrhdIhj8dtKNspzmQsdhww1jZSMsVlsgRzvl
SdsJgJxGG5meVUbCQJFDHGlgnCV8ciu793++Luy/gql+t1ntomY8K4cPCIty
XMK1NSPcrBt6xSTXik36EfEP8EnbraWRN1MX4nrsp7ByjJ8BEa1IIeRv+vCJ
z9D+RyUoL4VdmpP+gvvm4BEYSuoGtKRu4gn/lnNQaA8Z/mV8Ksp4Y+XOYrlc
r8Kkn88XOwuQNXLRPYOo2cABnR60CRz6WeLaEakkookzk8j9BGdrtSDNXAm7
2w8trtfrKHWdrfUlrBcRu6O5GLjCb3QlVqzUUpR43luH2x8NEfNohcSQhh7E
CIWto0S+cjnZAcCFL5YXtMv7VWBY9n7yI7HWPIzI++33tdecnF8yBCEMtdNs
fzOjywOJcZJfPMWKvYhi5L/0AogxNbN7VkYJz/IhfJynVCmrvU/oUCuxc8TB
UrNwLuwoR99plwoNqyA+ES5wHroslfvDzksShH785z8/VrussNJmm5TD4YB8
zxpspiyt2/mcvWin6HywXrwTKJnFmWZlNKuaE9FglYCm2NqVLJ6tFl/uot0a
7/7fr6ussZ91ng+jvC/qrLuWXZc9HR3jAaWf9HtRje0/t7tshJ9mB0kLU7Sp
ke1Ke4imQV3VhOatHh1NYkfQ7XHsrY8g+yS00pLyBhY8iT0k2c3E3OKcBeyX
ehYUseX25qN4YIzHZ7fj49pFrNeWH+/L0EoXMqKxhiyX28TuXHbMQ4u/3u63
uYzt0n99+fnytli+v7y8rrZwvurJ+qe5yuyIDwvWZqUgmVq4SWOpW545UpQL
eJ66TJDfh5W+QmGaLEzradZx2Rxvd3utmzL0e58Hxp4C+0fsdyWCqLTS4mwd
7WnPfkFmvApKOStqSW+Ot1Obrja7TIWwDgI65iTarMMMNDRXF5UdwiQIV80o
acSg9Hh6TfAbiPsGtbYVZB5NXXI/2NitVq3C5GZl+RJGMrscx8VvrfLBpCfm
PdtrwcWkUBmIyBV7NVG9pDbKuafnp+WfuXMarjadr9rX+mi4Uuk3zOJooGlr
On/VteNgJkAdZ196N8CTu4hYC49H0C1mtPjv2pyKrGinE2cKn0SvZOdSo1AY
D8huiQqQLgDyMs2i3NJybQEAGLUyZbxPDnRLZWtH+W63+ViHaYiVRe7LVIkS
onViW4ADIlVQLmKEPkoWdCilmC10YhIoxWsUmYQnNESSs1uvkd5yuanrtw91
j36YY80X7+xD+OiFUiRqmYIR3eT+GU97sp6ll33ZKq62oqpQJhHTfLHn6sYT
CSZRG9Qmuq6ab45Dn7INEIB2k8gXAcfZ54YKTpi7UROfvRi/evkheIRkFLFH
CxVAWQkLKtm8yxQdqMugUQ1+XslqJkW4x8ENU5tut3bkv9k7LVyjmLR8ahpb
Ce2CnnAXRLlsMIynalECUyktlDOSeB6stIYphHfcR3/99eN1vQOMigi+lR+n
1C4cKfbomF6l3PrWQ6Y9z2XX0lWxwkgJ7KGya9qKifU2zrSq7WqnNUEfVg7n
bre0y5mExhghcUiuGuW2vkbWuPYM8XXD8YudVBCsFq8vLz9eV5B97aSy+y5M
pyM07yMWDgnDi3CN53gLxI9FgfvoG8dToly1EpHCr3vGttnjkek9BuONZtx7
7NFzniRr7IWNpivTci9WSl03HXk/tbhHDYG2teFCidTiZ05/6yp3Y+DOt+c8
sV9htXxfrNbLIB2ZsePqYpEjPpy3tQfHalECsbLFzWs/NpmLsKLQ/hyP8P2Z
V28CFJ2iwhI0Z68bhxP2AP5G7SSRzDWI8FikQwEl8EYxXwmqZOZSMEl4amrw
ZrHdoUlTT4cr0ZSM6e14EWAcGA9NOkt52U7ESMKwb//vGYe7PYD6fGIU/txE
bTPOZzlA79adKifELT98Lm475jEbZNyT59RvXT7wHJCT9mHkKo5ipuM44zzo
G1l5/6CMWXjp6g9jIfIh32Adb2W1FDQjjVZv//n7x8sqqhHdb+NyOF6PoAxq
sCq94qgaHxKwGuCUOvTcJWEi/HiiN6qS7ZSoBrSbcrzlmI1Ih9pG0XZpjfDP
xTZvZgTiJ8iGIgmhHLSOlHvRLn7WLfZz9XtNzGRab5RNpusFLBzoebBTvcPh
K4ehkTHCzMpOCqsrLocO1tZaWWetUlKA2jDpKTryU9LdehNBiSr5lTh9IpAl
sgIxfbFqeoeG30rACDfNh1Xi29WHlabv78sV81XI63YFnOcui3Y5rOkisl7f
7n3rO5SPvIlEmq4HezjgaW6h8zS1UKpCgAYJZkjG/TIKxiWpkkyN6xbAcWPl
l1389t6NdC0VKnH6xP316346WkEVRlIjiUHctwWsSYgGsGKmkxUHc9vBQeEz
s36l9jEr0rfrZW7gb+Y07G1JCUP/kwT2gWGwYPaNhoTeikhaOfX4m0iqOqJK
UQv1TCAUpHNya3+Gqp8VoX229rJJ/e6nAXWBYnEV4NJLr8qwk+rppMxWQiEQ
xOJoVTnH/0d3CCNUPqjLQcDZUXoklmJgpNTl+8XU7Y8Kmcfwhm5AWwUZ9/fy
DWnLa/dRJSCUNewU/XYfEvyDfGHmV2skmc2b4XSSUpuq3NGeekEbK04v5yuw
7NNRxj8mI3rhqPR90MkgQGFuFOtc/tR5HPqrD7tFEpJqJ002iucGW3kEeIBn
IQutBUSaHsCHjvCY84czbdmToMMHMRFQrvWwHXNo2Nfw/pMYioTdZfahTgTu
sgWZETycfT2BhleYatcNdp1ivbVrtVZrGLBwt4pxI0k5z628wqYksyjntdpr
7T0ECK796ofXZN8yfsgjvllBB5U6GAT2jBFfsldht/c5bt+1T+S+pq8o/Emh
D6KiVJOOW69xXQZ9kDTcLKv5vnES8b/spPUdxEyqk+2WV3O5U0Lo0y9RktgF
acgRSCkIULs5cd1oxU2uD06CRN7JTNAJXcVZFBPQuly8sJh8CwhS0zKzkyDQ
x5vtJC0flQxlKAWbenxyLAn+E6+Jeo3xbQvIYA38ZbXeMAtDis411DjkB5iM
/QRWAtlXiRIrXK932rNnTO1JrIRsJh8CQIdSNmE7Yjc4zN6Xm7gQmMf+i0l1
uDwAAh+QHNiNBpw21u6ITUeI1kphPczZnLpPCrPsu5UzgTUmQILSSnLDQQuf
h0xiQSsyMRRE4210K7C4EkdN7lr0es+BG5Qfe+OA/adERlVug2EOjKnCfs3N
8mOBFDMI7DymcBCfUTehQg1FteHe1xByGiXcOzqG4nI7XT6/H9f74/N+ngbc
I1p+WolnlcQayZRnS81PHze2YZ7XRhObRi7R8+f351XuRE+pJz9Tw0gmdEkF
6saOyriYJj5WK6iugplMuFkOEo0pImKAkMX2r5VHC/KTfQxo9xtldSmRiEPe
Th9ufvuhv78/z3IQdU7aripfXXEYQ3OFFi2ut+QkbOkS+5A8j5jQFTS6ez8b
LwcpOjwFG1JTUaDrs4d4G7IhQvSyjZXC1mnBTsMbhsuXv3++fQSRTgRrN6fL
/UqKOy8qnLW29sAL/a+tXKZjnyb2IopTzrFi2EUsjxovkT3lgRUaUVZLM7tZ
bKwyWFsz/E5E6qyhMXswH6Rz8zdVGm7WuxTPo7SmoFqnSfNChZ1jaLWH3amy
0FLQ8dJOEuaObpxKcHTlKc0ICjzv9msZj6iHIA4EccXtByKY5MCxgcFLyrQ9
uLr36XHSaEN80PvHKowpYVxysyZOSMGNIV+i/Zg9afcTtTwmyTRavL28w/VM
85iIPO1LyiSzH6wp42Bt3bQdGEQL2Q2eRVsr6TO5jPAly1dbNjLcEi7EDudw
mjvqGiaPecmIHYvf/vIF32ESUVy1H2dSi1YvQdvGN9LNt8f9NAyKQu7p8kiN
nnQjKQFvyiJ+HvaT9qPAq7Y+iq4xoxVQrgHmj7L1QC/SZBT9pY16Xzn4g2fB
4dviaKJCIVoNMngzAbGyu/HEWFpAvF7D+71OBp0gYqrLF3wiUK8TAljRejVK
VlKYFTstytxZm+r96TSNul257NVPUYsog2YUfA5F4Ox2AGyGXaFPQNp6Tk1Z
32CCTVIHXO93+yTxsmlGebTHiU1gilHRI9PPZBLJvlJ7+26n2/nENJsx41H1
jHiVLQ+gahoOGgnYapwUiP0LHFbb1XL1wbY4b6oOgyi7LmWUMlzmF6U1B5rh
KC46pYQhTqZ4MybLPmu4Xa88GImWAUi1gISRap3KQ8rI3358FP049eHuSGmv
NBeVVeKxFkqzQIEtdI/k4/h22asqLYr0S0rAuVMabuUKWYGx/lz8YhEyYSMt
DMSOMAiT+HAkfFoxksN2P58FXlaYn3yfCvWotY+sFQ0WJY72ZMjE5VO79GOS
g2l0ZpRdG9LkOV+5lZEdK+JQxWvro9cLFtiIA6XkK7R9FwhC96o2+pA3ANoT
F8kpmTEgcdhrVngxZMWYfewr7v23lx9/v3zYpyl5RoOfW/VxLjSI9hp8wpIe
+73fP30c/PGMw2n/mZbSHFlv/vq+AKtrtSMkVA0QVH2px7MaO5Uiy25nZrT0
iWmC7P6AovV+Z5w9SIWEmJ+b2X58Inc3W6WUYbW3fzNf4ApcL6e9olBbzWEL
0F6cblp7ZKLVjMI4YWPS2IwfgaZLQNaCR27UxBtFFGEEnij0/NN8OG2Fogz0
TgVgoyaMNiZ5SkDucFoHwVak/5LKoxX7wT6wdLdaL96W9vByNyV2Xp7O7hfz
UFAlCfQykKrZF3HLIzRFnJSg/gEk8vNMn8IcjVaWe38dQhkZqlJdsf34jJo8
5dmvdWHTUasxHRRQ94mORH0dywIKS7GrYkjF7fF8//y6nXTV273BLHJWwpXU
HWzNBv+ye62m6Fnm4/WG0KhBzsgubr2yW0Ge38nu6sfn9/1oJTH7Abn+lGCo
bCkmJXKeCuNfCHTMRBbkYpyE+pd4OSflfDIbx1GJkZ3jjd8CWcHm4wM6BC5Q
IHtUMZ3MeLnI/vH67cX62SgiqwbH0HS+XVh3MrFCIcTQv0WuRJYLukdYzafT
SNIqBXa4WqztD/W3govIWsctqc5wOewOXK2V5PzxsdyEZUef47ngTK7SnNk7
ojDSo0u5ConMEHR9hrzt6ecw6VVz+y2IBIPjxipa+/qOdgrv/4wFxRHOiTol
m8C+RwnAWa0z/LCOFmVACURwxqEYWRe23WzIIsyQnVhTQMLu25t17h9BjFGL
tNQNv4Jd6fFmuU04I8jHm9jxdKrIMMBsPqxU2NjnW9tftYsrBhBYFdoBCr/9
3YkG5PZLAjxgTi/tlvb+kX5Y9RPUTggMW7shO+uAaGpEftC9n4+nT6vnrweg
0sytS30wbNcDq+Uly7Vv6/YNmQ8GHJBm4TggLXP+6t4v7XfcxFYyHcYSfoH0
K+uNVUOlZu+sxOr2Oa1UErUAiXqLqLoZnySyAuvEeias2TUGogsgw2wv1N1u
gyf0Zc8f2LsK1kF/HuYhPjWF8SQ4i1Z46viFmFTSLOYS4eYO43Q8yfl3sEsb
HgNDA9nun4GVCM7R1Y+dIK/yyio3hGm0NFlp5lIaCpX5ePv8/LxC9pHQDV+Q
SI70ivgUGSGqAta6EW09YoLxIPz2ma5GAdziD43SJwjoNypBUFtZe7tCq/IT
Vd/4PFZ277dkhSD+toODvl3Xesvmj8w+SGbQknnLU4IcGeHG6AC0NwQOiw2x
4bjlnqNOjazTt8NfTI3dDk8IpiBBgYT4A3SP3PFEhugoUReHnz6YUa4Ia2MO
ODjZLLVOdU2rjiwxspZkkpcs+Q8kQHBIjaqZ9uA9wuMoyrES6qx23qzX2IYG
+ORCoNHpS3LhC2/uiUlxsrqDUQplvlyS+VaVHIZFe2BhZ9vBLCV/y4APTy9L
01rCt4T0+UAG/lToGUXA479gC8svgP2A2x8cmDQH+m3s+4GYrIRx0G+MbMgD
jbf2Ra0XS6Z71us5pKkTI5FJhjvzGzeE72ftxzUVkeIdlZnAf6gANJpGLBTu
rN9/eVsQcdw27sHRpor9vcRynZJIcfrY9b1DdIxYgRuaYJ/z7ZMiVWEZdMuV
WrAMALK4bBVmdBxQzf7yeJChaQ//8aKaVlFOlXN569oBeqIiySPr+GfeAcHD
cu5aXxASAmD9GY+yMrFdPS9RX5a75pqPFR13gknQnfBdB9rjpJjNCS3xoF15
Kjmf1qydQLNlsdt8LN7flNGYuHYMp2Zd+Q4mF/hCo6bJUzfF1txrkXZgn3BW
q3+z/3k92zNXI/dCNpol21VUHY70PnuRPg+SnUrLqjhF5xRWWhdOUudJfdw6
D8jOfyAQq00AaTKwy7oZ75+/f31dZ99TzcoAUgyznWv6VDiMhB7mHkfxbsem
HbSK6+vqrICc+/6GZw6VHTTR45l80cuVCCq75T3uQxpWuZ5QBuS1W1uYxTTK
Sdoi5fFHHaG73E7s8qwloGNSnKv4+1zCbLPpaUOhdlwP3yhyDR5QEq0/3tZW
3mP5pE4ZeF+UpEJbNVlJ03liqRg3MGabWVk6dmMkEWfNViHiT+gz2BaYfbxa
uJuj3WZFSQeDIsIXNDBnrJSvUUkBmCHgy+2fW8eVQnWBuGrsi5a4c0xIB5ER
EuxeyeEEToBsP83kXRF0vEdxVqt2p7KVf4GBCeSe3ietICJwJZBaBIFqbGHy
LN7eP5Y7YmmK9Ilu3r7/9fd//n77iEs5EjJyMrQbo3CPwUfZy4xvkYXFDE0h
RlC0E4HXfjN0XGzHrFjD1Y5tORJRs8DTNB0veyAtkaIxM6sqrcfA4UJD0+I4
K5k2l9Yczw3pTU+ZXYcy33r5+/fvr9sRVwAOzUyNt6iKUPjkrGn6y9fvTzb8
hQIetEwTEIzm2PqHQ1uFm1XIyT7VdsZLN86UIh7Ij6MFnAeXTulfApo9ZVRa
1jZyvhaekVaXT825vP0StNHZX252AmFFtqrMmmS5hSc3jytWm1uHHvkgDO/s
WEVVJhOHvObDvpXuZRAmqk2hMipH1aXUCsvG2a4EBvKhuDLs4rU3ypry/ei+
Dyx36k9KxDEcjy2kmtunHRlH5KC9+9MH5r/yGVGu3+1EuTzjPLBtua6/p0Jg
on2/3awDmEe/nHQyarpJBSMckadiIuFniw37Q9Oguj9cHne7we+3c1/apZ+J
V9cMg35dqEFjL+KACDa5jkXK7QGdL7j84wzMS1WBMOXWGJIEjXVsu9GEmAdh
lPFvnonHO2vfb7/RGauDsHWisxKweJBP8nLRVFg554naHRYkxJxwEAg6JohY
62HVcphJo1XjwbV7//GgH7LvaG/nRGiHjtU4sZLq7TXVTKfvnr2WAOsZuT8C
L6AdUYqhLmGmvB5vqHu/V6r1KH6Luv0O+vDYwqfD2dr1BYx3yP9c/KjoBAXi
0oWIpCfLQxdrDOySmEu/1vS1cu/t69ZKq6w9nT3n3l+sl8sVocRyiuicV7fY
qi5UEBJjg8GNZL18CtpI4irFhCHneisxS0F+zgrx4ZLa3yoXiVJV42rG02E2
6/kHUXEqDMa6faakuDMLuGZQkG9fv3790gx/wjiNFZRWBspq07iUru4OJ2yq
vDqHK7sbMXM15aHa9VVFrlhfZQ1oSqNnWHSrlD4SM1RWDyzXzrMiHDAr2FNC
idB6tp7nFcgN4kYRuh+lTNSK0T76+GevjNo0Ce3wgz3gSRa0Xllkzf7bx8cm
KlVHAfttHVJJA1yI7dQq/+E5wXOhvCJvyDuwKvaBlAFa8s2aU2t9SEzkdd1t
4+r0+O+/v+4UBQffxoyucGocj54LqOXI50nRVcdZdte+y2JcWYgO0IluV9u4
He/f//z+uuvocfolS2fCQnAvTuR+VsLEEQrixH97AO0SRZOMao0L4P3tx4+X
943V58h+0BTd+PlPnmouuYTLC+y45gSgNuHkYWvQNnGw/HhfMQSMZOMhYBoE
yeXknFFGC3SfQuxV/joF65Ub17ZeFFcSaQj8b5Xo6v0V/0Pq88+R5ucgNbV2
cieooNy8qJ0L+mEm62wZz4MVnHL2x/jlNOSlRGEOwCwI5xJ7BussiadBZUsc
gowW8jsPLQAp+PiFwhBXm6hipNQ5fXacHQ6m+aJdpmjLe/eOMXW0e98+OTxD
w+H29XWbGl4w51Cjb8p9PEAXhhU+2G0WSzuClRPUOPQZfHWweHt5W1p3bj8N
0D2kPuu3v/76f/7zvi6G6/26b3PKFmAAzEPQbjODblVTnG6XmdCOCHE1OwsC
vpSKk3eek7vdxjXcYX0BVqIjGbuc5oZJHfRwbK5NqUmDttUtuDDWBlk72XHd
FIDvrGRMMWo0KM6u3/98XkjjpXvh6EccpmOYGRJtTd0e7r+/7CC3wxI4v9he
YP4FVe721kA1drjtSuELgJYhXS3sl4i4clm0CO7a+dZyGJVv2ii/VEp9nF0s
fIXOlAY+V3HWuGoGgduI/hWSJY7wPVjIScWsW8e4RWtdxTLSneW94w7VvMwu
eX+HmNCNSlwQs5MaAQM9ibf2skD06LVSt9+LP1MuY/VSDBEu9/uJSSxGBKm4
+5HMPmt23CHaT6hqwV43ml9zGnMiWDFbdoI1XujJR+SlEOjHzkE6EpPZD4lj
+6xYelZtp9OZlHridpEecBi42w5VDc3v0hoIVZXNcAJpiyfovkdJXcZSHGKN
R/lIeKfyxHXlM7hDbW4XP9mcs9xiUEUqzf9FBtG7h3GtEOv3mblSy6I9DE87
4jDjX0Q/OGsqOemecNffkfd5P4rZ4Hnt2N7KdgBVdBR4sxM3VDIGZRBSYHo6
RG4P1lHfMLcrBsjO6lgkNIwva+3hUC3Km4cZxB30djpgfdRk4kAmklXJykTr
KQ8nD+XrlfnGt9rDY6g9xJlArWegKsDPnM2b5/7xKFfKTGQTyFpX/LDjyTu6
jqxbDbwT9JK1PmKSjRCSVW4hsFdvy0Q2on2haB9ESBRTSpcrU45K8wmIgq2u
Kg4z5XijCmudeCsCEzVdlqfo9Dfr1VoE4qpzmDhed21YEFaKR2gXnobEnQO9
yQgX5ct+VPZL929d/Pfr7diX2KAw+IV2y+U4DPivV+pFlNv8JFMqOJghsAJN
eKNrxeLwuPO3HyduVYJeKi2d6EW7Qhlv9MGTsA14aqw8f2Zh9VIosW2F9KKL
goQxB/5mYk3ayehR2sx/7N4nhBTVt6wYZINU4fbt54/Xj8UuViAllVMj/rpL
//2i0PRWj4Bu6Bk2i2sS9gQk6N4n8/2A6oRMS/tlxjrDmXT5+p///e/vX9/f
33bz7p9VpLQYSv2stE9oPKAZ/8vRja/2zJX5k8+2sEp9tbKb2s7cx9f3l72z
J9hFg0zVfpYhAhSTjw5f5G80f3sSstBM2Et3YYgH634Bpv5tFbgOvhUP5E7n
QeIOHlVElUwL2xL7FWP7LI3yBgb22CXbj9fXBUm0RK16Y89NfFQAByxoe3+Z
vaSe78Y0NIOJRcZDQKVA+o4yDXDz4319e31fh9xnnF+sWj1bE0lMj0JI2h6J
eGvRT+zrm6B7ncYmI5jPsZpc8SE8DCslmDsx3bKmcrlmEpUyr4QUFNuPAWk6
l2qjymRp45QCOLpexfUsiGJXVo5AkTmf4I+pw/XbdDxLgHyKshuOl8/HaQIQ
8/l17vkR7MUnkWrD/kNDaYWGDjV0jJW19aIaeI+caSNh9/7rz/c1xjOy8hil
BOH6/effP17XYTs9vj5vY21HwC7Kam01OXwEN7B/bz+BtXz4KhHMQidWiJA9
gwVyOHvX0mi1CLJWAUVgeBHD2bNwPo52LhD0mkg1jQOCE6tWgmWJ0xe5oBgq
ihzAi4fWhWv8dPv+uu6V6IogsfgT4SYl9yDlRjNdvuFJTPYG54rAaWs7HCZ7
KBsrurkH0t1ik5TWYvZ2wJD5ay2EnTOK0aKSnOWXoI0f2JSwZuCSsY8dJCS9
b69QnPZP2iajapLZWrGeQO/TmnrqK0t8jCu9iv15QtUlCG2nN44N5lHOlQ5P
sRVrhz+bPKi7jmqRN35/ut+R0856ykvFd3Eu+ZRe+VWCh86SQ520YxDbvWTh
IeiQrh5540T3o9AXoFULgQrTpF2dnDXi0RzBNxELyvXTKvpdpRCevuPJLzSh
iVDQnRRWyjRRcYs1GUXMsez0oHlcU3RnZb+/UhFdaVQAQg9ksCnfXaUHewpx
gpXMJi4n/wJ6R/Orv5EMuEqO40pR9JW80QqhdQU76lTP4Wz1UIrEe0SUoPxQ
hmkKvu6kAx3kisINZYUzZayoMER/cSdLxiDSDOhRZ9WhrfQ0BvqK0irDXvWK
5/1oFsUdnFWiYDHPga5ReBrrkzyjDBdrbdzBOcv/iHcKD6dOdzsOvcriXx1y
P2mf8BzQDfHxQJCld2EdHrqtUb4x5W513qfPe6bO59Oz6efVCoUGLkoJABtV
lXTotShA4t8k2Pv5GZFgMoCSZ0SaBukKmarrWynFP9PjiZNN+IZaTXVMGCoK
fNmbgs3ifbG1Ixs0trYYzAJwYWttjZdOVQnn3hNFJWc5Cmm+/7LTtP/ry5r+
76/LROIGfOI1/IMMJh7i205o6lFTCN1KIs7W6vOfszsxhwFtilNzJu2SyTKV
CiVRxWK0woouXq6ekgGRGl8sg22QBXaXo6DkDG11n7Ld4NOuPeigoQ8Wm+PA
e0rdE+zslCnqpw+zqqL164//kM4aO02PT40pAkxCrVylOxdD17vUWoeFJLgM
E47nx+3BSsOOA3u2OhlooGaOdbJZR9Xx/t//9e8///z657/QSxU3PQq/BYvT
6Rp+sOjiB8tFC4ICubebJli+v73ZvfhmTfoqaobj8fqwK/qh6mfW64QnpdVY
rZeLk3wtrAyTNMWAdRhbdMIOjG22I5/t5e3tY0EbnCt1cqY1uj0+P6/24LQl
XgDVJDI51vYS2VdSiJDct8n27eUVCkOk4EfHUZXK9JOT/yDwqSzWCucthOqx
e2+9DmXyDEJnG+jIKNJgxZxbmfBsBVkKdtwvz6hAbV1HRQ/0Wo8U6LVLJXSe
932VB9s1tCjCKJS0lSTBegO7tu/IQkTE6vnz1tJb+R8jLSxhw/KK4/RwcaCd
WwzigxylkZ2vWSo51igrjBhqSPPI+sMyNNKpW+t7ZMAP2Ph8O3VWg7D+CKyz
sjelbu3T2MttZT92Gm2AV2wIlGb6ECr8A9XybvX2ugwZNKG+2yJ+3Cz4iJeB
9cPnx+dtatM0CiK0Aky3xS/ZH5E9MLG16qcl+iuImWKRxQq0EZ5BCZNpt/pY
x2VdaGVnL29nv5HVK6epxoHNd6gCBKsYSEAB9Us5f8NstMNqVjuB+DUCrMf0
cLoQiD4PZSL5T6oapiHoKcajgJmv6o+PbxwqbQ7KWW1KmjFM2XNzMTQpgwUu
F/u3ndVnGaOf2P4ORZVyz9G3aGmPYJ7XYiRhreDUou1phYCfldODSCQV248B
EQl7CnVCFXbyBRQ9vlPHVcIxJSP3ggKDOTQKYOn9uC2h5c3aDnLpHGTY962A
HY3jQbI2jM0TpmaFWgk6u5eX0KsRvQ0MEpBeUe1D7BI9BvOX+j5Nqjv51Q8z
dZGr6TLarEDJUmrq9TM1tZSmg5jVubJbPJCYO9HuE9JIJzKLz8IZqwOiaKK3
zKJgyWYfj/JOvR+qPnFCpX+i4RLrOBe4FoZDK6autqIKGaft5PoX5VvOK36m
UgnL2qmM7ZMMJCMamCr/y0WgY9zz/GWF1LVqRVB9FjnqVCSdnRW07LmF2EXp
MgvJDsA0Myofnnk2VemcRfJwp0mzc/u46twzXSXY0P4stFKmlGVtQP4E31CD
eg9We/qJkDKzY+Wl9ryHRn2dSsbz7TjhAhQeqXKUOtYVrLtWpWK6JRSrhcxJ
7l8kGCJ/MQysRAExg/M/J9nhmN/Yo1hnquNp5p+fqYitOg9He6oiRQjQAw3i
gVzPB+2olEPN0AKJfqNJPqnPvlKVf2DmRx8kch3qMt6uNuyJMe4wh9zwBPB3
NsNTaSoZ8uSjDdSgnSSXWn7hYBiZDysOLArsmGwaxJqXC4mH6GaYH6cJmbjI
kmHs5sLDOMGOt1YJ1dKIN15tMavQJzxqOIaKhQtaoQhC2pVZA6R80LKu17hV
+zg6nVn3GjlWJw3vWEHDHW0rHog9cm+W2zyL1hG1Anp1qk7saBc9WXWqIBF9
k2xfX1/kvZRwtRAVJKU3VLK8iCoFMe3ICIQQY0wxaOZFmQ8Y+YGE8X6aWY4X
inWmhqsTNNPj4fH5bVXS738/rzLLgGoXixSgX6PInbZrPRhUcGbegiMXt1Uq
hKgv337Yj/jycxPxJdFHaKJHOzEKVS1pfO2z6UnaDq0TNGdhZlelz+DVrrez
mgZ7AUUaQEOuSCS7RQ+XM6a+6+08C37dVc6W9KSOEgkN35Q10xtcZUh4OfQ4
ryRA5vscEGzPgxwU6BvI0t4lruzPabSx/uyE9ZYo0945XHw/f768L9coBdrW
swUqAS6JjOdB7xXC0emTGuxNzEQQ70aWLX0NfCyhvEeLilSNez/UF1YFyx8/
Xj820O4YpuHpiNYfdhHmjexPLXGzuvepNclkDEKWflZ/ZtpZadRcAZnitgFD
a60FD97Y0CC14+X2eRftwQ4CQsNJjFi8vAVJXDb7E9/SQXOoLFpDI9zsdnB0
WdwFgB2tCo0kT8jlqEYZHW5w6dsrSr/THq6f9+NcaU3PbEZLTeuNJ/uU6lxj
NQbBfK0pucGjm21qEVdBgcTBYrmDjhiDeszZPjeVfXSHrklDexOgX2g5ooVn
TgqAfEZ20actMxVWzhVnW4CyDtprM50vN6t46XPCJBFlqyQTcBfmviEha/x0
595He1CKC1Gm2pKMuFgIzm7i1Wq7y7r9YSQQBjMHgTCjkjBqRaqPjnVvNWzz
BPSENQmZZL7CHpVuhuFXRNJG78dpj1qdETNOGWDjBx+3EtZCF6ZRCfVFbrWb
PP7Yy+0CHJ8t+7DnXlRqrmRZWira49JZ78ja/iBHd0fIQ0ETgBlNMLu+f5pg
e2d6jpp66s+ln0H34w7y/9MA6eDVL9lI5yqqHtrXAyszSgJay4IGhhXj2Hlk
KYVIqzecrEHIXYdxOAHaB5ez11BRyVvpjqN/pSl/lLv6gck7FxFN6FF7Bqr8
wmXGWMjlZGTp/Ae7HsPu1QkwgDvQvcN0JpEtlBknD6eHB+vyUmYeomD6VJFq
arUj+0GhoaxSZlGFFKXcSQbhwWn0rp6rnImwMniGj2LUJMzhzOw1VGEYaGeb
Fc+ZWhQe1Ebc9xLaVZjAkDlpAuB75toBzUpq0d8lDWsrBjKWTz43BPBaJ58Y
ulJbD55wmwsbrRYAg549/ILz0IAjbk+VMssMgGqAwUWhpHJ+uT04PbwQ15Oc
l6SPce/jQ/ZPBXZcr9ihprILepMUA+WczGlsUMW3wcQo7hxa8wIgmPKxuK0k
agMRRQONVmTfQw7brJbLDSGn6GYjIOME5XCiKjiacVk3OSu5l0neqXiYatRt
D1LDQyffwRwnSvpwtr4TOwky7r5MKS22yuLFP9voT9T9hst+kAaw0BWaKWMe
wY9SF53mfCFqfGwEq5VYD9X29UTQpvpsTzLglgSMqjRb9tJPDCdraZTm0I7A
rc7yNdSi+nCesVog50DYWHseSuTYz1jUPFwu7BgOUzEXtG7nWyZOGS89xZtk
4s1zTckYq1b6xOBpuVYB3R7fv+x8xtXKiytqPKdxFMT5MJ1Z/ZOaeJX0RusP
wZ5mLVZ0fPH+j63irrWf1BrZPjuWaMHHj5fX1/eXTdy6/M9KjfvtRp4GPglK
LHF35CVHRTE8c64w5c4aEuHlJDexQte3XnwsSMCxm0I4R2Y4I1gAhERcM/p5
kH5TSdp5lebotAm2sFJ1y9cMjydUeDTHS+F+1VahPL1aq722ZUq7VqoWmRfy
sbhTHS8LRHWp0H/++PnzfRUSMNMMGLTtQOba53FpFdhE86caVRnpNBp2Eo7H
y/0yVVEShCqzKejAhnDvQ0Coy3zz/vcPVPHaUtrNxBp/B/YmEoyAqlAQ75Q9
ofjK0TZkoDW1+qWV4txjMUcPYA+yfcZWT52ZNOSxVQ/D4Xy37+I4WrubwYqL
g9Xy7efLyp6xarKK0KmqQwNEBG5GEGw2S9F3IkbriuUgQjcWscMOaftoVx/v
y61IalM/2fV5O3e1JtmVHMRg1fu95I6Ftt1sdxK7gWvmnx5nz9QqQ86QIWwG
mlDlcAuJ57EHs2XDzhIUGas90XYd2StRMEcRnUwpLnFczWe74/oSFJz9bLzW
IBLqnmrkfEBtQScY6n8DHCTRxhTufl5P1/vtNMjArg/SykBov1SURTUe57YM
7SfDdcB4FaSW7MuzdGXMh0e/TJlmNSJdTANkHhykiNAUgE5J1UrJab8oGwXp
28DYXyH1DKTHXngadezrdmka9+9Ra9sD2CBtwnXEMJjkE/lYZ9oZ1CpQZ1io
MWLFfQVYTh2y7AMQsBpNncWZY8g3aISpBBqOv0mJTNMBAEkpnqjWnrMQFo1k
7YJWwhVG8oTONN7FiX1FbP5pdCfcFN3MyYGRoJGiyy1PozMG0RLYI7m/WJ25
Fw4EtyJUS+tJN+KP41aBmWJnm8YiShJA9bN3CN/Y6ofhDVFoLJKjxv8FR4Xi
zupKoVWR7+CaDnHo8JZ42p44GLTPyqpXmCjCHAb5uXprCRzYzNC7UZ1xiQyy
5jEm0SipUI4hfJyCaFa4Mg7LU/pwyyPSaLHA0leJfo1GVRhaxGJXnDs8ju16
E6XWc3098JSd9or+9TGwR8BRAVW6zYWg6JzL5o78vcxJ+xPjFVjkhXT4aPHs
su180F9hzNCmXeCbVAjYREn1Iv7qfn2i8/pGv7WWGWgJ9AnD8LWXfmQ9M/eI
/+A+WcmUBquN3RvCrPeaRMjjqUrHK9BaSleZDjORfjLF3MKwHPS77k+HAaa4
nUZIBdQEkQIUUOh7qsYgOSNZr70CRjR80lDdfjcS1rQz1F/ZIhVICgHkrOk/
kM/ETBrWXBEG1s5s2QV41p6AdG3rmbJCPEpW4SlHtYbDnnDQioyhAluUNwXp
cH2c0AN2hOkg81T12QjcxcO3PwJlBJOn242LoVFQcacEEAZxFARPRy9DkSIK
yAzcbqPEno6W5MKLvSF05dswq1oFw+fKnsEtwbdMmnnin2kht279jErmsGml
MrLvllkeytt55A1JtViyXg3RIexSpWzTd1x0JKFqvaFqtbJSSt5R742EOA4P
LZ0crjEMY6kswMy9XqfNJG8M+gKlaaBRbWv3Z6ZUHFkztMoloONir2Ytw/Ew
eb6rHVaktVm3vg6tG7WKolL3B1eh7qS2QiRsFYUdH1Or3NzC6TqltPyNv09r
JuNOesWkhkTRMfkKlSCjlFgfq+kJPI0ExUAhIcaK4HogH5kpl3bABev3lx8/
fr58bPBglkBDZwXxgLiKgbK1xR8q4JPYNnDmAdSZ9hd7QKqav4XxOunJKDIT
bjilBW7ef/5cbDPZvd28k1nVu3pfbLnINQzNM9wj1BcqR2JrE6wtlQMtV4yZ
neX2FDFO6hXU2vdE950OrWBXw3S5XO5znbhuLk0CunUWaeTm3MjKsI9jrPlt
GOGT0Lld28XOvZ9ncFulZwPAjOlxa++mNfyBfbb1ADFJ/eXUoT/IFLyXaamI
UUuJ04XCKRpSGGCaDg4gsLOyKRTQxxwj2MUFIEn7oIDf9YB17HRoc+B8YDLI
r7QXQO0Lv7wAelmc99PlcbEbmpUYEeYIZrM4s2v78WmXeoODJomRCWiIXUph
z4IlI5fPyiOIf+p7xpkyI4NmwBIVdAaUfqh99rPMKtxrDhlh8v2dGDS071X8
CZxrDT8yTFJ2Nf6Xo0WR04LPZqWi+9wVLBU4+3gOFp0FvAKEMcgB4ENH3VJC
bp7h0FGQA11Haz8rRJ7tMscy6Xe1BCmNonY9XJArOCO+UQGaMEKJ7OCNsOdE
Cwf9PPxLZqka2Yydddcz+766VEQ2xjJ+ED10WmKBimfmd5BoQFp2SFJXQgHp
GDg8hXdHDyMFie59CgNreQ6kBZ9FQ2lIU1PE6MearAjMTpmz/WCR8ZNckUrt
/zDspHXHBCYnCm5e1SZY+f5/ot5DS7Jsu677/x8g2lRVmvDmem/DR2RkZlV3
PRCOgCjqUYPUZ2jPtaPBNwQCArqrMiPuPWebteaK3TrFgVVnEbC+yOq2FVCZ
pvcFviRmHgvAyGTHeI4hLye6fGuiISmkZwfLlbXEIG4Mn6bfDvXgvL5MmUAO
50EX0YiO3Dh0odP4Zq8Cq5E6Hz13pomW8sPYe63WcT6e7gyl7/f75SzyjMgM
CnuqRCop/8rjZYXWer0CnJkP8IQ0uhDRDsCyhMo+O66dFKkiR9lyCnsT5DDR
sILPStEznqFQa6bdtx4SwVihUy6Oyu5O6xn4NHsooWiA7acPeC+0fFLwjmKH
Hh+xNK4klNihz+BcOVOAdPDbV70wVASCdnnGab1crDeKwEg4oZSFpua51wC4
8QxFlroKAtb9asVvLYUIr+lAZi0jcOATOFGqWhU5Sq7DKOWo1ZUaJoLLLZxI
V4l/0Itm7+yF8qH9TXRWcESNB1hv5+v5fFAuhTUL1kwPADeOLrwtvRLNpOGr
FUgwqhbHO3+5eKStJkWFVGxl6wq5sZZeUmOjvIxg8M/mfu+rYzjYxVElKKHL
/jA8WHqNuqo4Rm2eivHH+rDA0a6qnwQMgaypSVOl6EAg2Cl4nqADjXBiyTYT
hWgfRCOkhjzbK3kVz+iI1NMubIpbPm2aC+357Wfl6eLXhp3DARGvFov5Jm46
YAEHPIlQ+rh9zkp1b5SZRioXdQgsTetjVbgxZ9SpR/PfV1FAVNsyKBte9EIw
U4q5jHufHxSs6dv7+xsSwA5htkg4lfO6+JWDDQFwIrpx/3SSwiKhS5XMTO0v
VhD70bYk8VhhnYQx8NHSgWAKQpFih9w2tG7/y+/fnl+WQSboRfW432sZzAPy
dOEy2Zt28GbNyWfaU3K0cmxJCmVdUpCARLXnPbEyQLXAevb8NCcRaWjt+qEU
T6zhX/IMZOIRoV7iTX3E09q3bVdzojBOZrgCco7u+Sod5iHSi52YFxn9Ubme
j6exCLYQLu2LX5OLM50AFKC+x+mHxJP7d7vka4wY4EzZayR5uuXczCN2+tsk
9wImWJNS62d6x+l8PtnvSFiOlQYsKwATyGfUPkAXZI8hPYCh34hKYi1SlYIQ
iMua89B+XWAFcRAz2qkVU4Ogjgob+oV4c4VD3fuxpWsHjFM0+9t1J+fy0MYB
QD70FXm7J5J+T5qx1XHoOOz14hLjMSBTyI60oj1cQVAKzkWoWknesCOhcOAM
LfmS66ixGuLSVxr+2T92kMJK2kmRdPjwkahpZ9iIYoXGsdY4GQudFtkMlDLx
05Tcx1htjwqIe/swannJv29H7Njo26RNK1zAqpbqrP8c5cd7sO+OAuiKn8/O
jX1CUTmZuZdOwFvGTp/lXjRCVg/uoLN+GoslI+Y94wc5+Vtn7EMB2B2PyMIH
0rZICEszkLWMU2IJZqAH7JR9gaOgr4fTzV5LPG1I/lmDJQIco7lR/s1JQeza
cVAD8DNLcx7YvW8vPVx+XlFpodRDkTO1k36Bbe7gDvPHJpsGuvIA3lJQWW5T
70eY+UWbLVM/q7RZLtXy2A7d4yKRU6oWc4ufvdeJxhy3qmVwUb7ZDvzP5Q1l
rsSEjUfgiShk535XIatmVVt56BobXKfrNqIdyBDg6CSpgFpreOznQjKbis5m
r/EmyYfjTWSyz4/7/ePzflEVRb1XOZ2nYT2QF37eKr9Yan6+0v0eVqJSoFSN
0c4nShdpwAsNj1m2lO9FKRoNop2slsEQYw3yWBwY+IEq8Ya0sravX7EMVn5T
VNhfy+Z2z+KYzeVp11cFsVXISBVFxWb7IEiEb71cSErqnt0+9ggjhadWs8Ik
siOw14djtYSdGSRvkLArfDkRgclfTyyVKLP9UZoyjT1TD7njFW2VB0kG0ojZ
bif9AY0x5WYSy0LY1ZrUMUVfLDZoUSnxH32iRuK9pGrK1xRtoJFXKJMSg08S
apciZ8njwNhG8StZYK8UJGXQy6+RuPjaCQ4qMw9H5PRvcrTsR8/mLlStMn+3
ow3hmRB4aRYsrBObzKVpBCBKwtVhrFJglJjdNOCWaKhS7gcyJvKpkDwpv0lk
YZ5G5b6JRAAlXGnYjRwlOMhgMWNWD8ETlZXi6SlfRiFEJPS9f95R0OEQQgtb
uKqeuCVuNYlOVe5oOGZ3LAG1Sb3fkwRu3wJz+FapIwxEFMVNGnKm6gYZCYNI
jkXxRHGhYCcby2SOdeF1k+zsfTgO9rxqH8yATTecljL2iVotzuLP/hpCYyVd
0StIdNt2u0U+KxK/Mkd4Iu0Z5CFOH/4MKiqd3IWzSWP/MwqR+WHoMpOKdBE+
f/3tty9Pk5lVXpDiRXKSIatKZYwBEspWrSapnmnrMOp8YtiSZU1Pd4jdFMNp
UvTWY57GMqWxXtjtDlUiynvr0HnLcNDYc8BzurRmwH4c0CaFDIV8136nLO2y
lEZIUJ+iZCSGk4DqEeIqNbJ1BGdGIqyaR3lBGabKu5ch691YH1sNavR0AXH7
xeEKhWFYNE1ONxJuI59MpvDxl0t2ZOgfNmGwAhUOJRFtOgxzKwBaQrE0Tucz
LWqq9p5qAOwQg4uUeYvM8xK/2zcSrhbLkFg/YqdLNhH2PzAV0HTJuhkKFwWf
gNm334YmCE9sp4SHihVlhwSwUYS1/ZT2pzC4z+oeKM5xT7UfZnm4tRrXgbwp
9nB7EbBbDkekroLadaM7wq3hp8BIJfarMjYr9eHzx33PmMiaZpqboZfnGbGL
YqE1auTgZBHC5oLsbREdoETx5qkwRVNgR8ye5Z/QvHzyspb2ntZKhzOeTuA+
Sx/PUq6WSqBmSsClSu4tbyWqkr29q8fzUfm/B+pkkYOxKDfNX3Ax8tMIpzgq
l0suf+565WVYiX64nHciCeBAaiv7Uckk6ZVXc/H9qH0GSCTSvLd/DdKwgmQU
oIVfCVQIOtnxjFvfboWRLFj4GCGBRnUnqNABIdqZDfLRi4DzQW1Maaf9aj6h
3FS2eO7W8sL5VvruR8qPUbQiZtJ6jZlg66JHtcHCjI6nVgZmM3QFgVvzqZW3
i01oz+lOuZkaEA8yR3cy2u13vuNoBV7MkF+QhtE5WYyP+3o74ZZQtKqwRnRU
0B2sOKM8KRze1snD0Gv784hrRy9X63pQfkcv5yHenvVGPFivnbMM3vb5/btV
TPf37398v19up0H0DaF7nN6TI7xvpAsgPjyTa5dxAj98J9dfLtKc8gnZeTVM
ixUn7G7E2rPA9FxSG5WZAvNQ4EqKK034X2UV6i0Rv5Ce+typ29mLMtTaPOPQ
LrNgudjEBUMwSPxCxeDK3st1qSUwY9/GDWdN5yPqFEtBmEq72O01RMPFCVEo
JIw4Aq1PoUTUHj4O/r7DoPeoU3HjtEF1vqjQBtXdGsCoRFCwR2qfrmAfTMqA
bQAXJMdPfs8oVtYQ57hMrY7FBpYpFwIm/lIJL3z+Um0z3pWABiRlXen5aMV/
P8jQzlysTGV8JMGAaQEra11+dhu+2eWPO+kRN11ituVflE4ZhosdqQpNmqCT
lpXZ/nrSFQRL4Zz1hR59Rukxb37X8eHi8drSYxbigsl6b9+JakbldNujyShL
aY45Agpp5lI6NOQLwvDVnaQT1PCnt9vJh2tOqmCnOBwGcbcQx8qLSMwwSYl5
vJ1P55u8tWPEXpUjjJ5efN+d5OJkDjdqtfydrrD0kKlj362off66WX+1fv76
+5enaQBr9f0ykiLG2cAkDmWeSOu9kpevV+QDEMOrRJe2Cq9KuW5BnPOs6Bws
BAUHNkATV3lVxKvPe8NfX3An21eWV/WDp610B8ay4WY1e/3y63/59fcvzzM7
Qcq2zgIQEK0bg/jOyCdkLlQ6i8V+0d6hhHb6+SCaeLt4Q6kdAfTnOqoT6GRw
btcbu6sK8TJ3TU7sjUyx282SPLy0Bb6CgCmRsVBPLqFTCG7aLldORiG5rfR0
edaMD8R4y3m8a91y0BTB8vX5ZbLNGsFIUio++5D2Ludgk2mNQ7ghpdw61aEr
o0ekJYkcejhDJRcSZh5uA/sfI21Du7+MYfaXtjGeOZp7u8dDQWvZEedSF+7p
TNh9+ihZYtmmBny7TezkyWjIqYcBquP2Gxp/sanean15pQjvaO4bJQZGQuZb
37mzZnXgkmQEhi8qVzd6fvt4O4+llRRBXmLeDmL4jgU7S2vHSjxdNPxIkbnt
mNsTjKpQAmRQed0zAQjDYnz7fj+0ZS1wFbKWXoRX1eDaN/aDDyTJYogLkYTL
5kFNR4FWFRoqdsJw7TgPridf0D6CNBUBIpcyqMeh99eXI5DoC248NCnn8w71
jBI9mCyjjt4/KPl294uTnyv5+z/vDIho+pLB5OkGHR7ObzC8h/3xeubsOmgb
OQ6uyuZVtz/3dn+/2euVYW21syJTcINOEV0Wtb7/hxvafrq3G0g69fuFjiQS
XgspYWlXRjQKFyt5JNVjy8H9i8goDQhZA1+Zi6eh8VldaE+sG4/NNiWRXPu1
3isNOQXcFIVZh5gW8Z7EEPPmvr4u1jGqc9iK/IseYjQouI6disoppFbc6oyJ
pAN+wBXsDMQDgzhLsTL6SpgX4tQ+jS1KdTZEjca3MmEMg2KVWLGynCo9ObSV
HUlZmNxtBMkCDV7NVwEWJPs3QACcb+8//vjj8/PHx9UuCTbCMMLhXoq9yVAb
VQ+veV77NsFB/lRgpZiG2lXofLWHG/Gg5HCjk70azxhlCl5Jg86yi5e1Vs3a
KC9BLWkmxsZeekxQeaD0rVPbd8zHlUTWVzktwlruuZzuXH9ZRe6TKPWYnuz5
5rOrxPb10XqZEqP9SFtE79vWKf4pEK0xfs5tmPLdwz8X32mn72eUAUa7OTbi
uPVRp0kUw3fYt+4aRTjjyWvW4dvxFScK+oC2tdqGkmPRl2dpGHnCUOk6gt1O
8THNY67DA4Az6q/rQr11pp061E9PPrDfm/y181Hx26j9EYej0gLxb58yehgF
zl4FonjDr9F5TG+vkI1as+ZYeq4Ze1eyGT0xEolmqTInsNYrV6sKqLOVeyEr
FdqMfYvuklF/HLqpr1B/LvaQlReMYBAyRcJVo22gj90E+I0qlikc3N4vegBh
5QCg3WPJ8ogHkzebrue0c59PjXY6syYr2ixeX6bLtBh6IAv224pB4UBmLCei
GSCvKxV6QT1kX+QATW4vFENOA1Fkm8kvv/zy27fXKN+dOXN4we37aghKjxjF
e5Btw/7tdL0zyn077zSfZ9tgv0yBPSawfp+HZRQMUAUW7RCo8k5iUydGyshP
lnTiuM8ylwFJLD+VAlbNPP3+D//lH3779jxZbEMI7kW4wq9GuwWWnQsiVDyh
lLqAxz1zEg0VEwFkmHm6Wc5WVujHhbanh7GM15vF9OV5amWofQEMQJhq2zOK
c01ULRKCl0HRa2NfuHRYk1/Mh9C3smYQ9aqUTgltFZ1BJUsQ5BU0v4eBWS9U
y9nL08tskTVIcEbWEbgnicu7nHYHacvhFKxW+NUwH9nPzOWOfj1VfRjB0xKr
I1aeCO7dmlkyZRsDv66O7c5WEQKEJ+X/jpoC73vR06XCgKU3q1GvKZHeHp4V
MkV0HVidSDTg4a/HkY6ACXhfqnQjN45iGW5G1YynXZGIx1La0wHdnLxw9J04
plAGZ83pcr9DDELKVMIt2FjD39Jh6OmQ6qLq4cgfBmm57YSsMzITqOmizVYZ
m3ZqBFG5P18wj3agqmXUhrt6o9ty14t4ZO5OLLR0kgmvl4KHpJSqGqA7oQfs
Zdi7vl009j54Bouk/KqOa53DbhDSa1081NkDyS5nv6/5az1ldyB184yW5nK0
CxwZmJqZTGBQNqLWgpFIRdJvB6gXVeojFG/XSVmrv/rgCaHyFOuNsb/t/R1U
ltSNCO0LCUnI5cpKT4DzMuagmO8Td/6Ze597IRNoiiMw1zrWfiWg5Lfb7e3t
4wNPzpHhQyevImz+zcY33zozPJJoUEsgkZjHbu9YRfAGKxuMrHBZoSmQ5GVD
OETJa91vwlk6XWyDNNNA2HqPUQOovdAKHGZaq4jYo2bRIbUYR0hNViuklL6j
oLIetQfSY9A++8BfxD6Lk1YythrFFh3TDqe02GSM/+2vbJ22znCjxElvv+ty
OZ/PFputghHkA97tL7ePD7v27T9QzpWVoHQOH0eW1hX1krOjHWdU7/15wQSs
rkQJZfqVyy+Xp6Ry7cWLhvfDcFUfE61oI2her2rH9dXOimiLKOIY1mah8iwz
7Y9ahqa9lNkIYTreRusRFuoDrF8axqO32ur0EI+wkiUWWhe/Jl3ySmv8nCnR
lYxqzmfr8YlEtTvPTrwlUACks60nEhNgc5QwlE08PAbU0agD7ZLF1KRFsazi
THJGOUStgxrKDG30xo7PcbDmQr5kF29jhKc9kBZeoY8sk4iTZj6CBcXVMy0w
bYAQZaaEH2XGxTjF+87ZRvYoMBhnkkZihuZ+3HB2hK/tapWDTO8R74edGzCa
7RfuhoZjF5mq7y3sDLS7YMazCoDYrlMyhx02xlqIzamHa6miZJzAhqvSk4VT
hVZGA2qZP+TI4VFroWXbG8PbJTJNFITb5Wy2iXm9x7rSR+awzkKbZF+/Wv+h
e19OVK1tWn0itB3HUb4+jnxNxZdTaybnUdF7cMhOvN9RUbUl4xCNkh2EIPyH
/GckdfNpSFbBqCLLNq+//vbbP3x9CXIyvcY2AeJGf92grLeXnP/CpwKR6nh7
e3+7W1O3UxFF1Z1ho7KvKKsFCN8ps6Jx74ise9oRs8rXfgaHrviMWnwpbcod
s/oCrF9ZvFi3/w+/fX2ZLEgYBrmSKAqeF7YWOZAaVOniLuikoegZyYHAKx0g
Cod3auUx9z7flD0fWbAGezBd2R2HvkhHMUbSZLsMgGIkEhwq7xibVKl8Ga0z
0wSwEBlYkjxSnbtAuea+A21/BFoPxI74SGsCSToDvbPZlj2ZyjAc7Z0DNXE5
Op3ZSknIOvYzBik9yuCaXfDLSA5gfW21BNhE3Cz2sgYPEhqK8azsEMdYyQ7E
yjkUaME0oUc6maL33Gn8wtjQnruBh8D+1dCqC/sbCcnVtax8GyKiCPQ6kMzC
Tk6YK1BWVcZp3+7sYMwYeNrLY0XC4TSIe8+9b+UZPIfUDmhU41DaI+sytuvN
BhedlSSMUWhKKqR99hCdd27Fs2/P7v1I1D8rzAgJosDGDFYNKurb48f3uzVj
MGcvN+2y3aqjrCNKNIU8IkpjoD5q/Cg3StnvL3Dq6K2ZIh+14MasM3K/Myhi
gE+vUngGJpQSyY/olLxvg3gjmZD+YI9gKUvW/GdgluxdqY+VRiOeN0pPMKfY
4I/gknCbsNt3BqCqENp+zf1xHxxkDexk3YX6QTnRtyk7QcoqCetUgordKdUp
AhqmetApjw4IJTTBc/Q4tzQ9tbMf5yGT8/s7S0/2AQxABI4a0Ndy4nPt6kWQ
/YAWvVRIRu1GGU54LiAPvsS7KxWbOgx7/e2nEsLa4y9m9tJadVwIuIGYp6t0
70uFSN9KZ6oJ8Si6ef/gfqLS54ChC5T6F+ckP1YvQeX4WGTjE2TnR+khCb5G
lju8y3zCjZDNaNw8pnsQEallgFrRKim9KoLm9ojKwrOBrurzxx9/fr9fD8oW
l5MPVkxcUEfuXEktKp4zlPTz6u4I+W+aielYKhrhE0uOLKVJiyhRqRRXy7NT
MMGD8qxSy7oUe3cyTDxRqiRddXH8E/Io+kXJxYjynnBgwNohmUl7LalEagTP
4rlhaFhG5roSqzxmxNTv4mhpWK+8dF379PHhBhYoxQvFr0SxjPzQD+jwJp6d
Bg2rLIO5ShwGh/iLuohbtSd9tm/QSK1D3ltA4JHs7gn3PQ+O5zdWcrwr6cDX
bbjSKxlE2dyQ/WVlaJ14x4PaPsprDzAUPidXcoMScA7KrpBWhARTO+hLlsBM
L0SZ2h0YT7+Robs/2tV2vVrfUT486Km1zfys7VEWkkqJQr412DJBVZ6IlCu4
USKGsLlyL0f/Hve9E6sJTddvJtaUfQNHArz7JN44gzULw5VVm2FuBRIxqbrY
lSyhmwztqWypwoVBVZUIlx4fkCF0zstlp8VB4fqTNF3bvT9lA07Py7qel2kv
G1datKNEoqMH/TWP4QE3906JXtbEtFWEb347+/brb19+f54GOZNju3roLINc
iB4cC/JZMjXQ+74/XC7WPdjxdLU/A7Q4Ew/7lkEnd44JHgY1/SQCMpGhtXNO
MJelKnS+SJ2WPBPKrJDvxW70cDP59tsvv359mQqfT5Jii6ae4G0riLFt1HTD
ccRauFKT0qmLqcC6i61Ge75aTq35mC23IsdptZSxc5ovN9u8YJdqZxJEIPuM
7HfeWqO/SZiTQrYNCgWWyr2hXErYs2QHBzF7OE8Ho47yXCnU8LuhxDRnRwUr
oTxdz+1vf52v02I4QkAjsYzwKujHPqPFMU/e32ITh3hnWaja1QdpR8ncGEBC
yIKLbZyL2K0scAqR2qPX7S+t5Wt0HT+RvmRSwYiQox2VgYe9M7AffBRTQexa
rZOq63Mr8DjeWwySXL12drX25MkRj9JFCqOO/sD+uRFnjZX8HYjClFKjoy63
4yQS4l+hGePFmvkD9B9eLetZcXf0reLCGhTBSRjjA1SHqkhL5vrcl3YMJmS7
w/GrKU1C9kb2NfTX96ucS+zurIqHcSLVntgJvUiSCIcE8JKOfYAIbdVT+6h+
R70dnGhnXeOcFcK7KMdPl5pAf0Lhs6HR7kkWP3vHj9J8u4ge1hTVIIsBWunz
aejEogqhssWIwUpSZBEfs1ti1OzDhc6TsvZaPEAvOxzdGbDXIT92bkb21J0z
v4EouOqOlIIlsIlA3bzJHb8Mb7JjBwHSSgOUU7tSRzVaqLPIgKFuf6SeP8ia
jKqP9vaOclATVZ5VMGTEstEElwRDjG+UK3Y5QWupC4l0EQFq8qxWiweNxfRe
qVv4w+Yvr6+rACHWQRqWYRBhZ+ilwxQsV7pKH8GMylQQviuR+pd1Cv9RnFzz
wCfzQ+mG0GpIklUk4BwYQtcPuwsARozJAvxX6sbRlyuigB+PmY/9fGAv7QEr
vRenytjrbrjf3v/48/N+txNNZgBJ8UG0sKCDD6Hkz0E+Uj4xuQNFDeZ0rDTk
1axAt1fzYBJx5JJkRCXO2B+tMxmzjHgEHFKGnfpo/iw7Ox5UVTZBpEYyUCde
Rp94SeUSyC3NEWGXXK+nqXVCc6eWGXoMsUpHt9w74YzCXc4pl+dYNxPg2l5s
lFKbecYHjC1ECo8tDP2hcuZY1GbSMEBq2kJf10/Zebuv8x6ZmL0MhzYJN6SX
WnUHGNeZtrG22xLg1b1zBR9mDMU0KJdQ+zXKWwkRweDk4XI+mc9erfGLqCL5
dTKxQ30sN5LQfD6osbcyfk8soj2UWbhld6EIQzJcDofr/fPjzc6k6/X69n5q
UxjCRNDYmbWcbbPx8PbHz+/3s5KuOebs7ptbaRXn+gUKhXwwTAhj60gq5/Uj
CD5ZhykEldJ5Af2J9gdynItaCWj2HbVVHC5n02WUj2cqEHwJUPqwwTHmKPh7
qHqzXKgJZoFK08DETMZ4K5sQfA4mNxLYRsuJTypoiSlFMf+PNPIVYX8sJ0QB
pONA2iWuCbSI41laoLEm/nE1f/7yyy9fn2ZzdO89J+52s9qQ0t4KiZ2VUrmi
iuRdI+f+8vb58fH+8f526rvM7kwPZ8yZZsHF2h99Wki0kiCRe5QfPHLwAmgt
PLNYJ0kaxaWEZI3LT7eL5y//8OuXp8VqS/BTINgFBiUFYsJRU/B4pGdVSO3a
ezdOloHSThz6eL14nby8zJaAAuLtJhRuPyVBOo7zFgMEPH2OADuO7ZNYrK0X
IELW+vr1JizURYrYhMNAWuDVkvl4M3i9JvzTIwGyQsvCd02apZ2ceRCtps+v
02UQ2qNwILLKjpd3Zrh2Ql3Por5Ro8cB2/0gpMriVK9J50sQWLEfsvoz3BDe
mDBNRH6HTppzX+bkkhFBCflTwW2dHsRCQlO0kHKTAj5LREJEa6xkQGvMt0u7
9+1vswubvTtz5ChM1LTh5dvJOeZ8cEFk4u02bVxNr0lVEUeFunEa0YSQgcgB
p11/evt8Px8aOXO26/VSxCMnfPvowHoGMMLXE4bDQiNMVBtVh/UZyxPT1SKy
fzPlFW+AEO3bRkEt3CVncezghmSyGCEt0yPC9pWhOYZ5gd1SeAZcjuc9jQmi
V+pQVdRsm2kVWU7aBegFN6XX4PweNkiPQeIOPSDyf7uemSPEQRgRWrzTzIYI
YzEa4E1SJEobSQDI7f0N5xzciVqdnBUkfe+rBIL5zsKUPzbCNIQKnlW7qxTM
Qo1w7tTbRtI13S/uIHCrjwN/aeAVxoWgM3HCiNxiDvnuWYnyz14vh6N7TiF9
0NV17tux10AbB3X8qslTBS558PYggVcp3Z/nm9Xtf+r1+IiQuNpTlUCBfJ2s
tiQvHk/OK1ciUfdw8oPzFXqs175EC7oeLDbSLPpVdXCs65XF5jkxamfkU3a/
nTyqBKSxFsdygpYCM/5BSve+FjSz9Dx6VBMHTE5HcVmjiGU7inNW7TSs/kCc
7x83fNRacuEVqz0ZjbJHYzTGVq2OxFIitEJIsK3V1iW3eqciBr0TDK3HvY/x
ipEw7ZaSmfeaP6sikq7NEwVVUQnAVclJSJEI8v2M8ZmLF6ejVQgwfZh7MkGH
liOFdv9/SG+ezgTN8ajAuk7DK+S60l6qUMONldpxaM3EKoIdeugruUByqnaJ
7PgTVKkKOaFYS/2EJCxiy5OSRr3vX7bax5Ri13JGQ6waXHMpe6GduVYSK7Gj
FIdWkAzRZOx+Gg/S74njhyZDfGb7EbJgOnmZEsyWqH/pXSHlgiuvhAaZH2lD
9061Ye7EKsCnwfJl2Id+tNfw7e3dOq/3j1MX2+22Wm4jJZes0ubt81//+//4
j3/+eb/hmWSTwPzDzkKGI7r3kTNZQWvvN4SZ2EmURMQhkiuVcMdnLDFK5UlF
57HPwMRndvzsqww5VVodzjcWeMMgMbBeZH5ZVrDsCRFvb2jreF6P6kprDwXv
XKnTPIr/uko209lMeu+i8j0Q9AjFReip0y5KPYJ2Cq22cWoUlJl56Otwu1jP
Xr/+9uvvL9MgEj6kiLcw+7i/5M3RxlISZUZaBPLWBJBeb99//PzHPz/Phypd
rRei7D4EmyJ0ch/az2mt004PuR4EOeIrxR7xwFAEV8DDlOAio4/9LzDXf/32
OhXGT8NTUqBE9iPel3T6Sjpg7QiUQI6A3rMd7EQj53Q/Ftl69vzyDHV4sQ6Q
y23WQaq1DpSamieG/HkK3L1131UabJeLFcLCSFlHMR8ywkacG2JehmsRzsKU
Hc4gToqj1ewuQ4uabJbT6dR6c3t9guni9duXr/NNVvaicNP9fX7/g9SqCxmI
j9+/EikSvQG7Gf43aG5ChnKJ0m3s/13NlgEOU3hGUer0i6qQupDJMJRRPYDc
n6kmFkGqMShXN0dblfMHkd2+05vctXm8WcclggImfOgvsjwGzlxA8KEbRqop
bFipniW1MrrCJLrHhENigDXjLIulk0nJVeIzoEzYXz7fr6euktYmIHkpzaHm
osPkQUaZVXWny43lvZUKzcPMXXS4o6i4rbS0H8i+s0BkYF7CirxquaeV09Kg
iub80eGfcxfIdtW1zqjTvW8PJBoTMsKJp5MXuQV0cjg8uO4kie5k5lOgn/b8
XJSCkCv3s+E8HexNPh19x2/PMG3XNq2dWI8fRKpPpqVAltDWHI4j1x4pc5gH
iRFwxDDXXCcDdKuhgO7ZwYXr0FQZCHCHcGNXctNUDdHHPivT5NGRfEJEM4N2
SoqPkfmD+fEEwoo4LUXvYqsuFjGbY87HGoqLbP14qaqcbYL9+kQVnA9qr9Gv
5x6bKcG1cHG5HC4iqPG5g+PS3p5ZPykMMfX1cj5dhGhxR6H1lZarC7x5mMAd
kM5sgQPtQM4RHjpfqivUTokeqo3a5qGV2mOIHiEhSoIoLi7PUsE0spEKA+HG
ce/fbJNr78oPLHrhwbtnPkAIIbwqklNpHkz1wc2vyYndyQfkjHzxheAiyE6h
+LjlWGN+rc5xL9h/GJKhW2GAs/eqjj670e9bacKP0F7/20G8SOo6wLyjDsGH
A0rnTO5IadGDWPnudnuyimq1NiiGIAFEGxx4ZGdUnHflf+a5yMQoAQrBpRcC
GXdaZzUOWdKMxh5uJhnb9Xy2WFmh3xysHtLigmKpkCD9EV2tOo0mQwwD5G4R
OP/QCXSUCpmI9qo2Kp+7UdRnQiyJZaBfsWEeHj5mCnpqH5M1eWoUcuSoJaGo
aleXNMlm8vo6mc3XW9FC+aI6oGEFESP8B+qXIjJJ9/MwW6V79d6JCSjFTBho
OgGcpE68X8bUbrzldLmFwbre5O37P/79f/3vv//Hv/3th3Xj5513QCkxPJm2
j2wlUpHX+C9X8lXKZEUspSchSeRCRrXBbIv53dilAaBUOzlOXcG/yRJ1r+qz
93AB7c8qQZzYGzMvD5QSTy6EBOe9AMyaQyoACi8b8KAq2U5fXidcViRmikUv
2fVO8hGeJ+V7Cww1iBk6yEszHi5KRqrLKFgu7N7//bffX+dRrgGnnf+LuZ24
PiSq3b8ZC9YugSVRmvaIHa6fP37++ef3+6VJl6sZGfZrPpxIOXy6hJFB2guK
ZXQ/OLuDJrQsNGCFHD4ybtU6PrCbz0ERdbqdTZ6fJgtyatTzenJtoR5/E+RU
sUqdoqmR8didtEwbtAo83j8uuyJZTr49P8MznK0A4i3t/8OoKnwWYZjCMiji
ZyeugXX8yAlSXVfLRSA+T67MMT3noZXZy8V8trJ7iZal0pZPESN2clJSWIf/
9PwyW5MAPH39/ZdfvyxCsAla2BzO98/PH5/v1u/Tr3KqWflTAQFGX8NAAzMy
4Hr5FGWwAVSQbBYsIFjRE9dTCmVS6cOEQ+c5dWJmdfowBVAQ+DpDatkx1UhC
BnQNb4eHjtpFFaRMMKmpYFRqz8gFAKTR3ld2Ipso137AztuMhr/u7VfpK8pd
CgxItkPTSCvMVKsAupvZpX15uxykG7OiIlpb3UuKEwpAhdWwg0trqkG79yXM
FFvPihjdQcEm5Gdu6oS4RK48DNJJ7IpQNtr0+43GB5yTTPg9epWtYQWVE9C7
VcX2KpGNaO2+EJZI/ewjYL+2k8la3lwdvYNrAhQAK5ZQz5axVhZepXQYDZ93
ijZS7jx8M2VXSQOj1i9kBI6SxE5dEe8Q1F0IkEcYZjcmrzDdnId6Ns0wul5Q
UE5GVfykQIE75//Kldz2dphKce9eg0oED5pRzf99M9GJY6gWqpfnUuMPRbHX
vu62l13IFIIF7bQpO8EQuByAr/h+kRCck/DD6CLd/0R/XUuGLv67zyDssLGS
mJtpj+a777RtY/kaywsbKhGCoQfkIm0zdRpLf8/x1OmYFyK509jAfbz0sB69
Sd3lLp86R8TWD3ZxHxlp6EbCoEIzzbITPUuFux+nBv/lfGp0CB6sK6XqCSuj
8gZEQgL3WhQuVeGSYp5uxcXueFTR4fZFWZrqETSfYjmJucsdZaF3Hm+tnRdi
xtC8HnxtsxvcsdjqS4QGwhCJXlZMOd37R2bUBDPtpGUYJEl0IoG6wFJhuW0n
qKo/LXL8kmiPwDeQAol/TaMXabQRlvUeuN4gETjuHzICVZluGGQyb/1+uJxN
pstVlDa9ld8HvgZFwjV6oyqHrVUuksSIDuiQED4PFeUEJZ8mcYYtAEW7fBhK
2VEgS5EC2wfYlpq9YcKKFTcYseyrRGsYJO3ca++jIRORrSR0txKNRJsp09pF
EIvXoIcbMaZLHRUJRbtbdTRhEDLY4p3OLqanREZ0xNWO1kXqqxNvV59Gq9WC
IfBqtdpEdf/j3/7X//e///4//u//9s8///j+eb8plRlbGJRv1bdslmSuskYC
w5l6VKGCRQ3ALE6F7eEQDNdFxAztr04rZnpd6QmByvOCziF/CKSHQegSa2T7
qpJm1v74CGFdacejVBPjo2jW292QdMr2MgkW1mCucE9LUYwLUVE46kNaJ4xp
VtDoLSQEgI1df9CMovI7fvL67eu3p+WWULQ9tR9D4KgSVwJ8VQadAtVe6XEc
tCF2So23+/fvP77fb12+Xr48P71O8cdZaw0KP8/5atuC8o+NB+llPHsye6Xq
TVGfgkBRepkVsSwZPE4yA/hFNi693wYBwobuBadvtEUXSVsmry09AncVvD8U
J/YVVWV//Pj5ccjj+eTrt29PLy+v0wVuJbsG1sjiciH+dTEqggnWqfaPVUYk
+TZKcF/YnRMolbB0Xi8W1IgacTlb2PeJ4pWcmlw+fjz0W2tt59Pnr1+/PU9m
C/tUn3755fenbQaqSBE8w+Hy/v5JZuJF7zIDzN1QWdMg1Sc6zbgU2qQEeJMo
8J63qEiswrcb2O7MBnGMlLo8aGD09PQw7Ent3+4UURNu4ROilEFXlzT0dDC5
4kS2Bk96LlNQHsOhp5AvWA412AwT8czZZJYlgYbCMSN1L8F+2UdrJZzHntAi
WBsJ/yCGyBXaU9gx/7ezdH+9uQMd0wX4a8jG5C2J4NaU0SYq+vF43reME1js
QWMVuwcn44aKYhzyYIH9JcmJL95uWu3uHbN3HGvnKUsnVInhIRc6IjPhboeG
dDP7HOTUvlgtf3LowSjTB5ctrtZRbxVbSjau7BtyrX1HDzNoukdzcpBd3o4w
2BNphI4xVh6C/QMl4shYPmVCyxrYKFdCyS+3G1f/2Wo+uzwQ2ekmrQTmrR+N
rcpPT9I7XG/3GzpELXVdMs4nU0qU9chUb5VSzc/pzDqaZaVU1IqrQOglk7+3
ptKfI4hRe6tCRrkrnmnGZXjCUEnjS6grt9IZZiCWdQa+nMC1cx80DUEvTbOl
crAZPHzA7xY0FnY0LufzOVpcDUJHqL8HZZ3T91HjUaY88tgUXFArQx7Stzjm
fICdMxBVJTRgZ6yOaI5XFDIo+vEWuJNaIBh+kqK185Vg5eP5dkEjThmP4IS+
re4oFt/ut9tBibLWGdgPhEqMc6x5NFSDyOq4a+289V+KckSCYICkmau39dvn
opPzljL2rsTRxd+BtHqvUAaNMztHG8gVIfyRrgQWHYpPQP2ww/ZxpfzCf1wp
sqaVnZCLn+GH1gRMh/DcbEOoGIDLEtmlXNDAkclyzx2+otjqed65cEQUK75M
/mj7n5s6Xk2nL3bvx1m3u1h5itCE/1DqUJaKNJxL0dU+DC6lYCK0f1ioY9VU
D2RjVqSyH1vrgk1gjTO4Ul47v5pmN9qhebwNqQH0lI0EbpJ7gLfmfcRYySBV
iPfNevL87el1YfeHpk2SLuIt5GmzZw0BeCwHaP+XLEVF1E4ZMrRUTZEE62C7
2mwSTwM8EStbZPhk7JDZopIo+u//9j///j//37//P//93//ln/72J35OUQH1
kpSawbJh4belD1Nn5O4M6k5e0kxGHtYodQeZQ4Kivtyu1mEujq6o6XmJSMZ6
XemMEIzIy8hAuWZ5r78LFp5vEpDt7h/q105VUSvPUUNQYx6FVrRYY0pRRghO
IEEiieUEdPG6u6dQKiAGj6x9JNlw4j96hdVi8vL07fl1HXdHTp1dW4C3SSpP
YfB6Dt0eUCr7odCN8Uv2/eV652M6Nelq/vLyPHn59jSxggGbJ44mac3BBYoQ
KUFvK7a/vO+1Is+Qjoy6VEL8RKXCx0ok38Lxxj7YClGHBQQj8CumAnG7kx/p
WyJbpfJ9iZjtmuHyafd+ES/nz1++2L0/eZ0hEq9KBHscLalGlXy8HDK0ISS6
2tEch6slkaRWvAYKGkioenHR2++eMAlQKN6aBfThuGs1SISfMZTRYjGbz6av
X78+E2b8bJ/pr798mcTFCN59RwdxOLHf//jgIrAjwQ6G8TBWJO6on7WSJlKy
FbEwsdZIcEAzNKqbzRYo/2gvf6hIe9GaRXDsiSBvCoCpBaM27n1w0DiwS6sY
opyisWaeT82JN6cD31cxPVZqQxUzs8Zbio9FTu4W2QDKSFZamZd/VnLYvX+y
+xMhLr0xwa3HY28lF09GBA+hL7BW72/vV89QikIF8krZJ3WHfdI92v6k5i0f
dLty72NAyOy4quPtcsOrYJ9pTDj8JsG6Yo1V7ZsuxTqipfUjv6wFl33cjZ7T
Nsq6Z3+Nlhv2Q+GgQPaFkL13LXIrRBGqpcZ7/r34Yc7Gb9GeaDraKBobwaww
OcNg/5AV+IlGvIHA9Faw2MMrqI6cPwzVD/ZuvN/4z/1+OymbtxUNIfNJrqSX
g2h2SjevFUk6Xj8+7/zHa0rOm1aou8rH1khREPZSQTFYqHW8MlFVTd0pRcWP
iKZ7sFD+WkTxr9O+IcCQuYdJq9ZP0FAHdbxSadEzEZDDcnd3eHSb+igcjVM8
ihePISArQcB9SQqLMt7aSzBfB/axy7kI8JGZpV2me48NRluKfhX5pbBlUskL
ySultwbpzBQQ+QoNHG3sTil25zt5oxeP7uE2LOW1Z+jsKktuXZljB5gvtfJr
MYCTaICQ2VotLXNGhuD7mhDHZugewv5aO/UjFoy9iwkkp++VuszhywkdC8+e
RHZyqcVG+w2SDI+S3XGyUu+FUVbXzzpO65helDRMHWx3MV3xT0mZAR7C/s4z
ihoGKKPo+MoGw8/ftPLV8GFn7PbtibbzgDlaWZJYwtatlTomx/CRK5NFwioF
VcL1FwNQ+QJSsvKNkkY6ma7WMRtLdjs8B5KwOF6ycSBBnmBi98wK+58x26a0
/UQO5P4UFBzB0VrJqWvGs9v1xqnFYG9lZcVh1omhqKzGTCkFWIt1k/NBIDUl
02aw8uzow/++jbaz16dv03VWDfYzHl0KLtqG5LV9pdyFiPPxAcu0rwl3X+tG
HGYo9Kn288q2kOoMsoMSGKxWqFYSrNLu/rd//5f/9n/9x7//67/8k937P37+
+f39/vFuT8GgQsmn8ZJoSlGF1A4zgjRF4EX5b8we2aH3R88EPO8a64WtQ1Ud
Vgmd+uDM164CtZZNIwwUAi3h1a3iqjQ+eOTBKY2YI0rxue5u6eC8JWmwXszW
Gz4ZsIqgWrZMnvgli7bxw81tgnQhiD2suDsecLxwmwECBfr++vT8Og2y8Xh/
f38771rAloUPkjXerwrlmZJkTw8seLn96lCjrXcd0nA+eX59eWXGPV+LXago
t773kNVC8ZQqXjpFRfgiS/GjHo+sbCfCDhQPUhEhTcBrGLD83kRJsFFYIl2V
/xy5K8O5kWFNlQJrIvuzltPe3jf2OOFi8Wrt/nQ6eZ6uywaDYpbxjUO4z/nD
01JhR5Q2PIM9s2ErD+3/IhP0ZolistBvH/uUwP4H8qrDTGi1AcNuDh1nrOL5
bDKbL+avL7PZ87dv355fXl++TdZ5NR55hkQs4vOyqx9kDQEiErLkwdrqQnuA
EHUwvcOfBR0zoQqqCKvVesx6ZmpYq6NSwQ60nK4UOo8whpm69fM9bXukqBCp
HXOqTjzBUtHbkdHJIKIivoJSwZi45Wwk6qeKWC9w4fExNlb8yNkobSwLeKso
h935dpK4Gtc9vk373e27ZkPJxGokFqToj7crNFDV/wF82arU7rlg7ztUsgO1
digcSFgVcQAkkF2jbYEUI6qt6ySXD7biFiVZst1yjZGITkmgLSAvvkQPqpAy
ZTKV2ktK0ULqHMd+CRUDm5u2aqKx+vvYOOFX+SNayznnvRBvovMuQ3ryvvWJ
tsq3VkQO2WC2UcZ41vqvDfW2FGZcxg1AHvjvt7f7p/UPh/1jnq/r1/NfaKQA
1XRavHKLlu3uYv/45/cfnyQcwHbBANk5JIZHxHMu7BtmqAq/SSNTDc8kw0L+
41t+tbGla1L9bkwf2TYs8h0/DeEayru2cA/pf69QPGSPir3QH8gn7fHNPmvl
5/HIQGc3S2yvI83+t5pAojS2Wk7cHqzu7Nd3KK5pf/VHDJDuTzs/ytWeiCdV
P8CHmYJPeOGYZEUKTEOz//Z+vzzEzr3yUOTnRQFUt8h1pESj7sFqK6UDo/nS
3kFWAHtllAJxAIzE2YQZXX9STbsFkfQCbPIglrHE+zL5y2vGhA6pBc5je+k0
GuIaRPuKU/B0pWvS0JpPUpKRCtySsPlWSWunTU/K9kPXsfs59GRaZ9RrVS4h
XuN8NmotYNr2WVRythJ+Z790GtBzM7wW30caVDACMJRbeeGUUKRiStUls/bO
P+ie5MZkO53gaorJWz2f9yATTkqtktLU7xjGhayNa22K5BxPhcjhyvSEXzuX
CKSHhTZbzHVEb+HSim/MSh6b5EEZFWJi4ruRUoxRoDPF0aXyZgoey+KJnSio
mpxb5WUeFNWAA++kShRE6cjsnIyJTDt4HnIRHRqxuU47/8WRXVdKYrKPC28f
sm7lI2bCsMHK3y5XSXP7/Kd//pd/+9f/+uefP3582sv3p138H6iw9j7L0vOk
RIoUMF1ZeboZ7+Rf3LpSqQOsIJisMObY1xkXiXChREZxt1vjjycfwEoBEK72
6EF0EAgjmZ3otRXrOBfYBkLY8NgGkt+odztnlzZ5XYTiNSvlICUUbwV00H5C
Zhsu0CnlQRlE3bGbWhudnsl4GG7Wi+X81dr96TbthtPbd24lMlMKJQogIE1F
lNAMzsOI5AYvAbtd5IhMg+XEbrmnL9+enqbLRNptz+8S+Ut6QOwlwpODApJn
AdCK1/kaAZEKn2qBRrROmne9HPNrZcZl1vFbm71h7x0ShAHPHeCsiDGaSQkI
bx1YjU/bHp8xC+dz6MvL+eTb87YZ3z4+b13BvxygUxSQWTs1OsbSUUd2VyTI
E1m158g6OdnZKGAzk0Y0tqd8vUTUpd12gfkFPUeZrFZz7KaT19dvX75Y06/A
JJ5a6/ePfS2H2dHu/beLvWg7NWkEf6egU6yMKa2FtOsElRvhoFXK71ikyqEl
VMve9MKu6KpMpS9iCFVJCtzKFFWm6CrtPGLA6dtnBv1FtGY6AbEsQSpQNEoW
k2WmAhpp/zbTAjtEACMkQl/QwpZY/a17U6msSEVwbVgCjrebnOwYNrKS+UGt
LpZ+W/8WiTQ4Ve0xRz9kRxUoQIzQHg6Jeg97RNEdLkd8gbC86mFs0WbnER+i
3fvX66EMF8vZBLyavT9RwHa+ZiW8G7hyBG0ENOZrJ1EhdR3RO3eDwy8UJAeo
Ul53ghzgLFHKig/n3PjaznChGHqB5xhLyHNih5WEMaxmWzW/zEL1pVmfJ/9z
qEVTJF2LdYHcIt7zD3uN+G8Ebhwcz3MA66BLTaQBt9f8ZTjHD0fTeLGW/+fP
jxtzCPQjzlzn9iyV6oK2AlIUripFYwgBN6i3ZG3U+WRaQgAl1qYsYtE4pcrC
qOXlFqE8y6XdHqBHHvYeVoScTW6E/fDX8EBzGqL3GPw0TtndSe7tAQtaHD9Q
IwVksvlSXalVNkp8r+QfPeoElaPNxy2QNgZZrAENohrXcpteSjxgEF4R912Z
kWILROx4tqL5ZkcO+rsDGb+1fL8Sb9nv0nsujTJ6RL13O1cGeIJNG35oQABv
94+P614ufVxTQ6uDm8hWq4EIcj0pEN0DhXCRSNfBHFpJojBGG0lB/JSrG+UK
7c9oSDSMaMU5kVWxdaCpJuWleBBObRSzWetgv12QggkvrEQh+RPFR4Z7sUbg
AEUwlGvffqgM90MGfRr6QSV8e+5Hgzal4s14vaZMeUD+0oFoytVV4dLa8yVE
tFb5ODKV2mNws1r1blfsqE1FK7+iDK2SpdBAMsILQs4aEs8jzodou1zMyV/f
wD2LFdjg1oJOPN69ftFB8bv6mbAHyEoniwHDIv186oywOp2Ox9v50JSs57k7
7SJ9+3wjzmTPKgoDH590rzEUXVnqjwBjDonfZHoUbrvuHJ+QwzmnLFkt1kGq
ILYMem6Qd6fbj59/+/n9A4IoeQj3tze7Kr7jxFEdJNUspri2dIyls/KlmhYr
jNPCPRDUsyz+7dGpcO/H1V9W8BLR5x6OTpW54woqcC2ncMP0XhHaipxwVB+i
asxqPH/qWHiTdEk1ebC1a/91HTOr4cuin7L3jl/PfkkycjofgHrho+BHwCd3
HlAhV6JIvPrJ0+t8sU2qZn96I3XvCBIYqE6Ag5wGP6URZ4mrSOJUXy1yGbq+
fDPDTbiY0VovVjmxzWQrp6AecH+rMKqUJEL/gA9R506hBQoaBI4C62NIGEcc
JckthK0lckH7ybI4AI8PsILKjZo7EWOihRGGygTNof1sIZBXjWqL7ep1Op2t
1vZRTBfxcPj8+Y8/L32ShlvrHmI5cBWsrBDVpmM3Yu+HvWfOyMXwx7I/UiUi
SGWSxJpSBfKq46skeDRhrWa/YxSI+GiVCnEna1WYzCKIjmOP7UT1290Kq8vx
LC1ojd4OKkHB1xkFKkns3h/3Sq2hgref1A7CQmFARU/Ym4Pu0bWh46CqZl1N
xt56DTugd9qt+FtlYw3/YgND15dTSYX+ZSB4CSp/Ik1S2+RhwvyELOVtnOJb
UoHQMt8RQkg6B2knm8P17Qxlxhp0+1N70NDtA1piP+FBBOaigQo/tuR+2RGx
tc8r594XkYx30bqYICqGix2x9PmE3nIhxwksDfvGU+tl+ixcLMgl3kQVL4Io
rAz62Awxc7PvgR1a8Qh0dNspbZtmS4ov1cib8RlTZ5HHR/9kOc86oWMxc2k4
L4oTB28l5dfuoYF0P7vivJhIjp02EqA8oTdG6n1iDsOYACKxXexoAGeKnPCD
xkGLVutqrB1smISJtc2NX+l/kBdOK1AAPrfPn//1j3fr/ujXyYjiV6kf8Tel
xtF0MpmI7wg6lJw7eG6MqoBGUppK7B2a/YR9B4xVTw5kUZkozTqWE7seqd+P
HM5IuADPkK8uLovbGpksMTux80sGAhb2wopI0C3zHS5sgApRAGcawQfbN52G
0k7s1XX2DxorbElp50ZF/u06jzPqNOiEqivaS6i0GztH7Pmh5MMhfrUf9X67
vnE7oM3DzyjkFOHU4hLwSiBkEEXHVf8CD6IvoDbsB2v47YhDGKxqgU2X1dCV
fT474V2FatA3NgBK7R4AAZG7EdYmqYNIClmwKOIEGIIPhzub3xX7lJrYXno+
tYVKVtCog+S4s0BQSoSWTQSa0QNiSKeas5PjuqxZoKl0o8JMiH3Y7drcXukU
mg2LPS9irRHzHN5KVC8xb4Xw4k3AnNi1vlTq62wzf32dkgzaaZ3h0oPdkdPp
891u2P35OLjqVQ4XJf216IIgrqDZIWjTnqg4kL0NhOCGZhMCgWi2CirzKYPG
H8RUCnHwUGtWWmNLJkn6niZi9iHsrewCP0lninYfhLDdmd3hxk/F0Ggn77tz
j+Q2qEVPcQ6+snGVxeV/h+aUPk2vSxLagvViCubY6176jXa8XD//+PP72/18
5MSArnB+u799vEOlfXu/43vbI7+0219VfSE0IzW4tLbc7E3rfFyFIsl53ORE
v+Z4VsQozolQ2Gkq5i8lvCyIXLw0DTlKMk6Jq6wlDbIJYPzi/p6sTx/Z+GS1
4ta3C7vZtnEz2E96gYVNTCAaI3tQ0EOVj4BQT5WWELYfz/bSvL3fThTf1mPa
bWH9/mS+DGO0z3iPlAxE8GC43ogVL2ad/Eu69iMlPFR2NVBrpPFq8oL2fm1l
nx3SWQMdxf4vOUVYmlbsJHIPMnskk4gzrF2sEhNwcLNdVcIrtX2iKVKyWc5e
XibT6QoZaZraDSa3YJR44w21opNL3AoMBYol4m4rUKfI1vOXV2sW11YMbIK0
393/+PnjeqAewG+lzFHBA0pBs2R4FOSXDRSGRMS6yHZ0h+YiUKRq+u3/HIZs
GsbTQVs/KN5NnQUswzGBBFsZ4tCT4iLBvFVKSr0/Hd8+fny+vZ0ve2dUVWhO
wXXApteYhpxVnRlUhqynK487LxWMA6XOiq+s36lEpF+0Tnp/HOsCEk+YgoLE
xKS4T5DrEWxfLg3k+aRMOaS6krpaNAWW/zH4YfJxGMtX5FBU3CUyAlYiqPMN
Fna61vsLmlfJ32vrcHfMhO0d5UJJyxGWNL/Z7nS/n3tqx20o/CXRzrXi9rSA
QmeYDwz1tHLKvY1FDbBekw/KfDGNl/OJPQGLbdGMfUUkmqIYeon5Y8UcbWMB
dzpXvWg93zsHb5Q//q9XjYBJiZxY8TlEP1OEippP6UXG0cfYrQQOj7CHVpNe
j8PmZLQ2g4gwXJQ+6sfVC4Q7QI4j8zQ3IGU6GsTrncn0Tpa2A5FXffnAK6ja
V+xTL0WhFgvA+PbX73/+8XE+tC3zL2GT7ZsQafuRL+LmNhcxuqZOw2ox33tB
9ZGkNc5qYyamIFaOWGWW+w7LejOePM4fSEtXhNAwA/QXeBYPh772/vTyVWYH
TpTVPrjDmthXwNE5p+Dr7tV35HHEtNHuJ3tBRKdVTrZSiTSuHFwo34mvA+gD
vudp5zoLd+418mCxSWFDlKNcobQiv/RER3b7sNvp0xrT007YdYwjxDmkngZc
KYwCCQXLQsk06PPFDslk0eEDR4mr6ZoGO4/huL1I5LlIinY4io8qRPsw+NSF
v4sJg4JNtKzWKjR3IQjrgEeQCo/f7ijjp2AEqgcr/Xb+D4yI+mSvkuxS4+E9
kAHYBlpgZopLHzrl4eEiyLQfrTq8rJoGZWLqWwmtxkMx2fKFyPKhJlThGXKI
7rXloLKF1bedT0gE32zp0VpPoax6q9nt4v/4/LBWF6GhsqYR5Ul+wS8shKld
d7GrWTDarJfzOer4MEo1W5ILDMFUq8Rfpki9RKQ+ffe8If4cXMiprJsZ5GBV
3OA4r+BNLiQji0dvnRD3PjsUkiTF6BvE9td0rlMWCbYLptdWeFAwpkqftYOS
sW0pzaZ9kmW8Rcw2m6/sVOYKwwJXjsfb/dOO5PNJcZuyv8CaB3Il1t8N9hab
B7kwjqiDanEEMDGlSg9INHnzAaGVGIpwhw2QNOyLlKsJtXoU/LCrNdxmOsrM
00MZBRsF+GXXZe3RlHQFGouz51C2bGkHuMLHoP4uFkHWDWdCCE57wXG00VPG
Ep0wHwFawtpBTfZDkf75xhp/ZEOeirD1ZBckPi/GDrvj7WyPFlxLADahXfQy
5tGbIzkQflGpk91OidDL2etkRagBLyhvX8viySoHihpmYp0nCYp/Jo2JM888
y0LnUNlYpbBTVs92E/E02Q1vRQ32+/kcmg6sujXOixXue3Jjg5wzBXGOFu+J
1v6480oZIuxff3qeLKO01sSj60+39/vttu9i9WkSAzK7TEoneg4a5micZ3eo
L3ApYAOa9vLRPAk7WWhyY4VDz7sLhy5nJZdF623iXa19XGIAFmHIPg5URqcG
4nz++P7zz/c7jDcG0ClzcHGEuckC0QDtIoATY3VZwYPhi5DWqY5sYZmDxLWQ
1H7vZ3Yg2mdnrfLGajerMvijMw/6qHnLifStUf/btymagPXYtdouZpX2KdLF
oLi3gyJerUIiufOsJWeozqOkhsMGubgqM9byIwImcaRJBOmtrT2icWeoUGEU
2XHEDcPlft3hpuIZ4OuzC7nRpIxr2jr/7TqulD42aupDkHEZ4EzeblZ281Mu
rBfLxfTVTpWiOR47d7mLTy+VYYq2A2K4AJlyrYhFPHpHquwcllaNj6sY1Tst
Fhk3Kp2S0VwjtglCOGH0XF3/oNF1jsl2aR+QEIwCTP9JC9W9v6EyDgKNwRKt
s2gZRAWWHOxIiX0+QM0hyZo2movYFSlKu2KycOB+aZQBwjbg7fPHj9sZokLp
03KURbV7F8pMW3b9lJL704ZKkY7AnYQ2LgupyctcaoVSOUoSolO9Yn63D85+
7jX4f3wyzUBqOf4yMuS8C2m1t288oYwJUUUhDk+2FIFeWZKiL2je0lCdIElP
VY+FksxW9kf78A3s+0FDD/18/KzaPUtveeZDpSu2tlhVV+4OOSQ9gbLbI1Fk
7TE/g048WYf2/cf3jzuuDeY5MLTVDgNmLlT/uCBZkyAGDNJekaIT849QwTW1
lbjruOhaDeY1abBn+YL9AtKSOLAeEyBbudR9Sn73jGacrtogM0jx9DSadx/d
yJx2kI1bgW4iCvh6v1Un3OPtPbjKXxtA/kkIAhpoQLXQd0/vzjoi0T7Zbxgx
LKjE1AlQEHgcrAcAa7rlfJe/SktOXrn6WBXv2sq9+/ZaLdZrodhrcZistD6M
dr+iSLGbDqKlWHg7fn+ZyEtZVOUsSCs/Pqznm70+y0nOTeOqd8ZAZWsnATwE
QuVbt/P7V849Rz2t0Eq58RKpWDoxtq3wuvFE2Jvi+b44ku3svn9clSCNEsLz
a0bBWlq3KTTuN7JCNgrAvUjrVzoPmHONRMWKe3/jnGb8eZgO7d4/f3z+8ePj
SoUinQejH+BfpMcdIVzericPKUSY4dmarFV12THisP/YoSg3sFZZDdGE2ME2
xYBIlNQ3TmLQlwAWMKhS8IsNKO+5fHPlY2ch1qq/4TBh29Lh3BzSIUYERvlW
vCwXQUIw6OVuZeqBR5E+VoNptSHY3x5Ztz5iwz1EG3LWzqotss2axLjFck03
2LgT9kimU6dc9khUQ6L5uLjJ/QhlKpcEfqixZ0/nS2Xf1F4Kp7kIeMqYzR+s
JVYslRLhVPVzwyeFd9EOKCbPTkh5a+XDlcyls9fXyYv9hmvgVLmi6ewoWG9E
YcywZrtzVct3hLXMFq2WgcMImX9q5czW6mPnVndCu78dhoJAozDKlVSkACaW
KB5a3Kr0Hqok3gBdpeMgECch3VawsszBqang8/Vgr2BnPS23s3WnQYBf82C/
hpbueyHn0M405C1Syp+u3//4+eP9uj/YO5OJyGNVTRgr0kaT421kb6m9pkpD
ziTSUJKpoHRce32TC3+BuqRqPZCZVI6Gv/+R8s0kW+sKu8ELOWsq5P85j2ha
7zxFVIiFAgjTntCkFHeFNQ9WdxWMM9kqDHbNbAOrROm4MLBS8NjfdlS6C8Wt
tQkHKwN2rbWQ6MZq65P2rCDsXb2y4WfKLPlFriO4ENiy4fsP7RYBI4d9HArL
YK9mtJ4TUWRX0nq1XC4WyyAQITHvjlB9hRJxubcinEJiwlJnqbYC1zBXdC8V
hCIuieOgQEhEJcoMHyU8bzvRQFtN6GhCdJvS1HSDE3DaB1XaQeL2u/Lg7omx
lTwQL3XAJCPw/1ffCR94r/eK7ED1hwf0NJi1oQmBzCB4VPkarFoaOW7tj5WL
Cp8CAv+dtV3nQ5PLtV/pS299W2HfbKq4pIEdcossFaudFOlcA2hIlDTIycja
WbEFSKkUU+X+O+ZZ9kwsF7PpbBVs44Q/hHQ/QP9Ma+gUqD67x9a9k+2ASak9
qJg+xS4+CChTuKmi1BhAY1f6KJZTWkWIce7p8oOyEJBj602T9JBIFxR3O7WV
XSMdfkEuin3588VC4aVRiHVCh+tOo/Dj+f3jx/fv7zCSWUSLCwNsK/hLU8Yd
nz2ib7UJ8Di1TP5xPj8791AMJ+VupCvV+FuKP+vuvAhCVX7AhiZ1vvdyEiQi
M9GIo1XicupxGWQQPBhsFAUHpQns4ceCDsDZoBgaOxwY9jdMeUZBoKWogIOJ
vw/j5/nI3Zy4FFPCGdoW4aMrDXg4QGlOaz8/FQZYevi8yAuOskQmJTWu+NVw
jXhwxyoP1vP51FV4WyA0MuZFSVwMe2oKO6NYA1s9DsqBUhCONT5LeVAEf0Q4
q68siawuf5nO7GsiP0rMFlEFY+vkyIs8em521Tz+I5uy0HsuHIRFqdw3PagN
F7QL+pUxJcc86X6Xt/erKFOus7NXRGE5TEz9YFRuQh67+iuVi4OHnqYXDTxK
/iLZspUALctVUeowz4fju1XZHxdNqJmCKsWIXL/KSVriCzjqm6GJGNNM9GD6
6sTmgIoKZuq+Zqrt9gjW08liU/YX7v1SqbGVg7rFv2QvzHfExlxEVNVt2hxp
M65KWUUCc7zKH7UkXGg7M59p97mBxmINxe1qXRiLGtkK88cdBUgS00fuGRal
lAT4WOxaETehqaP1y8t0bsfskvAvXHSjEM9y4dEbKOBQ4AIEJ1wCMrLK9N5Y
E2ClzWodBmyvGIc1mRNn2WYwIo6RmAlpW0JvB25A2oSoGZkSjEthrdGXi82X
bpeT56eX15fnl/mceYN9uBuNHbYQKj1Dwo7dvEjkjyjFFcLqT9PaSN9nJdF0
Pn2eR/3hZjeLu5C4T3GXqR6KlaFUCMSRMwfpZK4jrPA4ljlrd4gPhEqkGFOk
zCz1I+eIx+0HKpr94bSrKytW8kL23ry1HmHXMArY01PEOJAS9obXCxktl/c/
flq/f+q6PAui7Wb+/PV5vgzTSgsfnCUoAvrxfLm/Xw9K+HUL9oNd1sjiwz9o
/xgydh43fNT2FrIdxyEjTFjJSkb/srSeYYF+ApANDAvef9a/ZLEy4N/5LhnR
XFfGEMjsmrbjnVwxEK56Cuyr0aYjwhPA5lPTOXvPh4NdbEMekg4KEfBwaNIg
LqsdmSw9sYKcv3zdRduVWsrwAab2YMZ2L57sL1GOFPdYQA1pDf96Zd/fZDrb
Wn8ZbVf2udIponHXRjeXpk+3reIz0YeyU5UAi3UmoxtUeFBYeH0eZEUhazUu
EHe6lCKeqwmlJNtCGbk55fds1HWjIY12Lp0YumcFKllxyQYjokwVZYIuQ/RW
H0hwf1Ghgys47CETit7DEtM1zfhXFFfUizhCa8lsVVQtO9jP18Og6YoKPH16
riBWArJml007yBfsD4UEU9b++0Ze2rux1f3nG357FMpENp9ceWOsSBaTp5fZ
ckUyZec+tMvZGhqlfOccgYq31oJOlU8rMSEcQHTECmkVGqyQRpc5S+sxiYLb
0/a5HC1Xep/9LD3QUmTZ7tsvsReMipERTPCv8S3Mxs2cw2212URU+/Yqrqw3
bSQTwx+NPfLj/e0m5zsICjYDaH7j1HUtZenpiFWrFMFYSXRSq0SeApaCVbHz
bnexEusgU4c9yG/W7l6lbVdoA7N6NZhyXHbOS23FyVQ1lQmrkIvN94joUqWB
lkd1wx5A8gkLIWJIxIVyCNjzqIGKJgDUV6Ni8LTyQFVdyy4t05jPRRtpeB6E
Kd17nZVmpYfUsg7M5Qb3vGpJHFhf68PwmAUgSvj19nWyXlqzb93+Zh2Q8Rls
gq3GutarKDvAnsTrxdqOE7Y+PfY6sDsfIug4kgIPOWYSoJ2ez9Yh9NxOWcG1
q4TkSxpUhjqBgGqkaAVUl1YUKremvb4itEM2EvVqL9w/tkWoJpFOVbwSDGKw
oItIp0kJjbJzu+zwwHFbqvtLvOlReYavgKVYqQzSjc70UOoTGJtWq3f7t3cM
NEJ+yJKC8sA+fsGHNOwSchuLB4XMSSAiGDgY7qwkXdlBNefsKzTVoIdIrX2x
ympd9GeAAUzy2GVLQdwplrETk4OOV72nZP/yyGbCtGo2qQxwRmPKecoSuyye
n74+vzx9+Y10+k2uXGGMkkwROxVKItnIPm3tOH4jSfH0CAjho40iU+1918Rr
qyLmhL7NV8jphA5nqsHvBtl9q3QYtgaK6c74/wVDjyPLSlMYO/PZEl6lMlCt
h0T30Ej+av/30AUHBYw49a9iP3PTIMTnF/W+ShtbBHP2heMs/Pb1ye5EvgEI
9ksfugfbFQzhIBZ/WbBmOQNjsu9WAcp1KCp0M8yylkm3txr+4PCVtu64yvBj
rElZYGpRpan9XPDjaWBa9a/gZOTk34iKD7ag1JCLzYyeJvoHeIo7uENW9W4Z
IdjvWbRwQ/ZNPcJ/t0omRORUtfvT2+1+PV/ev//88+fP+6mrosTOsjlu/zmU
bCz6douodsnavb1499tpKAERw+Xtm4fBWfqgKIDmKPoR42GFHNqhW7BqYbRD
AwtTjewJDedDRE+we5RVBVFTbjY2gPEmrMQIB6RoF4j9M+Al5R/dHU8jZj80
05BCCtb1Uebwn5qoDN4U2iSrahOsbNJXjE26DVH82cFh/1iok1aO7EZocF5K
WQQ32xQfIPc+EwH7Hq1Ons4XVkDPJi9Pr5PpthqJUIzsR+taDLmP8Q5AQ+tW
7LSSdqB0Vpb7r6wpRNAv557yyYfhMDayumvi1Qv9riB1aCccOlC5vHdw9izl
XMvJoKBqZE2dVH7OcaeW6Mh220apfGKaMifK1lCwFup/hgYNzXnVtaQA2lkK
Fo2fTrposmdzJcrsAL2db+TlXXej0PnAGYpHs5MoZ0l2e9Yy7AU9aVms+sIR
FL0iWErpP3HsqivhO3aTsXh/CvItdEsXKMO3y1fiI9Z4kxr13kfcz2CdytTP
CYXbijbbaNZPEUEJWEgoNChO3pV1Wq0PnYajB+UDYS3TKezAXBZkdvPr5BlB
ISDjhOM07D2GhOyDnec/lEW4nr68zOTctePF+go7nkhEF57Q/rETJCakXtf7
9UqNhBYmpJKMheSyLyVyjJM914WUcVZuijHLBgL/7yNEaby8X2VaxGV7Q8tN
9cMXjetvUIImobO6w5Ur3paJf+v02nIe16z+WSJT0gmprgzkQUqvA3UNE+8z
hCRNfFDE6nV2ppKz1H0LPRJUHUsY5DWFdhwiAbO3YmuADtFKB7v3K1H10IZr
kKyOfyfirdMe/f8qADq/yokhbhrM7KN9eYWzkno2jR10aDGjVF5v1R+XN7Yd
Uh7uPaNHiV+S4suY3/umIVxNJq+vi+UWpzq1BaTMvkg2kLrkmKF4AtIgt0wl
LZXfZpxaUjYXLs2zu2ojp7EECnYdRmucPXbYb9J6f7Kv+nY+CP0osYRmBn2n
ChpNZ00MrlXjiXLJUIgRdlM1nmIoDSK41TWVpN7pwtNz2wGP1e2kYMiB76TQ
z5JoqgvzQpxlWBcCDaDd3MG42IstjftaTjOH1Uk3lEYBq+/pPKo8Ule5A620
KGylZHPwTAwt7qh32OvI3au/nV25XYmtrunBvoWmiLbTly9fn769TF5+++3L
yzxMO3/XZBv1UFPJbFVfQRIXoRYbtm4C3lApden8R1rcaDWZrdiLbCENyPGo
uQm1JQIq9PtIp7HVAAe2K4DW1J7LQpskMh6WC8x2ZL/tdG6I6Vdpmqf5NQA5
xhDCquCzstsfAhTiBpguNO3sHIOt/eRlHCymTy8AcDax9OnJajlfLuerTYgb
Y7GyS1uyCmByqGkJSINgtMLHaw2/mkF+qm1S95fb++048InDPRWeRpRpwfsU
mU3BxZl1OI012sbj0R6onCGOnTVULJoKNA7u1GbWN4rkv9HsNjnJ3kROle3x
cL0eB27iXonkEBTtz2TP+/Z2//zjb9bvv+3LbLWZTyfPX3/97XnBlq3OoyBx
5U5hDfn1jO5/32GkTCq/ySvldVORuioLoYFOfKEAxsNQJrmnB7rUhduayFS0
s4l8UIhfUDRWrR/ipXXYEa9VLVEd4vGucnKipMrgTfpKFxvye3snM4kd0J2P
lXiq7MfBh+yqGElvFHLWpMFiGcTNcLETtC1gCDF2RNWKVkVjmxgWMbYIScfF
/tPWefn6zXrQ9WY5nU0m81lYA/nZAi/ISvsS8aDx5Vr7h6uTdt9ufjSAapP3
h/NRfByuB9nttbYZBLJ9aGUrXCio3iqAwQnJp6WAFILIStRGsj0zoiJR5Kw4
HQPbaZ3hrrzixSLbw2PKhA7j7WW9ad8W87lafj97nqnLD4rmw1/Qq+/RLLr2
EBUePLsUYDodd40LcKtMmwz72pyM11t14AQdf7cIGB+UCqKiwHl/QnfFefX4
5UXhq137nyhETwo0eTvsCVpb/zCZb0XA5udBG6AxH6IZpQAwq8AzKT2l69rQ
M8JsqdBm6seUaYtfphUPgGWBxP6dDM/ktzpxQysGzHt2djJBlvGvIlIOvIus
jkfriOm6sNBi3bbmgqFshOBjuYAyI3qcUhlv6K0Ar77drEHvpf22SjLQdhOG
lZa8VkvGMZdnIv+ZPXj4fxtBfEN7/eOkZXgrChxLnOv1fEWUL+4bYEfU4wwx
BvGiSP/ZKwdYu8lcqLBCetKmlznEN4+VC03tS6KHt0/kfH87X2+kl7JkBx/D
4I49rwcfiYfLq8weNwsxLvpcQq+JnO6MnA+aGOETH+zfFrcm8dWPhLf2Uyrj
jn65feCW+FVFnrYC5GK1TBaK0jZdrTk7C8wSxIOsIHRZy8qWyp6C6zvV0N55
etxx6k9jVkzsgEgbUCRAsHx9fZ1YTRbkPdSrYTxbl9W5gTJPYEX4NENGc8Gl
+B0pUh0e3Mpsx/gti4hXTawyKHwEnATLuV2fs8UqQdl2PF3PtFmsW7hJ+86V
Oa0CyETyeIBVIa7IwZIXzoFLt1s7rWkGl7Rhdlw8Ko4ilz/lBGtEFgSPWdbo
TIsSCjwUtToAgHJYA39j4QAFTA6WTBq2CO/XasOVkKGVn0+enp6n1gY6FkNJ
9AqetDeSx6aStJ2zstZCymGfcj9KKaq/tKS+Qh15sFMh3k4nT8+vL9bNPn35
9roIsn6PApJ8C1ni9Fijna7kuSUX0b5WxuXa7qE5691mXGtQX4bz12UY8ZmF
6+XK8bw8UwrDltaTMe/ae2x75+lCUs4j/kSl6Wk8HUMgZhGiix/FhvZondgz
HJEKiqlrN0EKS8WBRJIJX47V+JuZNdjove3ZnD49ff36Oo9KOxLAu20WC9SD
AXqfJdd+JoCGOkkBIClN1rCyez0ISQwxVFHuYDquB3ZMHJmSvvLFRkpZkF44
Ed2ARNbLaD+JL93gg24xM9ivgVqpgExMiwXwWzvMFLDswUrjQxNuFnPykbJG
2YOjBynxWKNTtN9pd77cP+5vH3bx/+Of91ORrhYvz0/fvv7y2/NsGWXkCkf6
YbQj318u1AnHQfjxWjpTcOhyJ/NGbDZOGaga7/RoB6wzFh+PgAYWQmIUpJ4j
yWtQUaErO4+oSPBgJYkjdpPbTYHtHoljo8kDBVEhV9NJTsX/k5YsbXHpoQCN
93wSNHVlxDQ20GYk3JBhUHbnm33ubCV4J6GKZ2yhI1WJ9J+oQLsjQK8Gz7ZV
bmItzO3P2awW8/liEZRDZ5/MdkWipc82RS9ZLBSnmmimwbnWerI9/iNQg5X0
14wn8WA5+YImCwpaq3z3kaZan3ou879Ye87qIytW/vUa9qAYEUkmxg+TAKWo
tjWK3SBhsOXYfBmCIXIQE1Fx51cCS+WaNI7j6fZ2Rhaskvux61NDBInoCFb+
7f3j43xsG7aOHOiJuBRYYMn2PGJeVl/4cGVL2CT3pDb4tWsScnKbGs9QV26I
1gNYahOQFIgFUOpk8dYe2dnEXhBhR2FCAlZyqy0jiFZBft7X9Z7vMXqCAS6D
R4QMjZUyoJUZUFQ99zFO4PMJc5p1KRg0nH8JTT1Dom7FGbWTsLAACQd8NFy6
p6OWqSCglZRBmEaspEN7kz09rsZyx0T+dFP6nt0GKK5vhFs2Od4RVQrYzFBZ
sjWOYvsvNmkcGEEkm6dKLx1dkfPoOrbKdHOXo/KxH/VP3wnaQqvSyUVtd/iB
C1sAE1GhMgoJH8DL9yFln1Rs9qXA+CBPFz3V9Q3K8FEbbybKiCLxEJNrwBCR
11z5B+Ry040X3E64z+xjoGPntGaBBWVbsWelECsl6hiy4znaoOu37px0lYed
84Is6B2gpkqDyfOT1XubUPS6lr+BlFxr+tbM+oEi2NODc4wcJ+UVQKynNnFb
pKTA0pGmyWry7evL1M5dEcM4CrSgJP+IW4Opc6HNMvQL1CuQGtTt8865Gd4H
JHWZ6BGxCy9TJ1xloZ0BE5Y9iZUPexF42R2MWnz3ItYrh1CVLecSR2iq2ZjS
KwRTtccypQG0zmw+t+Yx8OQI78Gt+tBXtuvrVIBUohY9k0j/qdy/LFmskgQH
jT/4RomB2Hv4gbwzQoqCQoc0s5gRMDPdalSqdGmVkCQ8V+Lp20GIqNHxdeSv
Bdo+FGJ5iL6ICof5pJ1FVnZVVbR6+fbtZbm2ImOzWFqJUYwHKyQv1oNI3KkA
Knn3ZGJnkhPQiKF1o/C2BkfJSUPnKT95uppNt1kmFGO0WnmrB4udPkOtPwcg
1o2c+FFyYcUTIPeAap7/FSsV9pUVBj5Ej0g+IynA9a9nvJCKbRZPQApFag8d
vBndbhol69nrdBPW/X7XZOv1bPpqnXDenQBYVkm0WlgHMONiYbzKdiBzIy12
ksx9Vdst36oaY/ubqhQ1cJH3O6q0XQfZBysCD5nPWZDsMcBg0Cl+5/58wMHc
qWq2ht3KkpiQhEI8qJSI+5bJcKXIHPvdk3LcX2+XYxnzrpJo2ws+ytwqz/kz
7e9E10d+4Z17//P794/TkITz6bOVhC/PBEOxky+1SK/VwsGMPR7soDjZRydt
BDo0NF7Ku6Mlt4dry8lWeHK1ok063mEIg5L9Pzp+njogm2lcSgQuACpBu1ZO
VeRbKQGgA2qSxnK/FBAEtxlPeX+8XI5kLGzkrmRJ7EpItMO9esBeIOjUDquZ
XcbL1WJmB/ZqMZ2vktyaP/vy1HyVda7eukRPtZAjX5+N9VuUzk0Vx9vlZGJf
+tNkgUuSjhSRIzoqtKPbqJDfjrSg9WJuDYp92jx0nlfOHO6sfnEk0keuXc5j
tyaPWkZ3zHcr3qQjX5JqOw3YarlBxTUWrx0mmMaxHQNjtRGZq82Hbjhyx3T2
GMTrIMU0LaNaJzsqY1DrL8XDVT65hrnssUfUa+QHS83uTADN/bhPrd60bvD9
87vd+12NXyaUapHKkghomIz7nXuqFMtGu9R5EvTD3qUam7OYAxDFZi/2DrGg
SnjnD/OctAaPB36X9QJFKd9pJuZ8wVQWMxnCJYmcNJsb9o/Nsmb0I2u8VL5A
6xcfZubc8bp2pXIfv2Gyu9gZt+9ydQShzDhO2dCqWaZGBsrStGGXpGo7Kazm
BBkYCsDWij07jNgqo9Jl+xMkTPPwpgzHK6rvk0NRL5fLm/jiduZAkaVf9ohu
KZ383gdCFaH5al37VquIRe3JYlMrhvNf4xzFNI8KRxalVSxV62dGVv/i/0ix
orSSnA0TuTzKKgDXw54DPm/BXaha0ZpgIYZvQg6RUWjPSybRpoYPfIYwOUor
Ga3/sRdpHSXNCD6AHXKobaZkPsqwop3qWsyBeRxnft4Xjq7ktpB6lZWNPcaH
ffcwztGM2weehnO7kRaLbVQNBzSRleYk1rGul6Qq6EVg4A9YgOnM6SyfWK2M
WYEcADeiTSzjaPHt19+f5/g2dVnaKccA5ixfSM2j+xf3p9Uu+nQc3NEHxE5N
Ti71vAoluwNSeQHzDI9VWyT/OdWLK83t7JHsVBl66CFXUKmcklrcVHnAPUxL
0M4i0+Cliu1QQgA/nc60U8UHqx5cLT6P36DUWVbH3Gy6PjwSQDhqtkKaIihO
uZX/hkcVm6bzuEZ62FTRXIHVF9PJdDl9eZ6swzTRlYPqZ08MwjhQ7Slap9Bu
kz/beqqIAFZqc3a6Yw8RypORyeTY88Btl09fvk4V2pJQSacspIGmH4ZS+xzJ
WhhVeGxbrv5NwzIZa5HaUqEot8cO1TxZWXMmWHDfZFtF4MUSAtk1LxJ854bp
gpspWG8YoNjfPkpKZL/rZhXQ41H4swaE/cW5aJeTrE1WtTLrx16ReQqGkE3K
mNQkUls4O0RX8+nrdBWUatfirTUjr0vrGffuXrYmcfL6PLHiL5B5CzVLrgxO
+TVyGubYhSCaVrFryFGx2cWAk/RyJOpC5C87Nhrl4CHMQtrHmcd73KJpsGcc
oVy/Z6JHdo3k+6F8oTnpWIh4+ZO8vEtRph0PnVUqECzirBn2dt5WWqmoGC1S
pTaSDPL+/funNf3XobTfdjaZvL68vC42omsiaoyV5lh52uFud3q7v526wm3b
ROl6QhZ3S2a3rH1pBWs9Rv2VmiDdkIz/O1muNVACKVb5ktdHs7UgcJTxfUOP
aIWufYr2EXUV710O7zgk/xYCebu3LnUok5A1W5Q4sjtV4qdibEUXq3D9B6vp
i307K9CaIDtni1mQM+U49llEw1JVD2osOj07wREoY00GGnPaYTVYWd33+vz8
NFuFkX1HSjePq47UBMQbUWG1DGc18UrLLRJPhTCzV+zVmVzgjR7g6lR/Wbga
+Y7loraWg/P6r+336bzrquZhoZdvsVAADrbnjpUuy/y9PcaFbwtTtqjct7gh
Br5WwSGr3vPEDr2ESo1m22J4CwUMuoR7F3/jaX+63Q47jMnd496XXdC715td
lx9vxyPhe5GcyHHiTMtaEXVg3XXkyQPMPElwXi/kUhWuD7dU4Q4wenf102KC
Q1G3s0KzPFKjMX1aUyl8gxxhae7lSu8kWSzi0quXSn9hrToc6a9Rc9XiFsHW
qt2Tk7sKgprqcrl///m3nz/eLofLoU01dncS1yPThLqc3ln3vlMRlCOC3t2e
F3tiDrhCY7aDEZOcqrAv3MpJTfOaOgeViipg/wDdsiW5AkU+UdnxgKLw4+2U
Jp6X1a57toGkBeJHQeW2c3acc0RkchfG/ET4Awa0vxhpeoV5Tnu7ylomAaAG
8MhVqTIPql4E5vGxz+d5QHpPtcZ2W5/nkZSmtyvf8s1+Q0jXhYjEuk1hftqP
alVlndsFhiZsuYyzQYWsuzjcrpFXGv850a2mEsNI6RGPyr4oNHLqWArz0Rw1
oycJl4kEtSDSN2uplsibrPgnkRUBloAvivpjr8jKTWeNfAYyzPfaStfuKmSA
IKF5HM6//fZtyu0hJ14nTAUVLhmyohypFdWBr6RktDH7nqa20M49kwuge3Sg
soIr4pmSuUwDa208fKlR7Wl/XCUZBf8GVS7iO6xqjXQVSqPNpHC0E/CIvJq/
PAuWi/l8NiORYMGuSDxPBSQyJpRgoBJ2hSGqNvp6LXa9Y45RC4Gs1+QOu4Ku
ZrbBHCO3Kx6MC3ZkdsMMT2DMWHMCJ0C6embdVrmfrleroIYKY41UCFIDlULC
ka0i9JC9863/jewsFHtfiJyzWTx9eZompbi8GpdUKuU41XiA0X/qo1bWlBaA
FBKMIbau7c807VMSJVmS2+XcerPCHlh7QhiVQFdDwC58ao7yxkeM7LXsZZQ2
tqjoAKyPZBiz5L5Da6RhFJ0JFKkm4w8ANivsJB1zJgqND1E6QXx2iuqwdzWw
ImkymW8C3VSl7xzCXNHcPEFWhGzsgZ1BiCDkk1K70pnH7yk9E8HaYUhCCk80
POBos9oyZBbRbuD2oyaDleC5HZkqKicK00frpz8N+mr35+vZ3grmZ2AgXcjD
llei3Vy0oFAVouRPrYDPip6mgUH7aD8gZvrB86R3h/P59knew2FXhJMp/j37
6DZxrgJa935KHFfl+lsmwx8ftwOzXNZQnQxZ2gPYTxoHi9kqyuVhYyZbCTAH
SI73Rpru/mHeZnctUUPhVrWmYNODDkNLScijeo+RcqBVtA87Xs3X9rM0RTFc
7pcRMsF6xZJR2lASCdqeqQ7p7/Z3FpH1+tPnb6/W8dt/479bmb4k5ZcNvzWw
kWgJjp60h9tO5Nw+DqYZSQpxoYPOO316enl5mkzXUV7YXTNw3gdRXlsHXCRr
++Nk+BNBIST7cLONpNzxVpRmAskdv5UPvFTu1HKhyYU1aFPbKbgWY6590Z28
hcJ7do3WeGXzyOSlvT7Y5Sf8fkxli9xG0Aosgq3UknIr/f88vdeyXFeSZfv/
r91m1VlJAjgqtN5axA59FBQrq6tu/871MVawaGmZTBI4iNhiufv0KczrAdpM
ujetlem1alEjreR724jzNc5+IJDDPhG5WjdpbZwIP6Jsff/x8Xq6oJAh5zSK
ZHlX4fklSCS5cgZrfgPM6UiSvPtL1XwuT/Uvgmrjb9EmUmCBj5VV9y0VR4xY
eEzop6SE0yfb85ll99U4FRiIAsfayZ81LaUyQvLPMXhKsT8MLq0mguQgvP78
13/913//9+9PIhlJDNGDZ3vH3rnCjvxsm9md2wJEF+4C+3h9w0yUaBUWUKhC
ZIRg+j+e65VVx3czFRgDvWNatLKX//z9M9q+eJpLv9t6wZpARRcHa8YgXaf9
rzPmSdsX26YiGRBER3dLMm3Q/OjRXs97n49KQDZe/aRF9NzVbcxGXFcnI54G
0+Z7fGQPGMkxyaoNgfhKMOPH98/P71H4r9f36OcxewUCH7z2ccyA4NQxfU9e
np7H0x2JnwzbxwHydZv0eIX4lN4pTKoaRPkgtU3CllI+zfEI9S+uDiY4BP5q
lCom3eC3MoaFjV4bDiUDRybxcZsaEMmqfme3Z/YxKhVowqrE6BiOXdWW2/ET
2POu3O99LI9aYqJH1Z4tDeXN3UMBk3i0olc5+TVVCXZWnFywqUm74v/Dv4zj
qQWjXDF99Ow2LLJHKpxmzm2K5LUnqpO1Ch1+/O4iBTu1+MD1dEkZW8LZeBxT
5dPTy3QBYM9ro0/QHdJhstd8Ji4BOhS50T3C0uSl6E6uSgM/mFriEGMRcn3l
xSVk9cf3D3K+a2HbKL/Qoxe0n4v5GtZTh8fOG9MGbUrSme5cI5odlRXJxA+H
BiEwIcgaOlMiDi2nj18fRlkn/EI4UaunY7INLmUD5saSl2hFWpNbDJ8DcBB2
293J6S7CdytMFldZjf+pGqOM+KJ1JpuBz0J6dQrO6uRIaLJECILDXrGZ/y0D
ACxD/AImSXnUfY9uH6U8DCAoEMAoUWCTXT2Q6Z6Pna+WMSKOYgBBgwFrII76
rcGCA6JgWSoF8Q/RZBjoQLnm0Mn+Tkgu/PHACttdPSCWHtiUgfelvJS95g4l
0QqM+wfcXssUM431CKPv/Z0Z5C9D2MOxLt+4sY3fXGgdQhAoNaKpkuMSGbYi
e1Wh+ZlhgVGYNwx9/eUmf7tojzc8W79/UverDailzMJtrVO+kFdm3W91lelP
5zjLPt9vaRorky2LmRZgV2QNzvAEjBcDaRCmfaCwrfaR6PnjsmntojQdrBKd
nvk8qjqYRKNUtUAuJpbBJQaDatDwrxezdcmg013eb0czhjfJAbNML353eP34
uMRvOV9PXbGYTWbjp28PzzGnjJ8eXuImQbPftSfmG15xwn5o3hI3dLPctbeP
72/noVwvd+w0N/OX58dvD4/PzxN1IcwpXUlg1iK+IfFC89UGYZrB25xMG4l0
quxAiQ+MN9h8xeVupOeVqY7V8sxTdrcbakPrTgTQoqnbJ3kRDZBU90Z2m+7p
UZreLgeATR7F7Tox4JLQf5/Ut3GGHB1xLskmKOVPlAa1isY7d1FNVAFeBEFh
wKQIvV6SfLM/33THhlceRQXANiZyAFx9GIoqBcX2Ot4Bhl/OsvVZs2h223L7
UlxOkq2wExLs6NK/idkGGGErYCmZFmlMjHnlXpYdCIZrCoi32CmeQCVfz2cI
6jBaE/5xw8HsHR/zfTyBlFWnC9E7HK4xZjhdv//6z3/91//3n7++//y4nfa1
HfLWuWOtXT6WKkQm3uDwq2kHmNC8Od4kLhGqN4PG6ev0W90tY9rP7QKkA0km
RMx+Im4HuPPt5493xPbmL+RsjUbRfLqPoB33YUgvmSxuTXh6owvrO2YPtnjQ
pyGu8HCOH4YCq8WZFqyvO9wjD4mZKJNvAZPfUeQg7vRRAtd9AQ23v9WZLzq7
ATuOKHkfBjS+Xi6vLNnSqMHzAtSb5S3NbpfvMKomifqUFIDRJQCc01OinGCx
WedJDb7Xa2xwNIJ5eEzxCnuPMJSJML5jzIQLcUmcFtp+iA7sd1JoN0sGpQN3
NFE0kylG8XLF5KWNcPq0yeOzN1shTo45C715XoPvRx93VWmXKDVoC/QANiNa
CQIvKVAA/7zVA9TuR38aTyZ5himrQwO+XTNAuYAe8RE/PX5TcqXjsyc3s0R5
AscjhRq+PId5yZMxtHHQ8NhB+F6w36d4qD9HSEhPg2hDXwY2fmT7sZKi7a5S
rhDMd7ZbYFMH31a5mwlcowXYn96wfPj+8/dfv39/Xk57ovuOZN/1NflFGnky
zcfRbvMl+sIgEgdypgG/BKIkeGLlzHbc7Z9hT5Zo9gDr6ejhy+Ok7G5AYvGS
3I7sWVBsKdYscOopTe0UtjMUO6l+UdSsld6X8HoJX4GJP4Z7TSp2Ej/3TSY0
sE3GoOLVzsEcbE6RJOui0uhNfNyuENkWxn0O0dBFpWw0T4kZuO7Spy6lkNRm
DJnFo9CEpv9ykZ0Ej2fM1pfdzmo+my+3Qm/JJALtY0xZQ7OLQh7/brFNMUel
HQ1x9Kghttu7uBhHWG5VW65jboUvsZOArFN0J1EhSuLhcrsSKKdEoTBWzO0u
2mv/bk9zejlBCI5nJeagPdFaPcfkET0qo2ON4elq1x7cgnU5/DnOqoqkVgao
7vT+dj5QUJAHvr1d9UXZzZ+fp8uoWnrl0M5r0FGautrrTFMffOs/Pq+XPauQ
OplwsZzn8KnzxXxuYFJ8MKb5mjt4iU/GSjPacUPO9zTaMQ0Sk15LEMTP1QA7
73df1YPGnRlhOWe6f7pvKt0SxT8b7TgvBtXvyG7MuIec3e5fP3+8nXU063YY
7ERDHVPKilUsaWwgjru6v318vp+gzfMs8zRAxazzddbd3j5fL4dyPcXfe4Ef
78PjUzQO25LTknlz6LLNfDRali0riPliaQZfvjMhik+RllpyG6zTVzwSwKcN
ii1Iv2BtwXZz7ympt/BB21SlZCznDBc3oAcUs9MwI7mt0Ufc8B50i0tYhR1s
JXW2qcRcMTFwBXozziyp0HXxzPXkYj1u3thBQvMZXtgZC8HkBog4zJiL+O0q
0Q/SLLI6OS3X7m30mE028sSnXF5lzItfMH1yEqVeJHn1qhci0rhV4ccvIwO2
YVfFGh8m+4YsicU85ikr7avYNe9wMngGRn///PyMuj3ID62TYpu+5fM9Zsgr
nl5u98rKYZ9tXAxsmImfPj5///Wf//rr98+/fuDnHM/2xoAvhHRJ0sdkwtuY
3PkxWRq0gEURx2sSRfLUFilftaH9BD6zj0bnJO7JBquwfYhLenv7eH37/KC4
XXjwm3j71tOX8RSJCRJ1xLGZeeIuilSFOoL6lnDAxy3jFadYnc0nPODFaVYg
owJMnsSj4SbgdlXZJdI6uKfAJlJlxsmUG3PTUugInWZ/jvt+ibuMy0rKiejV
BpVa/+ANVpYGQPRlsWYSW5LjyaiOl8+H0vVDsuh0jsuBJCX17K0jPgrIKBil
yeekr6xTYj2C/BsOOgrUaXOoM8U9J9BooSytr1txbDKec5QYOxcZRUuZRKbV
tvZBZV7BVrmwEN0sJyOc2S83oKyrSb6ms+x1bqYQOgJ2GkkdDSk+GAngag34
p2I/paEcyApp7Hlt8HS8cDuW2O+vbz9+//4RHWeMGMWdBVBZfVO0Fj+slkDo
4tJxOv5pk5GzGzM3uu81iTwxjlDT6e8MtzvdlNjE72frkiEoAjBme14aimXu
9yn5dJ7cYA9GocGxyjITB9nhvL99/PorZv7Xi3f7+uuvX28EkuPcrYsFZOoO
d+pe7+MzYEEvwS/ZTYjBAbFkKw3ky6rbY9lwZ0IAfj8+fv3jYU6CTjzt7z9+
fF4HN0QmQWOVtIqWxtyaQg8hR8n0lKK9pdNf5/dpGaffcdT9Tdb2RzdAvcED
bCUWOxGTDIe3JGq+uPLqdfHDHR/nUxn5yySpy9hLnw7+oShYzDwt4w/EDDKd
RkA7ppRKRcZt5grBedgX29mY3DWewuXLY/xtjNbHyyEFkTHvxlywLwWcccFP
6g/4du4lkSjF5BjfayfTwBmwyuaj50kc1llSPmEejOQyCj+bt0Rp5/GKFqv+
O2WaLplZmYX5Mbr0A+4M0UvlLecSe/+b1q+NQqpmt3VmH+LY+Xw90djwwwlR
uQemD28/Po+8V9AkjrwrUS6Wk6fn8QpaFH9anC/urRNuwUzem7J3c2/5djtW
lIBGA9XKuBOUlhjpm0BV6xHlJb98vA6aItcsd2nv41NX6CzwyK791kdc1HfE
82CrqjhVpW/0OeehLzWEp/DvTPjpYn6LEZqXiTCEYssuBS5Ud3n9fI93P/7T
7KZa600mk/l6rdfwhrN5u4mZxeCsJoPn0QOe8KTDHaoPMXJfh2qDengczefo
Of56Gs2zms3bBQ+3fbFGto0DYbadz5fpcc4B3Fw8t38D+VJyAaLt1NSO1+46
yQfWvbyD65lyZuMpAOHlnATLNWNTVyRZPhoAKdGHY//2dsZ9x1UScSQ5T5pu
W3YWfBDgyxOWpNGE63GvmEOqtkyrbkg7Uvb7HiEY1XDq6+4jaIyWj1913Ke3
SxeKpKXNE4X27uYV95hsGtxP4RQdTdAbpFgkuyFNS91MVlWfgHcIisxc7CXg
5KLMiJMNZdxsPo/ZitQPWtk+BS9pNxzTyfX18/uPOHKjnd0nQXUrh4JcHEJb
WtP+aMCKZB1LHhMBpcP18hbnUkxA//r94+MDXysFaSntCjdnQOXCujUc1Is7
IR/wbMcTIjre2/nYFJ59OJb1ZHlr88iNJAvNQ1JWTnQoMe/fPvhchIy/s5g/
9GVNGud4Mpvh8mDd90eon9QQjY1tPaSNiT5DYKZN8jahQsZ5d3JlyR2RF6DO
nHUyTULqOdU8sF9j23roTW+xBoP7dGWROOsNh4X2N5oiXkGATIxiggZNWs5W
2yYFZvXkjLFCYWS9QOlQO8YS6Iap0iCeBBlT1/XUhsguSAb39oPyMDlF4nK5
1jpSspg1SZ/kkO5bXakkwVT3Y7TxHvfGCHhFCpPRtfI1PN4KAbUlqvE9qbgp
cVfY1ZdbdInvaeZPmbESV+KJpDWBNq8CkRsN3Yann4qmcWXS8AtMUve393KF
0Ig0kcvbDWLUr5+/fr2fyRKBLLJGTeYvq9N6DYwvXssUdJywAITYcaxM5lMa
9lqbVmMFGnsyIN0bEBFduUHDvHqb9TJKzGK1wdUnq+DtJqWXU8ArXscoagik
X2yiIYypc+iPB5Miv7PCuV5uP/7r//3fH+cBMBnaA1MPz1ytu1WLua7pQhKv
0YQUGovArs3xlMEwiHbXxAsbtc3i5emPP/7843lR02EzD34QGjDgMaIgq4Be
n8lsR0lta8gNZvMOYGym3CYjWFam/2wEppRVw5njvdNHsW1zcpA2RKSngyAe
c6rKVc+CI44RMD90NMILjF9AO79lrdhY8NDu90JfjEVaRRsl4tsqa0Okc8DC
CrZHk82nk2VGPHg2ffzy8DzelscTKa1Rv3nQcZhmLt6xrZktgd7lc2Za0uXa
ugnS7JLZQvSSq/no6WlEQk7t921lMJBctDbQ7qjjFO5+0M5UhPBWqH6GGlY1
xwuqHZRtaPD1yNkj8SKRhIl56FIkQdFcXn/8+v62r6mL0SbBv8UYNkaheCHO
5Xa5ESOG7biYxGz79DRbl07lp3iuj31KKKzNcYN6EMdjf44ChF/3qTVDvrPb
3znvd+2ex5j9apmnDTcT4eXjDQWWrTCe7/T+cNJNIDi0po4iSKaqM2yS39Uo
bOekj+doz8+vTbehtnOfIKO9vh4Vte+r1QJbRwhup/M7A3u84cV6krYWS2Uj
SlHbKAzJTDwGFlRvmOR2ysl2aPFYgEOrb7PZdPTyPBrP54QYjzEW1B5N//cK
Tz/2MnHQL+czQOjajKmUMCqRjc4J/95kiIqXnsoNyrK0q8IDu/NXwlBlQjay
tmfLfz6qdK6S5zo+CXWcv5pynX3Tr4jhaCwRdS5XiukrEzPK1Dyj2z5gsRoT
O1airI80iNefGE5FDLXxlc43Pc+TPNpbk+Z3d9VAsjEPcuZihwHmgX3koJqj
u7s0M25GUYymBOuw014+mQSnOBpS80NXM7iUxH7DTBphrj3nvDbO0uvozWZx
0zCRVivggUbOi5s5j6L9MY7bjzjN32I06eme4tEc4KZTlaMxxhF9J5ehgl0f
zWubHGWPh/P5+v7jN3nmv368nURjdWJ3+4otuitLwBBTDw4pj5b6qykxD0b0
x1A6Nf1sdf1keDLQRXu3Mkmei+Q6wAKCVTbpZNrMkIcWD9aYdpQwjixFxZfJ
fbHWvDHep8T8Rv5YGqtXOuENBwh1QrI4UxHXa8xrcjy24uOqZpSc00uUeCD/
OECIowTFUUhSQ0PKdSuRggJAc8LyP9XG3iBtWEjjaJidhkj3ytaYKaLtsaXE
AeD17eNn1L0fH2/mp5M7utPhFj9C3I0Frs1jxgxDNqFTcGeaDt+JGrK/1zs6
39pUZeL6WifKlONVNv/DDrUM01+ZqWqUIE2HW3tceDCv4TsUMU5vitPt452Y
xFdjJ+kQiOgsE88GXupwVoXKqzfov0WMI4E0cljiKqVsaPxBMmN14ozaxrnX
QjZ5e/v8+euvmPnf4zAZGl3Dt9B6eagKfdZTYpeWhXgFxC3ZV3CFn789jGa7
QvmBfvi7Unt8LePJePog2jHlHZRb3NcWs5T4jtoLTyZQINoJAxtO7i7achPv
CUEiOB7yoJ6RbFwubzQ/3//67//3n9/PHQnNag20oodcokl0UXL2nIS48ArF
8yv3eoBlMHCXzf/oL06mna+nD9/++Y9//PvLrOiOHFz4iHDWDNRABL9brZZZ
qOn0xsNBi2Pa5F6t2BoIRxEBjIfxy/N0tcoa7tsNWGHv/oLkrY1u17k+kRkx
qUoW6KZbTm498vNtMiwTJjGuhzjadXIS1YsZ0VHpGUmvXJqZ59O6v7eER9DZ
c09FWZdRLsr1+OnPr4zD3RAD1yvp7o4H8UwfnYbmLw8vM96Lho2i5zU7enOh
yerTDTlbraaTp8fH0XK5i7a+p6DhJDpAOogOoeCoZfASUIrCzwfSTkmN1ZHi
GF8axHdo+W6E1KWNIC9SLf27lXcc50neXz4+3699m2mIB0Qpiy2uAuf9vlil
mNb4QVHgHr89vbws4ISx8YkplXnfXDRA50SbyNmZnQBh3059Fr1cwTkFYFMY
LR5d5DKGAtbM4Pig9VWHBsEtYBxhB+yGD5pFVOAt3WGfx9eM+nKE71KysD00
RZJ3lyl4Fqet9AzWRbL+6/vT64+fPwhvjPNnX63nKGKWm7I9n17jSQcJ2C0n
RHrKXTUnhwMxzgYYgP3xNcrEsC8VUxvOh14eiXrDcNTm0ZzFmD8jzXEmUtAm
R1IYcV25TWTJpm92yxnxUBWY9j657ZkWB3cKpNZQjGRvD2SFfIAFD/hXhiVY
e8cED55Kg7k5p8vxngovyKYhE4NbSv64KL0z767XjZtmOKvMy2rAtCtBZ7ou
ZNrHExb83LQuqVW1ENHDFV/L4Zw8WHm6dD3XFZSgAv9UGWAedutVTOEAo+Ky
e0/0PjmeJB84Hk98wAYZ53DDOlXwZEzEA+vhF8USuvIda1bBn63NDlwsnfbn
s5eX0WQ0x9UsevroJU6dnH6zJ+DqR+XHROLHz+8fxEgnfaARsmlUTSkiio7h
rMaxYJpM/BoW1beP+I3ff/z6+f397vhtai2AgL43OR07GMYeD/uznhcwpmBl
tsl2uOnduCBmqwUrdIxKyY/RCUQbs2E9VncQJGKMfnv7AF6ANXRmW7xWBjZV
B4Db9hqTEdkSdSLHIlSEsoLhp4dYDQUfZn/0zKDRdlK9CzbFkvl9T4Ix7s6u
g8QzejfZxfFY9Mns55gIl5VsydoUKMaKPfQHIHI2CIAEDWz+GL7GsyWu2Exe
VSEPMlOh5qGUqsqvnz8/sQC4pJwpGVtkhciV75jueRq54/AFdR4w7EY8z0wY
InBhkHcHtkuZkXRpK+RxzinPutnkge5vdznjYDM7QcTP7ZBisVDOGswVR1sM
bJs+ThvFmYYw8E7xjmIiVTCdr2NuS5sVIiP9d2Q5xulTJVgh00mKuRXr/C30
A+Mma0CD6Kp5EOOB0qnh0OhIZuppCsFm2+Quam/dj0Mruh943Zuo+1+eplmt
bre5cxji0UNJ17ijg47/+gq5dOiq3bbEyBFbP2wnxOdT5lHrQSNpwaSKqAiz
yWyK0xzPFDnfhyhY73Hcffz81//9/X5oJVKzc/RZw+0gqXPXKYabDkzLZmZ+
QA/3LTYBbCl6pejuVcrl+NuXf/8///5tsam5j5LyT6Y+7Q+ynjl4N3+b0UCi
5fKssqQDIq+hNLGqkAcPvjR+eZkul3nU/c+f3+GQ6UHC9mKbvATSnpLBtXE6
R7R23Mtnzgqy/KKFylL8wzbRGGaTuTtCAxO81a38Ap8dRUc7jeH2iYNyumC4
1TdRtaMS7rt8NXr+8vXxcbzIquPl8/vHbd8VpR7VLNviw6wmD4/jOUWViIe2
Sn8Vshf8NPEFyIl6fMSfAtPZ+I2AdXnd2fww4mN/Wx/kJlcZy0OM25VAI3nx
PSIaqWP2O3YUKuZs3dT7pAvYSmnKJaivq4EAvZZUXabCTGlYhnot2otDX8zn
8W6v8MQcj56+fXsco1Wrk/sUrV9luG63T24pkPfzEs0B4rTjsdop6jJGlGcE
q4g6Z5XD2ZsTSBwNDDcZR0ztq8oeiT5ntNpSXTHLjac5VEq4Wgw05jNXdWJv
IeQkbhBsAUXFigSW8+uvf/3Hz7dTlJszuTmA8Yt12RyGy/v7hWyC2XT8Mp3T
fHMUC8KbLFF4tBPZejrC616v2AYslkiqMnwUWpQ5y8nzy8tksWS1ZKYXuiiE
+owuNXPaermt8XJaGLVq9sU+mWXI7upN6fO2wfxFw5QGTN6x1Vo1WPL+jC5h
SIIr4dgkBNMxv7baadpLHs1Bui66G6xCjE+Ls3ajTpT+pdUtp0yxWo3ybdCG
G2Y/RxTTTZM6iWRyhCy+A+nEBhCn3sQalCXSMQ34rtAp4dS2JJCSY4T4dhDj
zg6aLrlWBZeYVke97TyD9x37QODk2o210cFGCHN6Jz84OmFCS6Z0bRiWTp6e
nyeT5a5SVycHm4g0PFBI0l3CfmUDEJPmd8yQmCVgo1DFU0aoNpZsUdC/Rr2V
v4r2G2b8zcXHx/dfP76/IyWLi6BVjgJ+VsRa/IGAs486XhIzFh6Qdsq191av
lyPSVmKOKXLyKkrjEgu92BEdl/BrXm+v338Sfcgi5ATzssgQ8+FSsJLvG4Pp
DFVulULB63sAmjwx6gD9lyhJlyKYNOUfdGPN9UWk3BYuDGSV8jJa7d15FNr2
0VUOjt/uoEyEqpJ1i34SB9az8IXZuxHACoo7H49mi7w50iGrEN3qrN+IJnRS
CK7vMe6/QfPD+3p/t03cqCfaJcMOUat74hOI6sGUMTeXNS/VkcQJHjYwFNI7
gTmJsKc00dViw84PEOy342jduUsbEziuDflNOX/6OEWjsoWCs4kZCmaDYMPB
1c1R729aJJRszFnU5SE57bCLpCSoX1fQZi2J6WYHFo2iLDfj1G8/DJdLjE/v
RuOSBcLasip3NLA67m8UXMkWHRLfQkv7OOdnkziuJlu0EfGymN6HjxxS2Rj8
cY+kY4T7AGnmgHYK5+LpfDkHfCTzZbmBTMG2RkYwnSL+aHhJ6SC7NkquSAWP
U+X88fuvX5/nPXZKRI8zBOqlacrkOuW8ZWJFsogJ91PfrI8PvWSjKqeWYYDq
b/H89c9//uPLCx6ofLtG/5TksAD/r9zgawNJJH6kKUtQ+FfuY+ExH47xDNNk
67yKXwN71QnP3PXz91/vXBqAVJuP7O7SU9F3SCeJUnED+ryxmcVll9SZ2QKx
H3qDtYnZcaXHq4xlC2YXnaWMEmhemRzDPMWM3bU4lxs5h30pSShmhXw9fn74
9uXPh9Eqaw/4XF2OHe944dXrEaK8jKaz2ZrMDezL8krrUoJyQAN9f/Pt9Pnr
48Pjy2g2X+d6FuepP5HJAv8hPnabhu2KkTLxwo3bRk2smVoN8TdmiWOLXwCN
cErlagqdNH1i87QDA4+CqUG3yFPOchwKESna8ZFnL9+extN5DMbPj9++fX0Y
z1fzLbsLQ776dLSZ29eaK8lEwjN/YjN36ktATa3jSLnJNQLUHzK39Yg/XVGn
0UNE3DKb7c1/OzovFgYYMYFnpmLEr5HxujcZ16jquB61AZIxBrQDP3613JXR
WV5//Mdfv94hC0SbsFk8P8ad2TKpHF/fr/uaaWU8iRcVLHWzhAvSNg5P0YTH
x4v+4PU8VAW+IC/jyXixRAVf4KxQkccLdW88WWi1QtqTgZUAOXsc9tg4g5SY
EwHXJE/x8lHhj9qm1U4hvZx1JhcGRuNzSX9AmRLdBCnEOnxIgGeAQBEX88nZ
qJ1TQuZJlcikplPDOQ/ezORuzbgbkvsNj5dcAGGmTgLooPkqRPujBKjTcE/H
AyU10SJ+hJ8Rrhij/mBiELyJTvKAUkxyvOLzEqex3dUyMfh1J0VHSYngmWPW
d3wmTP4uKe+deZ+wNnhxaG7lMOrWptCrUf/FVh/K2HiBzfGMdmsGspByHnWe
733waUHjg+zKkjL2+v33z8/P26mpgC/IKUDMXSf5rSRkXMw4jTo0NSht2Dhh
f4MBaoxpBNxFf3tEzwGG2XPqJ/1RZd7MQLeS8o+BYw3Rgz2QdyIv+87gMtMO
dR1O3O0EH0KJi2bw4G7hkz/pFAfKiaa2781egdW35bIuxqOX6SrO1m2yv0uq
VmLccoYGlv+sJxGAdkPK02Wzi0dtu0/0z4oIUHOCMSvbbJWnmmLpb08Glvs+
JQ2DjSev+b8/OWMDty0aaJjppS9lTLqYkG+b5JF3SAac+oFr25KUUufXt3eM
4uLovYDlA/DWeg7yn8Y1f8qogUFJqSbrrNWcjXsFK7fSsSTjancNyCTq7cOx
NxAGJCOpE0slgQln5kWDG15B5wPf4Ipy4OWI2U7HrpyNnkarDfGjsiC1lYBs
4zafHG+lIxC2+bmuMnrdBjkfTIjGN4KgM8nkrgO3ctCkdhAeJ5v+ZFbAGXcn
05zjqpf62+pKt1bHhZeB2mQwWxSdmwVxLtNNtTfezr3JCdfbwpDQeHUPfnCm
L5g3YPjxAONhsFsTBRcdyHy1u9PtJfaAPMV7tJiRhWui73YtIUBDU75Kc7rq
jlJjj7xPomLewjLKuyFeWFjSgWbkJMYkfT3IYTOt14BwAAa2lFuE4vEbJs/f
vn79MpplFUQDdFjakoFMMRewodCygvQbai2vCmao0Og5EkmUZNMD12unRH4E
C3sBdzR6848ogqrcTT9htRNfURSjqyWTND3+22iO3q6nIc7B1WxBD82klMss
hCg8nW0KEFi5V5b3rssxh7Aw5/KgLZlVk7QUccXrbCFA3ujWOnr5+vXhabbK
q8P57e39duiiIy91xufx3iHensYc39amj8cLnknDEI9ib9jkxXL8+PyCkHw6
W4I+VsnK0e04GXXsC000OjLlrvG1Yxfra9tVplsRUlyhu7zATUK95iRIf7bw
Vu/s3VT2Ixjgi7Ft4Wrjf7JP3kW0OvPR10eyL0cvz0+PT6PxagfM1g3yuuCG
DXF07LSwSO8wG+poNI5HqGp61e7kM2tJFqOYypMd+jhAylpxQePSikUWU3t7
Op7fbjpJKtahZaVHEBFvIZwZPF4I51fRbW8xP4qWKHkd877uOKnO74po9tAC
459Oo4FeF/Fyo3EZys3o+WUSd46chTqaF1kB8VpxbOM0UnTdhUVHtphFyxPf
nILStNVuGX9DQluxmc/1gIbxhy2mNGmeQQg6ZIOrQFGwsXbHu5cjPKSkXGl2
DOTSqzi03agP0Zsxn5P9w6cTr+k0XxvYjl0vQHInQ0NOOrJqgBNtGoaiN3UK
Rm86PB8NX9eTZ4ctK5en0BgXdj8OjeJugySIM5kXZinUoqdmIwGOolXXpbX/
22sd2AyYNmnAozdakqFFFgFbl9Phf+zyh6Ph6equfIL1WyfB76iCK5EclEMZ
HpSS7SiaOPY1SZi1MNF+Tou1nBFcNY0eLG+6ewS8Hry9KrWdHi7xJw3n8+vH
r9+/fn3ehjZJZpU+6zDMQAsCRTyXt4qbVaZjDhI5PMZXVAGvN7RrlwOiW2Yf
uwtShICO6U0S/13Vcq8ftdrJ3ZZ6znAKLylPEiQdCr26bTKzgcScVXQ68NYv
KfzwrJm+G0v90OLCjuGeon3NMux/2v4Oi1gVK/p3E2HdB4m/cg9NsUNnKPdJ
WlKCbsmIYF5OqZZRqQy5kR5Ak4alnxXUzZ2WO7lqWeUCiBxaVA2eVfHSzF4m
03XNnUstG5hUn/gpwuEcLqhA36L4o6e4GL4jE9nUpZ0YYJv26SXG6WuoKBhy
0+Z3ykFitKDtW6yBOftGIgdeg0NCijQeljZZSSJtqu7kNsq0IdagjZLnnHCT
KDLYAl7OXTF5fhitN61RmJIxjN6jZ6AP4AzMNBMjnSPxBpPQsE9IBLCYhd8U
Ks7E+KAZROr4+ecUKH1Oyj/Bgl5jRSwfJJmALULQWjn7b3YJlAAkOHQ0u1BZ
FsssuZruzX68xXvfp8VG/BEqLjtebiASvQriE/CQKmrAdWIJfQ0whOUQdEOs
4sfk7ixWKIkhm8/hjupLKaWH26f3P1MdD6ocxkqnvnhwlryJCxZF7eEGY8Zs
bj2LMiN744irt2tMNRfLzWoxfnn488u30YxjQU4oBhoiJ9BI9mnKQemcqcHT
qC03uozhtJFvepGXFtNTtAizl+fR6MV5//b+rscDTUFhUjVH92ZFWILQrekk
8Zae41WG50tserFbLuJdQpcbF3xH8jFg73qn1AmOnEQeZhloUWv4KnhJG5mk
mVwHdwfu2W4WQ5/Ze3GtZ+Mojk/jZUyn+zP0YVj1dy/CFN60ieuMJS+7hxiJ
alWo9HA1nOCoCPUm5tDJZLGcjyZz3QhExuj0YX2w/V2hE+kPibGbmEbMmEpv
6TCO7tmr9nC9nZ0t4w8XYO0yXHlnyZVhsc4QYRiL5UbKgNWyiLdmiPIGMBx/
baao1MaT2eQlih9OF208BTWll+EJrizSezBh6jOPKZrUjnDUtxvug3pXp3xl
6vyeBxt0g8mr0N3CJI4BDE/Hx5ZJ+1VPhrjiaZ0Jh0aCTmvM1B5z5wz363qH
JT967xxgqxFtjJeP3eL17fUWT1oJklIXy9HzZFPGP+6I+AWlH8/jIoEgsie1
YScIQSJUCc/r/Pp6qnfT8cvT4/NoPJtjpx9VeTqJHxhTYrGRaG5ALCh+rXdi
3GcpOq08dNzytuuKpTC393A0Ja2X0Y9LnNt6zgYGcUNItCXYLGkpMJjk0zQt
q3xqGdy0d0hS91U5PGO4ybgIOVNowo0vh8mRogmIedB9YkPFehL1nXvcQQ/g
Q/JcP0rd26eRL54rohzhsLsu7cwOUt8ss5vBjyKC8d5As7SaT5bKNADUk3eQ
aTW8tid9Tk8aX7ghiwYe+gs0psHNxT4tDAdiRlRYaoxDcjYpGEZyxxmY/m6x
BlbdrFMyxd0ud2/eiwoavVviWKLv/Pz89dfvn29neMzF3b1cgj88oPh27Gto
x1NWgFhhPTDwx0lzUebw8f39CvWEObZOFoVu7ESo8BN0H7j/OyPZMNTkimQ+
7YGtMPwqEZ1oAPMOJQpmMI15TuD/NcrUOCmOF53T1cpR2nXHwPU5WvU5AAfw
skovux16bNlXCA626dgtq9SYAMWT1kWlQcd9tA9UAVDg1kgeFCtodoL3HBew
Ri3fTVAyb14PfFN8csrnwScF5TLwtPtAhNGborPuozPlbp/0MsXWRiIVZwFV
6/L2QagvxkpQTxTWg2skaAE0glKqmJZ7rToQ1qEk1M0CJsGi6k+D7KNoovfw
Z4feni+ubW9iDuxKInMH3Jqo350MbHmCMF22gOtbsnJOTR5zwGSTgT/BNEUq
k6JJuEroZ+QIqG+Cb6arRMqP9N4zBHpARiFekfEarxeB0bqdxtFM55CIZQez
a5XWmVRAVwsLiMEJl4t1TLG+61j1UOu6UhMgyFtaUlltFN3eLnu91JBNGzpV
3l0n6Z59OQHa9kD77I+jSxRBld2hH98iCmeMcePFmhM/39Gs09rsVBia46cF
2mBEEt+4krtf6BGAKRdSTSaSXb2Pg+QqLYnjU29LbFu7fDWlvcDdLY7Ohy8P
j5Mlu1hTR3FDjDpkFBfH3Z5UDxyxk/o3jv4O7s2K7gJFPHIMwKKT7g1RGp/H
zOs4ctGtXWQcw18udZKIJi3HScpdZS1wFYWY1/j9+893PE2KXbxPxGCtMXqU
c0ad0SxNHVKc17iCo4IHPcSyi7tQNWnb1zqBkQZLJPSMgCwcjdcr1nKLtToj
kDHeYYkrcsa6ttg6Ie5wESW3gKc+12y/KtOSkMcAh8QVQV6LqI+VzMNtiTL+
EvN1GW/HfLMjMwVvpLUOPKkK2OESRr/XYvWkWLVXzeIbkm3mqKAI/LOGg/NR
u/SZO7sTw9dz4G7AdKvK7YLYKrbY8/FkuePfHhqKopqrGu2vnpvmphjr0nUg
ycPx+v6BG0mHk+JOe408OufugPpPMlqHtXTcajgekGVxYOAEizMG51o+MM2Q
CSCd4Qht8oaHHnLcF/GwxKFRxjXfxdnao7IqWlDtuJ7F/m4PF2OJ/Iuu3S0m
i6w+3c7NZjPHWux5tm6PZ8IHETYTUxJFpN4u8UDmTK5BcvPV89PTw+NzvJor
6n58n9U8qg59DywynGaBjRlb1cB59vKHt+w4IJjmOy2H2KlwBscQ4MggWkwq
Oxtq9lSpzz7y5G+XC0kq8H8zkcnBYYPK/3q9vV+ZJVKkNzlolYyOAc0KlfQk
oprOJ4nYb9d9ySrAdRHoGR6xZ/TIg3RB6c6HvxH2gRxed1DJKTGeX5DjeGMF
QUnejX5qMH6vkyvEs4or/Y7myfTtIwUM+ewJnA6EGMKSyeNgRaQnwBk4QKE/
ibHGk4QZ4StuqVH3sUKLpy/mhjWXMUaAZGTDNdkY0dS2d+eyQ4JBldi2VBuU
EN1wPr19/Iy6H6U7GtlCLFny+53XRxE24qTTypsSDHx5TPTnM6ojJF58zvOQ
4lzE+fqUF1e5wtYEhRoc/9h9AflSuxLxNI73iXEzqFRkwEvumlZo9ciyVDAd
uJxTGDMH2cUE5iG1EqSwLpaugsknol+gd5OuhbvlnpcmZ8eVAihSziVYCSOV
8YbpLhivhhcolzN6nsbS3lG4YB4U7nRNmRU02A9pJ1IYXYorSIpAJ3GagQ8h
X+3UwITD4imK5z4lS141soetUyrC3bvoxzJROje396zG6tDe59Nc252YaLZL
AmyjDpDBxvSys2Qh257OS/LES92MmhjjkrJ/L3O0T3HOKZuSCWlIUS775MiC
J1vfOHTB1BsOfb4hfX6Ttd3xeullctNPVSb3II7xZ3a2aGxB8xQ2S2uQ0JA6
6TuzcreMAz8rtN7Ws692h302yfimaDBGI23tMJVPUguwuzOYHLGxK2h2UsyQ
XScLAGaKLeNCmQxuBGxPJulRjPEh4lRRkSZPs1ZyiB3zwVOhNTGxrbQuMe0t
+uXl7IWIn5goM/r6jT64gA3YifkP1qjrchWTuIHq9iGgCftOCkH0ZYb3xpm/
x70KF8MO41qSzis40FOs6kdRZpYxB3/99kguFUzMQVYSKMHeQgW5R8mvC5Ut
mpoBjCzeouWU4bYAmesPF/LlifvbzsYk8OY5JPKOVRszzslVXbk1ADquHyqE
bL1OY3/ctAF25c/ff/0w44697WQ0m8HkLpoGJzSsypOPT/JX03UGAsd2tUbc
vRN16fQU2yelQr6aR114msz1N1os83LLana1IAm+Pwq6HvfiWFCHYvLYLFJ4
SVbvY7Jhqq0Mm03WrZ0ZTAtUY1oUQBKsHULXm+g1mET4EQS97yoQYg46nIp6
eXxO/HXKxm5wJUnhogpkGQQyvYVWq0X0TdP5toxzhVDWqPvD7fP91JdCfLwE
GMwu8FFaEjcQ12gTzQbnRTTI++i9ouFGF1kpQmXCp3iXZRq/Oni5J9bMp8H0
K5acyBFWOBGfQbJce3ICNRLEu3SE4RONZfvxrNLOgISdGqlO/QNrIdp3cM5i
s4QA0Zar2WJLA1zsktl7TPNbui72yuyfVgv8fbtsPVvgIXqo1ovRy8PD8/N8
08VTG0eJLIqtnM0uX8yXmWqSMopht549PT/8+TRaJp4M5p3ZmlSj621frmfM
+8ljARjjHlDZMVKf+sIgV2RGh8R2zk2IPmHmKhcCW6tjciOHL4UNsegmyX1m
SGIOT45vjQoJtDwuSfS4t/ebye/OuHudOCFN7okzEfLGt48LT0p8d4RYhH9s
XaXIr/3Jn6GT+1HL6X2Sz2uPB/jAO6+KqYQakoxWG+8Rc9pFjhZuA5WpYVF1
losYAmaLDTFGbUqKOipOvLjrp55dT6qxXPq2pK/c/ClKBFIKN3YkN2z14rAc
0KmjbdF628DdorxD2oY/qk4Qmka1cDccjFLWwngnvLCNweL68fH5Iyr/d84N
KWW59G8dzdebspN8nNRwBna5Pu/+vhLuTKAjvMJtAJNJ5Nnk/+nyk9O3SsEz
1ALHIpDeIbU4fOW9jifgHfeAKlzz88Rz7CDCGvZlT3dNWSkH18zyZ0i/qzN9
+/ENhxGhmUAhqtqgjOgkeuf6pmZm2wl+6xIB0wb97slwPiQVTQ5zarO1sO3V
TTRu3AsXtKpXEi8kgXdalNaqOtksNtl2MZtb93ubH0jr5HDxPLgowFviYng7
+964DNXdM4hbJZkkmvrbVdt/6J2o5Nj0pjqGunzOpIjvCMZDMzOrd0g61hWo
Hqbmm6zao7O9kTQ13AMF+axVlfiKHBJdMq4254lbQMgFky1t1ulQ7zDFYVI+
kbmTFFxO0h1eNAoE5K+B5dSG8KipZh6MycQTg6cyLzfL8WS23sULCz17nWIS
Wc31IFjXk4kjVSaRH3Ktd0dMUDfZgR3kygoMj3AdZ0+ci8v1NpkCsueFEFUl
BRA0+JTSEG9+nSO2MrkdbhyYBE1kb68zuD8c5KKq54hPR00hLnIUE5DNgEHT
iFTpg0mvY7UYBb7pIIXCY0qW8lhGAwAzw/Ex5wblUpd74AuQF/LJkOVtl/PR
y+PDt0dcbKPCPj5P2GPQnBDyhgwM++WhkWyagkb0mYjncrmt8J6NN3+7iOcg
vhInSid8KjNsPhlP1plU4tb9PU+4VuZM1Jo4eRtzrudilUwF4+Q6XD/R96Dj
jdqzno+m0wUTRd0cLx/f366o5sCwiDkpjPJLAbzR7vC4R3lRlVRqVYaT/3o2
jcnxZUbEXEyR8wz9yNaoCLJzeuQvnGKculEAWl0OaBGWi121x9ruetLfGQ/1
uM35avr4+MQuebvdLqaj0WyNA3KReJzNwWY638yiJVhuotgyHLJ7LNv+lM4+
TmMY7mxS8PjROSsOk5bdnizh+Xq9mDy/jEbRm5TZktyAoj5ef/x4PdVlCnnr
h7pYTqbrKGlkSc+MI3VRHy93fB2c2RDWFlDpZKCyCW6Sqi6tZlvUzFfmAPwq
gHF0DCh77C77Kj2uoG5swcQs6drItIx7zbSGYp29DmZGHKMO/MoRJRy7gGGP
32xn0aEgSuIoTq/pFue41A/nutBEd1EX8TZlrPrnZEw/w+YY8Dngda9J0SYx
oC9WU3z2c3kU+Wb68vD48OVlpqcEXIP4C37n/nw9tXkKas0tjxzhrDRo3vCU
OeKNZNtZHRhH2J9hsnnU/cM9Z1TAgx3rWRssGs102OYyAnR+3tlJwDgySbB1
O/7KpdXxbui1NJbUdEgzRGuqA+r9uB+gTq8YNsm5NE9lMI/z9urKUGGGtEz+
Mv1XwprUf3Nz7YExfISix2LhXtF5wAAd40zZxkmw8NRCV9oLQpzNhNeFjv9j
lmeXsHZMC2K2v+JOTEQsnSCKQc7yGxy3axQYEhd3NNBxGsRTZjpgLitdhZLL
dD9xzxrEkxtUK61p9T2sSYX++PH79+8f0UUO3d2vHqCb/Nb1yi1Gr7KkKP4O
jkt8SwPAcBeG/wD0r2GNnLH9XieiZMrJFAKlM4WJwWolOkNvBGMB4Y8f7m6p
XTJtSmYgMuNYxCCo85Zd9UGWq0CQwuXUpwT4w6EpMY/OYekgajMAE3we1PF8
GZp7TnhUvQw+uSQ3nG/idTEu+Z5SiJHL0OzwQtjmrTzSLvHEJUBz3MJ8S3TN
IZlEDkgy2EkwQ1+uhyYr1vB/d0UB6wYiz/Xt8+Pt/Wr1HNKRdjkmuTgkiH1y
eOxlNXSHJDPFs0BbY/mi5hy0KsJiYI4DmdzLjIq1XQjJLm17MojG7EQ5K0mZ
uqK/k912VPVfJ+pkp04v2mrpNF3aUBwv6DVZ6rX7azScXbFkNstb5qXEg+Bo
TtfNuPOUt3IXB+41hEWpCL/JZxwuKTuf7ToO0wkr410MfttC6RX2GHQcNx0q
UVJBanJmdn8GdN/tL3jvHB3eOCpS4efPoO/f7SQ9QaPgN+iKbqsJl/VEVWGV
mDQu0yixuAKYlNay77+nR+n9XSanZwMf5pOXlxfqC0YOdx/oJN29x4fEf2Vp
fDLMR5+I+F8145n8viVz/GTON0794EkBanRpcdqtomy8vDw+fvv68O1lBBtn
ujCna6fjrd09kBZgcWXld38W/34VIymSqZYmsNAKApPsu2sOxLVmpwNOGQ99
vDbGzDBL4/mNW0Vu6Tb9jTja1dwwezGbDmUvyZKv+Hju5imBdbmpusv7j58/
XmVmMLPluXRWPfrllbH9R5elxojkbay54+AfTwmhQilEauJkTUViKwcdc7Eq
WrDLWwzSbng5vwZX9CAbuyoeuve3KBBV7l94dU1eoiaBH2T5DsFFtFVE9KqD
Iw6dREgES2zpM9TmtfLCXHsmwQ/5uOTvdbptYiCnVK8st0sSdeLrRhcD0D1a
4F+4jvYd75tXlIeVlBlKdwXZc1tEcwTFTIOD2kmoP5pKQxo8mAxsO1f8hYNM
4SIANkg7IPwhB7C463uir1sXPdvnvlwtQM7j7K2PmH5jBZJEiwifsvj8VJko
CKrFOqVxMNHkg4Cn11Vi8HcIKVw3JZNiZg7krEZm0SgzxRNGGgcmU8M2rv7i
6evjy0QzTZTwcNx4jExDiDN2Hg0B8efRG0/no+eHx6eH0dwZzhCN1EHDQ+Mg
UMH3d5w2xM347Hs0kLfrgBB/GUdBeaJb4fWJKySftU/GT0LiBzny0c91HgmE
l4F5MllY5EppkdDXqCUNeYtABIbkyGajatdWdDXzOhd5YHB6oYOiszok8ToD
RJ/i4F5hrcGfPB5knQGE/43SYxwG2GmYkhpWQzdMcTlKIFRdBNGdp4/o7nhG
4s6ttiXMvGjP40l9xcEXZYEI5Eln/ntWXisCHQ/IzbrP9NJpDne+fdzO0VNI
a1kLcG/cmLqNED6GjZK4QV3yqVRtyOdtEzreaw4A5x5w4hP59CvIA3INnL3g
NE/mHK3uMdpELL3/hY4Biy4rYpem1AFNp0f0EeCYco+YG2ir0jOFXpW5H/8N
uQdG0rujkoaQHO3uRgZQ/zIDgZSvJ9e27hDnRPRn6HOH5AQPjM9i5dQhUIxn
Evc1rJ6s++xkM3gRbRpNXDrka8mgIFDx1KMRabRJcIEoxFyDoUwX6C4S369X
ke+HaxKWwOMD4nGijRwMxNX8BteQNo/3gvBbdlIdVZL4jjfe9CsqG0w83VvR
HuLfhQF0rzuPTaKGbsOezQ+/7/3989XJnyxDzm7C3beL2cvLZC3eM1PMSFQn
LK3O1aBWRLA6bURPGgNq6qe0RJG45jIdMEsiisbj94rWEEigH2QedXEcx0dS
fqIktrVzkpppcJFxEIXu7L5DuJLJ7zL4msEqdTX5dvzw7XmxZjjbbvE069Ed
JujTP/skAxFBE2xpDR3ArPJqf0n2RqYMpXlxael3+Up27OW0r3T2R/fLPlWf
wPjQMGRYTMcd20CKGE+m8VTjYbvkffHtaJXt4oRPzYe9le+WUzJ914nPhg4B
fLczfjDfqV3LMYM27wmXPg+2eAdK0yJ2siOxBpxCDYjKjJF59PXwfgfWjdvV
bD4ePT0/PDx8fRljxaOtW9fA75YugfEF9t+8RdkaY3RdQ8ptVOo5mXCqIMFA
XOyhp7hLPNNJXzRxzwdqc4JH2MB5DgrXlJnO/1Sc5Xy+ytS8sqaKd/jN4A2M
E+cmHkWbURxvn98/LnHq806SXKpRQsaCVrtHitqO1a8s8qNpwHW5nr2gsVlC
ZGTxO12RsxDPTLR++L9GmWlZTxzj5USza+FngRM9HLbEzV5UDASRTUoM1w9f
/vnPf355GkXjWED5VZm0dQNW6F9/4fmtNlB9SPzgJMxlU9Lac5S0dcp8kUVd
x28w+quvN8vJy/NoQihB/NjZ5PHh4QUMY7NYobo2w3NoeSD5OWhSYtba6oew
WMCCVWiOHQcYyy5rhiO0xIKrEbfE1kfnnd61VYFroC5we6qDkRG0p27e+2o1
imK6RK8RJfKMlKcZ8DjdinEVEgc59OxiYBx1+pJJvUGNoK0xWRVtUrzn8TTE
g5fyENDMI49dQDWL8RZbpwOeytF87lhdPI0WG4HWhmNPgcEOPQAtfswYpjQu
x1/+iKY1HuDRy2JLzmFcxMaZEiPRPf1L9LjYLnSdu7CmMzwJEUmU59tlaPMs
+r9FzjZHKrll15WyW/iTkVFpb3+GSZ37cuVamZoFtE1RT+Xdx6IzEI783NMp
pZRpiNeZ5tlpVGrdr9zVVkkR1bt2dQmg96/LZ7l1F092B3HNe8vkHI4OoE9Z
eEVxV3+nt1FfeV7bq47fEDHX6HrwCqNC7+7MPjb2YLpY0CMDEI8/0+hos1Hx
kEQlP10NjT8mS5WEJp8AIkCSdmnYw/7TBDb1VYSj58nsTQEkOIUnHJrrUpnz
XsNNNXtRKTAzeIv2AnCR8xjVeHRjcUryeQkqSFH1XYq/4eSg3SpEtlSXsjmj
cWEdc5Efh5aLxOw9Cv1yIyt7kycRerws03kOWGlerYGJnU/NYG9jYclT7kay
M5IuF38QxK1X1t9kMhvC1BmNmyiryzUOFvDmARShi0IndzZh7ZE5l7r9Xq2I
2Y7aJCShlyeGOKWpLkMFr2k0XuSNLn3uv49U5nTGFTJswE/3h7+D226q7wRp
483a4h0fr5uZUXrzXPG3p3+7DENiX8sSAapIHvEp54Y+FCIC0pduIFfy/SPO
3Kj6379/fgj+sgtpivV0EudUtCbVlkz42QIFMPTzojG9DYlY0d79Y0A0iQ8h
Q31I3jwtne1RcgOd9eHo+gSrMxhz0a+Qz3g53ts93keycrwYrTi/ZKS4sqVK
Bv7Z3Ve60cygMiobqETCZrmbRomL+6OLT20aO6N10hjUCK9gXDSJZk+yEBY3
UQ/Z3AIs6W2o+RPTpWF4EMnRCMQhM7AXkI7KzlMBPcMVCxPdj9mzwSd/jkr0
/Ij2ahojMfBVmdSRZEm7wo+nJqZ2iXmq+DQmp7qZi0hS63quL7TON3Wi+cXB
4lcy/XC7RRZP52JkEAMh1GUSHnRFbxBGoX/69vD127dv41lWJxMlRLbsFXSa
38P19aNHIZ+ny6HPwhZQfcVjHbdWIiER3ElYlMxOCTfBKyOFr4MXrzI7dvdz
vPGaYWLttMPdL4auZHHIe3h8ff/xGXPOacCtZhFNUkzX/eXj43oAyaE1Qkmq
qWZOlLoBHgAuMQqiuSwVcsIkm40eX+DvFw0G1VDC8NeKx4ZguOlkPJ3vKs8s
trdgRJ67+/smENT7TLIz7GWh4NX02x//9o9//vnwMqclb2kcV7MZRr44O8EJ
Z1031HEmjsfRFS/zdp+Ej66/LfuwygvbqoH8GuLIbqc2m48enkB48IPZbRbT
p8eH58kUf4fVtkmqkxOz9E5wizgy5RTxOKym0/hzkpc2t7GGmpyhsdXLuAOc
xDGqvgvuormhbhUtcBPXCbeI6NHjYi7Wu4ZIrGY9/vY8mdFfwugDSqwPccYV
GxMTFOlz5g6tlAtsjbNd8i0uKtedybN9oyUHx0kVv73yoYi6XK4mxDZN58us
xpqlg8ARV208mmziY5iUvNeSEyO3eHXhiTO3sf3dEK+02c6f/vnHH3/8+eXL
lxd3Sue3twFyNhaDTVkDZJ9SFjBxVHlDL9DJLrGrJR8gGpFl/LDtGz5n8hQd
KsCEOcPTiNQ71eE+00R3uGOjn2osAZMbvaOLyvGK4zmhlpzJnibKs1LMRzJ/
vxtd5skJxah0t/D8eedDyv+CFYlFbLwDoKQ4WLPLMtcVFnO3T2MnbBlNDB03
WoPqYQWa+grfF8X8AmgKI9E16RO1xsPo81TspSieweBjwH6I6q15pOa/6hnE
pqu/l4UqZV5FHwiGMMVVbLXLa/wiXFixZ4fo3vZ3Lh+7EgorbY4UNDpYXGXj
cjK4NUOKFSIt7411QgoPXc0hJW911PH66yfgdqBx3KsSsSutfZ2JoqRFqXpl
WW5onGm6mJbtZEpzYLJ0pwda5QrY1QWSV+xeinvE32soXt6hVwN6oHccBmem
2/uPHz8+sf44CfofzZ4s8hRuPJyRP2oOXzg9c87u1g44EjBQDGUbEyXJJum6
5N7ODFRmklI7OBOL0WjOUIeQOF4xaX8JKBFQMbtS4U1U7ev79xTBDWMsDog4
1+ez6QYeMH3BAJUDIRw6D+o+NfYoW1+pxhkyimF2rEXh3mL/ssE15ALhlJDf
qPs/Pj/e3195EPp9tZuOn18wLMiiME3H0TfDanODk8xVN8uVREC97mSLAYDh
m35Ntgl7nTNZ0cTDQOf3Gq3B6+WwV2IMU8FwUntjVYTGQSrmizatos0F5CpT
yIQiPqWQGhAfk7dwp3qpY5Adffs2Wmf6WyoDNHo4+izyMtkd7hvx8qaUrocf
vQR7jVR0SOgMpxx0P6EZxcHVjb2Wiq0uhvIPZObTNZI9abzV4c4Mt9yMn6n+
L6MZmZVL+gdPe8pthg/+WsPrJQ16zoMav8JE0z1uG3WHF0qhTBWlALD/Wi6p
+yzb9UpAC60cPLGFNprzZVSMHKyO+x6H8W4xfX76FsVmuYXNBdoIx7ojx0/T
U407uVCHtpC7zNuDaoCMbDAEZ/671lVy/i5l11YiRrg7suyNgy6+JC3UjuNX
KLjD739rYGLZUG8c5vzoTITEO3J4kR26nE+ZePeszthz1AIQalCoMetoilbw
g/v4xTG9TaIiYzdD9HaxiLoPLzyKu7/d7Y1cLqSEd/ZD2ampaSAeRHHZ5S2G
j5zxeIyDITIVnY9tvpu9/PF//lcU/m9P08m2UoLS7BDyr3ND1stMg5Mj+4j5
LAp5/CqtQfVFcQHepexgsATfgV6PXtwEH3DdYdaPE2+7nL88P71MJiAYmect
24v+EP1Jnkc7jbAsHhE0cvzvMuZp0F9Z6HrIxwML+RdTJ4AAmlGUcLgfbsvU
m9ERwDJpYM1tdOjkoa/hHqwn3x5fpsSMqz3qgGIuJ3bchUTyVgQbqKxNQcak
lGx2Mt02qBBRnq5W9qtxu6LZQsuqz0e8CrvVyxPeiKv43NCl8IbCIXjy/DKn
K4vDkrUCsyMea/DnV4lDxr+c8+asp89//vHHP//8+vgczUO976/vb+QC9Cm/
tB0ur+9XdoZi8nAs4hLFnIp6lRSc7hQn3lCv2VV+f7/5nO+NRsmTEw+6rSgh
ceON15OCXLuhgGGlr6usc5QF0Kv6Vu56ysKJA/moTtuosT7B3MW95uPdencU
sJbDkK0OGu0pHLYyn0ggk+sdw78eCqW0ajVixqFgBaX/pS8OsxEVl8xqz1Cd
A6j7UM3RqJhZ6ait7MLUvqt1AOogOi9PTDIa4DztNbU7xSR+hvmu7U3apBKh
Fp07dznVfekAZNfF7HkS0AWGZhiGTQZGiz2o7Q+u2NcjkVGdEUF7gQXADdkG
9HhxRRczeH1bY3aYxY8J+TBfDW1/0ab+xLM1Wcd1/en1/fOd0s+rXgszNPjS
M2KvGcVcyFQeQxk3TTPGpDKXAgiyQ8smuJBCSDWiTV5BhCrcPn79+vXjx6+f
768f76+Jno0kFH1rnM9YZw8KX9llaOUl27vwv71FNUkmOZNhpoO9Ml0+kd4q
gIbbzXw8WcF2SgzGZCmRRmXqq6zFokpeWsPx9vnz968fhC0Trn0sN3GozbbF
ngmaag5cYmwdFDUAinMSQiqLwKfu/Y0Neow3R1K3MSWIQbfmRhsZww/+/vPX
j8/vP95gTx7q7Rw19ATXBqwLYt6vD9c34JoWjg7uTUu0mqyhgMaa5CpxvRKH
qCX7YW91dh8V/SLNxef3j1c2XbgVnU/J2SC+w16ALDkEeQ3Mk0a1lZGEiGsL
R1AiSifLW19XA4Mb3apxBHuarHdtf4bWIJvrbuEkokiHYN4IyWqsHld6oPB3
RkyCzSjI7HXzlJUJ/pilKB5dBfaSe1LpB1UwaVLfL1EVvLmUzM8Taw/wjQ3J
nNq/UWTOVEMOyVorP9bXhUw93uoTmuuTbT5gL31QZ0wsamt6Z/ilmlcwVKbs
v5i86CFW+MGsN8aXDadE1IiKNX55jNqEXSnp2x/IYU9+/61GoPFLVQKcMO4q
dpB4XKn4Mq1BORHWHAaKWsbDzIicBPFVnQI/U2Areid+h5fQZVqHW4pGQmkT
HIf6TtUj+hVSzNkukbnFrIdhfIOXCThCf7qdu0qaA0sPLFRWW7KPj7i+TUUi
ejI1yHSaPj09T1Y4ScGgbExRpdmga9Yngd9cRg14fb3gYUOPtcnlaxDvGudz
OxxuvFKvh6j7k8c//vG//9f//seXL6MZ4jwYtIVixgKODh5EVWd6ZZWtFpPn
5ymU9rTV1bAVfiOYSpnHLYsD+nbpwZr6ZreaRJ2fr/Nit+T7rGejlxj/R6uc
JBbMbjtmX5081sjtCCrHBKUwlwGm5YFbJ2kI+pzZWnEGgdlqRaOrSMMLs96x
6iRQ6E5+jlkMMQhYSGJokjT8/Pw0jQZDkaXG9fH8HVsw7TLLquTsroEvz8ti
MgfUob9EUwgQBtOXLGHYPvz4Gu8iHP2jvEbd//rHt9Fity1bxwAm3XhiZs9P
oxVpObsMtsgeAXJBduxWy2xoaVWxiUsTh8705csf//7Hw9N4hstJd3z7fCfY
l2FYQ80ja8ITuso8hcLEYXYY6iJqgHMIOZeHKjqW6fz793ezPAk4MUqn8ryP
2npR0XbRxkvrSuNzNBirTW/aWfc7A24EWu8O46xdW/8xAGWv8DrnRrEWQyhq
bqz4qM8/Dz9wtuwgkD2tlnXexbW07+QPSdxHIAPbiYm/N/mEaLZkS1PVBsmR
ZcN+Zact/0bZr3Qr9mi6+Qr1pgBw1UfAFTK+DYtQhgBwoSOQZi4eq/cau9/r
LryJgYK0KPOKWS5oo6OYFd2BbcNBETDYe79P7vv9hcTg290hxrDxGkrwRV9T
HtiiiAcbSiZTRkJDDs7X+7vHK893Mp/DuWCQ9R//jO7hlUh4cxE5BSFAVaTc
I04BqElIV5lvyFbgvJcbp8N76/LtsGdn6+Hu3WW3gaYDmgM775+/f//8+fuv
n4zAftFo3tFp5gVWPK8fr+AzQ3LYkZsgTlKI4qZxCLCppvY3eComuxWM4Ric
2OXsNvHqbOQB1oysUVPcYFO/92cVGEmfmLSCw/Uj+pAf/PX983Yq11Ch8/pw
UZiHQQg7ItMeYCTSRzp8o4Q8W9ZJYTyDxVO5PI1NFKiMy9n7mPAqvX++sskZ
WLSNJYNPp3jWLVdVd0YygDEshUGaDtOVzifw61maiMiQHgmfakirhQNC5mgY
b6wUPj6uJ7iVjdMz0o/+hPMk2xxB5959FHIaPt7WQHvWdjBHU8QnRIleA4vb
FSk9ooZiNXn49jRe77pB8RZdIUdegps6c6AapR21bs8Ebxg5j48wmUsrjfod
aeMh0TuQ7BDeLIgAlMNWnsBRjS0Lg0T3Kkrpfi6JsE8rTIpGCYnN1XT0/Pjs
vn/NGYIDLrkAFEmokUUTI2+m+ro/o3shhzgxhhQvZtsl6dOFDG1kYiz59P7M
+UlrvewyfAEXIAtRQnckx6CDObTZGhrBaie4fTq/f6eRpZblKTmZwQfx6gli
TuVSVltXg8hxS9qYSH9IzMkKwuRil5vphC/8SndUN9zxMUQxttDA2EEONeUD
STdMoF0hJAApG+PTGAovnCIfr9eDk+pa9SCZbFV9/vj+FvNxvkvz5RZEI75V
zqIuhxE/p64pIGqLDSlveOXynQdN8BPzSAdH/Bbx1t4xHb6e8NebRxHf8Pud
BOB61M3x9fPHx7WPRmH88Ocf//Zv//bPrw/TRW6uwACrOardpmiSsR41A0PY
Jgp49HTzTVGh2gANhO/SNnywyiVgc4iXbcg2q7gOi+noaTRZFzGhr+cC/ePx
88t0ksXcS+YwTaF0y3bnlE8hiLu63rm3jM6vYLDqTPZiPxf9SMwPvToBn+u4
FugC43HaEihDA5Tr26jlMZM151xBKiybhM0y+pBJXFV5+p0900AU+p2wJzzN
WvuA3xpZgPFdIa6Mo97De1VOtJnjuK8rwkpUTGOaKl/NHv/896/jBV58tkld
DApEMLw8Pi3zeLOq5FK/W81RM+LGvMRaEjQ16v4k/pBo2Z6+/fnlZbTMYwqK
L39n0pDDBtgTp7AT0DmufKVtxY4Valetybh0g+96JVqWKXznY8LnQedxq0eX
CsaOQ5GzZuJOoPtAfKo28B7amiWHW3OXUhwkdRvq1P7e8h98f1CKrGbTxYq0
gV3uZyqM4MsAV6vkOaZPDX6xDp7wBQbzyTpMPv9G+vHxOd+ZdJWhZtL7xdhq
eexgOJIR5EWA9CPKxMrnIFFPJTd8Kalp6g33SYkE5nDXmsI7TcttF/VwiFyE
yFlZrVbsW3zXoNcdo2JG6cbd/zAktthe1SGU85RoxrSOdzl2xuwwjjolKDOB
Wy27j7EDTfwM/7+d5guFN+NkT3XP3Urutkhv00aikwx/OGiHrrEO8kn5+dZ9
OKRi8a0OU4WpoLkfTIpem6jYctrv94tNGud9zFOntIAG0vj1H7/T+AtX7hYN
Bhq3DAZiF2XqlcgA0+oHvRs05U1+vduN+yWotaZ4YoUDmrkk2Y+UNhmaNBtr
KPKZcbbgEL3dlyLgQ+KNDDoQdvp+47RLOv07vsUxJ0WZmyFWO5jsfkgMFa0n
5P4P2imw3kvmTQz0t7hm8a6860ugM2WdArXu6ZRAfeiOcJfW2nwZB1tULtlq
2Jp3buRvmKEcwJhiegLM3W5T3K7r00pKnuxDsKpTSoDamzl5RTny+vb5ek7s
QvpXiJv7pFk4pMWEBn/SMUFidsl5frXxwE1Ej/4+uzOqGjGBI0K9njx+fRgv
txgBnMwVoRH1l+ts1aqENQXybl6moK9ChlH4+U3jWOmgWgM5xMNcq2nXyBdl
X91r1cm3griCuArSGy5B7d2y5W+7Ws7K+SKOgenzQ4xWz8+TJc0/E/pimUBN
O0C5dDr3HzCq+E40FEAJDqDRL8Yv32LMqK+u3l2NqITUOXZJG4UVGwZ/SOxR
BTcpacDc290awR3cgjgTXwll/KRF1DgD/mMUbolS7Lxc25opL023wtWc4ZBF
Ipcix7VytgXzYhDfxMmM9p5Zj0lyk64dOCmmOi5SdxZ7eJnYAc7nC8rYDnLy
4JH7ejVbBn49fJjVNmuHaDxvR7xTVgta5bXxnyvvFErD1XRMbnMvq4UXfAYJ
USXiXsMUo+7iDmrOkWrzImNajmOwz5e48uCU1yaGQDIXe/14OzZF3KrHhy//
/s9//vPhKT4qQ8fBDWL8obO1NJ4spViSv92mrmIFr+KY+B0bYnr1dGVeWuVt
jJznajVbzKPsf/v2PImCXsUIyvdZTMfPo+mi2kfnWm9QO27ljEYPtVisCWKM
yX8JrbEA29moPu+UPClxYLQvaRrIKgHxqlVqQPHGyb41OKRKOWxHM0ETM5zG
M/75bjl+Qh8YF1KAt0dGL2MKN/nVNmUxEx7T0QGuTGGLHvZ5TAJePGfxpEXb
h+9m09sbrdZlx6keE022nDx8/frwMvWPEryNCh/Fbzl5epwVh5PaSfKQlrgY
tBLx16ZBZtA3Z7TJy8XLty9f8PaF+UTe7BWsEQM8htWoQm8/fsWM0pqNE593
m2xKiLDQ/fyAjAKvsdmrZ5YjEKCqwWwwEUDCgRzP2ozISm8S+wnlf5EYdVoJ
uAsZhnSmaMCSHHa0i/Ow1dzQ+JrFRhfmnckvTCtFYQdnUlrvSN2k2GQ1gFj3
+BZw/6zx8HiTE84+ae4b5XL63NlXaeXKzmpFxAWji7QfEp/YV0dpxJxVTp9B
Qaav9/09kKBLbjBdl9b8nKZdMkLreP4wameOmJJBH/XJ1kQufJz/1zM75NP5
dtpL4nN7It4hlpCI7aw0tDeD18UpFi8kkoBrIuUfWOzQOuKFBRmSmpxSXhCT
Di5OoMk2ErXwoDIY2oxImAPQxCEVmt8rDxDwdRMHQWHUfYP9KLYa+P+7Y9ZL
J9k0Nn+T+U68E7q+tebPXmAgfnz/+QOC+8f7BVHj+QjbMUf7g8PI6RJFFC8A
NQLWNGUC8frpc8EIWanYMkkvprb1ZPz4RCpI2hRqGuQrqB81Xj2gSHRUoC6Y
n7msPyjndAdObxV18fb2/fM9SneJC0ZG8pEhdgbSG/LI9G5HSE962t8ZGBT+
8wmQ5uNNL8Kzi5NU92PSM3IJTKdXjNcfB/jEc6x7kpojyl6D1b1OSmfd2fZk
/qrWUZTOEEumplx0GG+CQID48JVsBYAgrvYVcdhsZQSvNzlb/Xi0Ejpld5oQ
Ih1j9d2AYs/LXWrWKAsQQVbiyaJ8ib6n3cwfvrDfj+YESka6IPpQxSuj/HYP
3Up6fHJGzxSgYQqg92sO2hh96JLImMQ/2FfR+4DS0xNA1oiDFjfORJPEypI1
tC57kMiVO8BDAB1lCCYiC4D38fH5GX5EU+8MnOfI21VK++7pFnR5SIPjwYtW
k/UMGwnqPqGRAF+D7g9NW6WRgPcCr/8dhx4hE/HxADUXK5myebVPy7y8wEwV
WKYazm/v32PGPkdXFw8nsi6uf5mcctiJm3VNJAgUyy5tpuJdknvTVnjZzOMP
WYlUEH+4szXTfaBI4wc5k4i3e0Xf1SY6Jvob5t9VNJALQS/IBbWJHkYnMCVG
tZuT8tUfo/GMd6Bx6Qtpfs1Is8RQiVy+fDubjUeJMcl6rI6X0sZgk8POv5KI
glAvRfjwd6ypFuhehlMMhzFox0+N82yHTSGd1S4GTvrcfDcbPb+MnqJgPUyW
2O7XVXUPKd9impOpT8VwC7WIdphAdkukY7wM4hqA9XE0xUDL4rWJN3C3eHl+
Hr08fYumVLvfaouCY4OUfxVd6o26v0Y1gGcmuAEBc3Eawexbi62U3OFdLlbF
oU9yGdA+Dnp0dxIfuyYzKxRbzRhiyPCOL9GK/ICC+NiUbk5oxWKqRlJYJ0ee
VntRVpemyCyilc13KU8rh5AQn286mcyZ96NvIoV9OlvtGLTXuGjkGbvAXR2D
OR7t68XkhVZ3NF+Rt0ynSP/FzZ+MZhloK96yi000P5NNES9qQRazthR4CmfL
6TQersUEe6NddYybClBHQB9nv7gyq8+P7zFDsGXADqTcgN3UsEkQncadw3e2
qzarBf4vUtc5Qu/ROG7RPJPkH8GDonxx6hRG+njhGfR47JyF2fZq/yWfR8xP
ixDjtkgEgLPlmakcGGukSoU4Hg+MB9GdpuCb+MU9B9K9dsK071hyZXJHCzY4
up3dm4tWREm3MgFqj22AsJj8OArb5EG9RRDauV06nfTPjr87y7bCmPKu5Ta4
jgulzj+lEkV5OWoUA+LBPITOZgQbpajMXU5IOXZIA7F1b2ZvY0J0EEbZK/B0
9oUpd9A+BtcCrypvIdXjLMEMey6c4BloWACoKAKKh5QxaJFLIpsrq13y19GC
P34oTov7451yJ5uVEqvigYzQxTYRi8kUpLThlXs8JNW/zjUIJXhr6k7xluC/
4yUNx1H8KCr/JzEib7AYX8+eepyuMBTj/t/wxCEraG8rddCAl3eMoQ+sIa/F
YbJU9/N1dPdPhH0slghqmhQot0VIXhg7iXMcj+Xl9Xqk7qfcJdWcaDWhU2BX
CDvuA2ZktY12u9wfYkQk9BHLOcNp/Y7g2zD/D2icU72FRUXdv1zpWKK9UGxc
a7tUMwW5cUF4zQlSxSWN52oiJsqJjvFH1R+SC8oAxED741IIJtJuPZOhuU7x
7SpSWNOC+caQ/3Y9yDzAgyn+DwtlUsDB8uaLmC8rfOnoBAFzjlo1YXMvthxv
HlM/1mY5NDeTrpPdXgqTjgNrj8tCtnz88mW0a0nGxQO+9TFsfU1TbBOm6fqg
W+AUGOuOLH5WmCloSg/W3OzU4iEs48pMYRfLaceTp74LLM5qf/bJEL0w4Aic
OlFz4g4eeZCjUGKw+viAvd2qAPMDDszhKlY6cpQJdEsWOFJXvquuiEdOpVpc
pTjF4oEFionnnlOpatMerE9qWvuindA9MzcsQU7P7mCQUBdn1Z54EdMdNPl8
//Fxik9XY7UMYY8kFJmndiJ+vEq6ovw0/IVZKg7Y42+Xa+SjkvyBkzHwyMnV
yaREZWoV0lZffqab/2SmCgdJqHgWx1McUyqjUg7ZESbfgsqw02PvYoRY/PrJ
TMtc6QEr13jMVPGwrnPd1IeU/0YCexSVojmA1kUpqHZSwz3es1WqUckrl0rF
ppq0Yr5jC6UgmlTibRbjGGmfv359Gq+KtkQrl/OCuHplp1UC5uIXh6aHobVE
N41WrTFQoisVoPS4cjc56sY4tor17Pnx6fnl5elxvMpjOAZkAO3ZKb9UXtyq
0Yj+gbkkCtgC5T7mgjl2cfKUS6AEeo02qVwZ1GqIlUfeJUNzXIwxbWS2syg+
yG9AwdumKNbGlmG3sDXfxtVdgj5jfdYmUgvdZ0t2iBTUu3cnDxX3IAbn8RQE
cAZPNYkzow9DykfCxGy6qbHA2GzuqVPPoxFxeRuG3e1qSlZ4vF8xQsBdyXcs
bIiiXnINehKDM52aNEMldqpQyLDMqqPMfRbHtyRWMV22J4EB3TEaCLJ8PHhq
HCMxBu6H9hAnwaGL+w+JFLMQ4c9OW7jeBOHKjdiBTbs7eg4TOiRaeZ61HRQo
DgjTNJnvdLWHKZ2sUFCRp7/sIbe6ua+2+v6wAK36hKuToUZ/bF/IWNOknWUK
YzkmvMCsax3xnMcb84DczZPV12OOCY+gNAVja/5wPGH47g5WupxBsJNMdbl+
fL7FxE8I5kXl4R75DlXHSNRWTr5OsjQwutrtUYiac4L/H2qYpTaEAtvu20lF
63DjwSn40AmqEJB1SWlHXTLsaXVlV3VAZ8+wQmBho9X36/tHHM5YSWzivYmu
VxMkeqB73T+YypYSkd308ldHuY+uAa0lSObRafh4UOxdObJtiBdBUmN0oqaS
h0TckAwm/otoRrSHong+pLBibXDlpb8hMwKFjNGIfXgc4vsqxahxtqhpcHk9
EJtyUAmCpQAICPjwXsZBI/BnMG1brLVMxdWFWQxcl24RK6tKczs97XBjSio8
spnOuGzetRja6iKzjYscXcnbCf1/nLUx/3983MxoFCCpu3u9K9MCZ+9iRB2f
GvvTIREyLvftkfWmj7oPsjaLE4weFagQd4UpJuzxKGFlnRYjru5PRJ+zYEnw
S1z8Mgb/lWOXkZgbTW3jnu6jBed6cZDzy3H2kWEaX68p8YeZjEZjxLpRVwbF
mVwGWCewUQTf9EN2BdmAb5bWJsOue93/MRflcRna7fwxRqqstatMDFY6W12U
zd80LMUWD6mf7DQ6RX4shR9yJiSMeOTHnLv4KzXbKVmhd3smPOCzjJhv7vzp
cNbvynDD3u4n0+ejQPfCi8qbaKBQNFDw+sx4KdT1AA6ekqdUMr7SCRX3w7hY
0U5b9/fx1AGpwqxAyBl/3IGcX3yE7jYHwLJs47IEQNOcrJLZPwB9A3r1/dfn
Lc5CCd0+vWRd3Y5Hnz/1ojszhRN1CSZRLjXOdSYsnCrlgnUKurZQ61YgFvmu
7DHnjZLNpFGaTl0ykW9F3to9j1uT/gR+Pp78s/ELdjW897JBGrZmN82PyMOJ
0tGfkqAWF5Y1lEjE4hmpO6sVKeZVCsjMzTZmD1hmC/SmM3IE6NrZwRnXhNU8
ju9RgUlZybL7WBuTEpMnm0twotIcWpDmGauzGPons6zFTnprsDQ0lOSoZM8J
g07PQ2zuCpJHwcIKhKJxKgm68ypXWdw5AuPms/FzTK2LeTxVm0LVfdNkrMPZ
jUSLVasExIp/p6a3aU2U3pQtROItR2YNkhc3L2WkN1pH6ONFIOT50pc7s81Q
iUFJK+66Qhh6tegDBLTKXMJuwCmLlKMqp0Uk4NSnHz677qiw89eYgm1oNxC0
Lr3umC/OKWsTfYxXFNf9IMhQFxve5UXWpURnna2jpmMYtdQWcIXp8XyVExKw
WJVNgdE0G4Mp2Fo8R9G2xw+sWJNGC1Pvlst4orCslB95u8ByPWhEjip8j4VV
m+zID3rCq07dxu1qacz4aHvSn98uQ7lb3P42JDcnTLeZpMpRxwW/xbju/Z2j
LSsUER5Uiby+7wSMpk8O+gf2qrAqWvz806I3cW5k9W4lULLewm689/lhbtHO
C0YhcKbTu9Gj4KHW1crNZhLNeOh28ZGOyZ8Euk+nUUq8h7W5IVooFDX66Oh+
em9j3XUYQcREDi0NhDcmVIbGE2EV10OX1qtm2fR9QhpNluyZXPfJfQAej1qY
jTnc/KlsdqsC+jy5FicUdach5T+2jHZHjVqVmeomP6h5QHB/RCtSJreTqJyv
Hx+vZ7RxWcrIuN3e2TyrkdEWQN/Ai6ZINKuV0TvtPpnucZF1cGAAvnrd6OwJ
VouBHwhVYvu+R7px4J7LHBvMY5IUQLusU99eoRwNh1IE9HSvHzFC0yLGgYTC
jVgvYJoYUJdFd759fH5+vL2d93fd/ylx1s1COJnRNLgr0dkVdn9RZSvq/ssI
m6K1kYy6TyT/l0TzYGvtfT3sDxp7xjeLW0H5p32DvXcxYub2AYDCliBv2AmD
297erkBYRinj29F4u+CwtH1izPGpkmSAP+RsH8auSY/xeruBgb5cZ8nIm45v
Phq/PL7Msmqv6uOQbH9wuXJnImSEGhKKeTyMebbRID3p3Zmq257PSMSvOXsp
90BTTFJh6grXmcnoZTSHhQ4Ke9HV6qgqROwLkOaglBbqnGeZrkhNMkJEynvG
DtPmPkaEx2/PExzAzcg2GS8ek8b3s01EORs7GDHuYOReFgaW81+k9uhWN36J
mTRqRsxhy9F4PI2XX1EOIClAvvaQ0eD3Jw+TaPY4AM1FxhNO919qOks3aY+K
93CAU9mmmpe4iah2CXPzQeTFbwZXPFdEL7oxLyeT+DTTbRXtH0ErJ1HKuLvI
uHnBtCo0BUt/AEpjzFRzVuVxBA6X949f//r91pH7vt2aonUYYLfTjMOpY8kf
453Rik2hVBDV/NbSRousw1etUzBAi4v6OKs5otrze3Sdx04Lofth1XRNlgKG
KlJIObWiqDld48lPLsFosoaIuHFjDgUVlu65Bw8fzfOax5QdX5O286ZDMTfH
4DyLOR/hgU4DnJLal2fzEdE8MTtXHkKvcdjvEUCuIZmjB90tkfKv7sp4XLVg
om/ZfFw8YEp4blGnV5stsMN0E3W/hxrPwCOABvJRuojsFTbmLckO+xpGGhaN
pS5ONAjJWTJfTcaj6GpHJOjyPBFhus5zLL33EC7BWTaIPMDJm2gnHchhh7Y4
4LKj94SQzg1hYLfNe6kDdalMBSpfjqDxzOmkgRYynbJuCPfcpCue464svpvo
VTy70U8ttpXsC9yl8hrP8ZJ8dLlEEKVWi8kIix24nigo1utcw5a4bQsHwW0G
4QLqR4HBYrS205fnySoef0Iu1lndx6wz5QBZ7cAC5qwGyEduWIBElV7H/D9Z
rBmEVlkXp350Z9GMQMRu6IPiQS6aUp/cJq40hICy4yU4ytZxZG0bhO7x6gOh
Zz6zBQBNtlkXyfM2RtFjU6xvtxS5ctF9hkKcpnChFISB8fO0wcWuIB0Y96xW
ib+e8gaw7d0tyhQYlO+bIOpGTZ/GlOSXEH502ykTRSg9NRoudaXPsYZqbCQS
7y5J/IRrMqd9rX+hacuuoQnHwQ1NZIVJsu1w3O4K5xRY4J0kdSBsJ4d3NXcI
A5jnTxfJ8JfD34atNCOmBEmYuKOJh1YUREdTMR40ryiYwKLt+4uUG8WfAegb
L5cBlBqBdCbk/G1KSCIRvPKEUTX3FKTjVYvCBCRGO4Wggl068+Q+5dV2dWeG
Ha7jmBlwLtbWy06/hFZsSvXdidQL6UHwKFdrLZwStW1Pr3DW6CAFFN5ttPcJ
ZGSv0AEanI53rbmyNq2ATSTmmp50nlxjkLeq+tvb918/VITa2Uj6va/hkxhT
ot1enR8IcFWsV+jf4cXwTOhA7tnQYJGWgmdoQMtyf0jBQjIxDYw7CNpc9JXA
qg6s4eMt2jvSNkzV1GjunU4FvBSOBNsjZlJpjPhB61AF3p0Gqf4ebpD0HJpG
7LaLKYZ8FYultOGbPms/s9pGfd0neoR4FIAJfEi18bhk9bASzG/SswD5Fyvj
+OKu70GirIODZEz8oS5x2Da1nnh6ouh60B2AzdkWSS41ZzWpXKIFkm9TpTRg
BezKYgFuJddhmLSZjx4fo6TwpOKKASITNzrlLxVZiuGTRwhl8E6RMUagbgcQ
WnV7Gal8o9F0FtNgfKXtLG7agu/gugYSiuQJm3GTta5YfB7Npu/IiDD1WKtj
lGg+kYUJP9t1QqsXnCTdYC7GVY2uRtPJn6tSWd6avQRzbDV9fnl6fHpZ7KLJ
OF7fY5Q9enEMra7Mk8XQqNK3nyu6iMYXe38esypa3o+Pv/71+70rCNSCkMc4
iI71pOLyFN9kxydlhI7mKqUgkvClrAEURgwy2QRHeTRdHckgDJrD9fPnr089
+xBHqJgFeifLoNhGw9clYJRuQVlLzLmzxWIyXsTALe6VDo3X6/X9NuTrqJMT
olyNfnEHGTVjOZs6+8VNRP2zdZ8njzcj3yJery0W/dM1Fb1J55ihSC0mAITH
x4G7XkQRnphfGeWxjh7VCKJde2ABejjW+WL0GFN5fIn1Un9BBdvVbpd0HCqp
82SXDj8IFw5mlRgI6nw9B/+IC7tH28VJHQdDdDijp8fHB716ZjCt2XKXJT7g
pwH+O9pNvBoJ427c96BmBzCOp3C7jM/Q2vxkLiR6AD4F400KMMcrtY4fx7E9
YHXR+M3oTpwGlzzABEW2aRNJVqBZICxQoqlocGkcvUxXhN3E9+mSn/Qe5k1U
cTAKQIENOrh4rfMmeZ+vaNbH8X0cLtF7rV3vLbElmuClDM5dD6dTs52Pn0fR
IewAjRdEX6w5XuoNHlHr2XgUPzgais1iU/LL47DIy91m/f8z9Z7NkqxXdt7/
/ywpgGu6jylfWem9qyx/XJvbd0AMyCFIUCGG/ob2s3b1hBASZwbA7T6nKvN9
t1nrWUIAcvXkrSeolOJDNWzZ7do4j/jmZQdqKw/I4KONBdfzqhs5ELeMbofT
2GVnxegdfEupjTpLElFdc6uO7YBrHSO+7+7iWZAfjW8EGZJ0P/3kgIV9Yul8
/70UZqMzdYGBAOvescivUZrDLxy90fTIc3G6YZ5yMciuptR0of/9pJIoXBGt
JeRB2Kgk+dBO2jFzs7vOugwS0ZUvRfqUW/EIBECK39NYce8TRcaNp3n06SyD
1YlYWAmQJQvVyJ+1lJzcNy9bOUwBc6cCcJdsMmD/7d35ZgfpnpgVgDDWuQ8Y
4SUKs0uyoaLp/RFtNV4/CBg79vrNKbI6+wapL5xuTXKW9i8H55nLaHanIlNW
H6CIy8lgzaNAy5pcaZDN8ODo+nR7YEmdQqtUSQvBxJDUNOm/6HDdVbbX3Fc3
mOe4swmYqE+O+7vmzTXgoxNnMLmQyWNla1SLJE644OHQVp5+NFJTHM4it+0Z
NF49kVETjgLV75KJ9mKD1pqHQyQGNcVUMmLM68HqFEiHM4R4+MtZWcjKu5sU
k75Xmgob8kmauloPzcTK/+VGtzy2d1JBf1dbCN8knrFQN5PPh+06bD3RWPIR
Qou3QRBwQ6GX7Js03mwWczu2HiBjdyJP+6xEAkItwiQtFklpj2uQ4qfGqCaI
v/TyWgfHJAjIjUHN8nJjcmEfEyX9dicxgD047Lkd+zh4vSJHR6+EaiVe6ovi
YWWKIqExf6jCQlLminbZbWaPT3YixeIQTvIr9t19Hg7erFZ4ldZBvHaNdP0F
t0W/lxs6k9wp2q6swV4ngLzrCBN+wJLPUV2TT/oGH9NJuYrMA28HU/tKDHR6
j1SLzFjbblYNrh2Qr29rz2fhk5qrjPZa8/X3ZFCGP2Xdeq4kzrLZ02w+28aa
YVMr4F6l5awVe9USECSRqMKIaPS9e6eetp96ur19/+PrbYCMhydCoKLCrZJM
3XBso4JjTpCkXhyBnPb1ExljfAPTOLpkh2yZHTexda51azf2+/sbIe/2a26D
VIIZjPSDlVuKKOhEylBMX4mhD7kTkY7rrXV5ufSJkkucrsd9GduFYvd+TQc2
cITJEcB2nn6aHwgtYaI0AjtXqlRIJbshrK+c7XL7g1rFWjccLpfjvmX8wiCd
LfR2bX+pVRqyBysiHhti1Su5Yd/l6/nn5/nKCgxmu1GifBNpByKxvMdR+b9a
zw4D5XxNNBtxG/Yjsl1JaZkPbv8k03i7sIrt4REo3y5IsIdB84WOcz7tpV/H
si8RWuG/KtQv5aiWGdcniYKiqUutj3sA069CIPmWasTrrFJZ/nZWZtlPROsr
CjQulLhwZnCl9HZxMrm6rKwAUVzJnrSZL0PcfvbiNsBTJLJsyVt8nq/XVh1U
WbBEYpd4lrSdgWGwXG6TcgD5wOgsd1vqzl6/x8UW2eY2Lqx3soucaQ37jHBr
/8iOGU+iv5YnMdmulhtmg9Zy7LL2dNmjZ0dPh+ddGYjEOCKQLpT/26J2G0CB
c9a3Oh9az8tpSLICNMVwnaM1R4ijVDp4I/tKABE7dMijneQf4pptfwZ88z6I
4X44DPdmEFe25opK226kneN/2qN5wjl9YbKrO4QhQO+WP0qPHY7nRFbYBk1G
JwqtLkMfUbDrzrUBLkq3PjkvcNRu2KNMkf33Yv+W4B04lJkPXk/Xj5ejtbJ9
LR5sKAUJHe6B3BNRVgnY4be9wlAhCA4hhO4/xdophmWELsgDJ2eZJoBYrW52
zaJBRPasw9AeoyhrR0H4kNTRzMSAoe3jGeyjfbFLxw4pItZkQKfHlz5SRD8B
Afjl7OJtRDBC1qQNPvlo4ms13nNzr6me0mXEpMNKib0GCnKuMBT3ODaPRZHK
j1pBkja2ZDWE80JPju9/9+PdHgA2k59JQFx5sJkk69vjTjqyRkGIcGZZ0cHe
5A/pNN7knbRf2R76rOtPt7fXt1eeI24eBkYYDMXNs3/UPl+tBgRj4r9h93Ow
mK1WS+unI83ePA4QQTKjvW5046hmS8pGUb41Px59y73bF8K5VZWjHKeznDkK
lUN/BpfnhIBeFHzmHBIyeoQ9ogxo/Adv2DVPYmIjCp7gQLlV3+ttkJfT5RXV
4KSU1PXCXuXZKmKGWSvCTVJ/fezUrlqholEX14FjY6/AHnuoE9mNYD1ajV+I
MSed3P2nP3Dvs2VlN9h4wHd/l+BLt94pXllMDOqFIw+tdafUUsKnSGpjnz57
wPV8DvR8t3z6/DBf4fnm9ER5aV8jfJZGAzY4sTpeOb0hk1BGVhqDjtPYUORi
OYOkRrYV4UNdm8nogD59VE7D2HvIgEdDOSLRkYhMjAbkBySZpm6p29ipl+DJ
QnaeReL1KHE3iDIyHE9OTvZSVLmgyj6wE443Hvui3R4za/fFe4FKcjhe7dE6
HLlYOd8gsvV0FiQpJehxxOxVDo5gSt3h9PJ6mWQrJDAgl9EOchSexJMVR1Ov
/QYcOYkSZeZmsNkJPgFuS+YFvhS7fDA8bLdxJj3+SZlf9pujUbdiu6CC1zR1
T98omgTv50E0BjxkdsfZQQ+aN6og340ejDGO9jxoGJ+IpAG7ANdLZ6eK5PfU
LABugNrY5cw/USYKubH+cvE8WySNvXf7hnqhRNd/BlAE55S2wn4UiD1gprSv
UeMS4xvMrWu377Cpd6vn2XxhnzNOaBiOsUByqV1N9icgm1emU67kQmnjXYVi
JVGL1nAXuztx0lufhSgZHh8/Pz4/b8ICFAAHuQZWDD+bgubETg8ufrk09ZDi
B8WtZ90QOkLSZ+xNU+44igUU7zUCM+2s6O0GzX4OItFnGTPhonQZCnwIQKGM
mwEq2AFxlSaOIlgpI02dWcW0DLR4skeu146J06JKt+vlEmsIY/lQuz+BAbJw
vQy2q/UmKffHkUwKWOubrScOwC3eUNglFcp7qtattL5grFAQoo63GrtNIWbh
k6ErgA0ZFsPp2Ct6IiV1j/qT7CFEeiJk2VuBhTGvR7XsONuaxnEcWtjnfF6a
cVmZ13UV7YTPo19u1+uoZHX48uhxZeoiEdWTbiXpRZfusZws6OQEqjW104JL
nzSjd6Ug2X/P9wUePK/9vQbgBbkFVqau7MzTPW9FkaDQslh1ikpCNlmI70Mt
69QaPzyoZpTu04nUznFv320piYreQYiqb+8vJ9JTfO6GcTYtwZtb7+ecsgYL
k7L2uBKuOKd6P2TIs1cfyds4OpNURQ9a8MElXwfZ+NCc4UCwBzMBim0XbkM+
I++0o8btI0O9c7Yf6Tr9VLOylFdzrZGyelnJXbk1WjY2yIelSLXGgkRV8UNG
psWTp8TJdyCTMSeHb34p0WQ5KeVPqQTfZYh9QBSATpFhJ69F7c7dUom1oANq
7R1bvLiQV6hJ9EHj1tcg+S73lj4P4Ay6A3Y7mUysFHwMJTwCobV6Xd31mSmy
mPrkyU5yCvrARDl3pByqNLXXPVg8L5f2FmWJkJqKPOWA5cHIxRDWlrzTnleM
Bum+/D6R+4RuUl2hd832h0s7qO+IjSLNo2dL9Pc7SI251OYu4HCnmIvJeJQF
rENYTQOcYNpYbbP6+P7965fXs5VZ1o0Hy9mj9UCRtPzj8eTXvoYlXSnn451q
IeCXXgiZQ0t3MrC/3OCpVBKxzDMEtYNDsG+YzUkYIH8QSYmk3ElrMgF/0e00
HnqH8OZAZqzUjZR4dtAK5YZn2dqRp6enOTrx56fPvz2vE6XCkvh6Pu/14Cnq
6h781AhVAFmtQNvPwaEcXmzQrg7KUkkUokQK6ZIgCe1d7yBKcq5461GJgLxG
1ceLfZT8nmkeGdNZAjd/vULOwRnbADZhGizvINiDWOFj7c+wIqwWQMwbOxoG
pXBJSc3Owb6E+RrZnNVycmSi1TkKOu0hYCjzeVztGGHWIqRK0uwpxO3F6glC
sgY1CcBkJOIGKbkULSl9AWInUQGp1kQ0ElTE/vnaV43DXo/h9Xa08xXnx5ok
OvYw6GVhhjJMpUgvMzd9CKdkp3PrfGxOHcRs7OGQh2W75WKxCcvu4CqTBjhH
nQabxUp+9RrsHtaHXKEv2Pm2O4KANOihXASyN5TxcjGzx3apuJusv719XNhk
uz0LGcqgBB40nLBvuYRiKQQxh0ACIAy0aCcNBYHDLqw0z5xGTAAhz21BNRWn
yjoB+OKQene8eeAKm88ygsGXoVPi+GSDvt3Mnz89PHx6WmWlGguZWYkRs8bG
7jhNpRssTiBduI8Zoyv1wF5dhZZFYic4rrzH342dqOXYlxjEfor9pI3ogOGU
cYBYx/bc8BLEAhQ3YpvU5EfdbkdMC4VcakBG7BWHy4Uyg21ybSfbkfxV+5vg
c2LxYWQAr4BWlxizYDlfwaGOcrsoGb8ohBIBO4O+9RxeZmbtDZFzdnNTa22s
iN7CVrJPMwNEOPbZbhth4A62ofWTbbrdxA3KXDIs5GJjr93VcVTpdSW2veGz
z7J6f7l6DhYPiMYdGg/KbMi9r4xYKlaVGNYVnm6vt/0A2/zuEj66NGnYi7kp
qwQSM5+3c/yL2S/KXNW4Ik1jTYaxRe4IEf13pYZnwTywFQBbBoAZVjx5hoiJ
ijRznKwzuOhFOY0gW4M6jiDulLxg0/443aOOW9dnM+PBF18Lo4xb7ngDv/Fx
s24GDAC4TDfwc5H0/ST4vhTCXOKHCVabHZkMucVkc/0ZhdDpIC2y9koSJTUO
x+Fkld+WP5PahHSvEKNQfs9nHMWykNvD2gY7Cm9vb/bOaSzTwuk5npRbQH+6
v7vKXGgmylSl3QJdZwGQSnEPbFn5rw7y8aD+gotLRVQJJ3rPlOEbzgRKQe7C
FEU1NwMbeY3dcNsq3cB9Xsp4UVJtP7jhspP1YMKNPmlQq/X84KjBA4Jn7n1M
TgBpCsEusHMic7AT5wS15yL/e68ukDmBhPL2zxKqpeRjK4Ug5Km+zCIiKuK0
LDz9R8+VwnowjysiqPV1M1qQXNM8Di+RvfXfdw2BXJIa2Z0ve3HJ+JEQH7UT
yg6MdbhBtRg4/OfAhd+bwQjKwcGNEiyPstjOvZQdTrxVqb5Ny8Prty/v+AJJ
HeJVduv+Lkpb3cnu8cXlWmoPJP4chDd+4sFNsHyWjULJwLaEOXvxVqhqZS1Y
5Yjxg/zSiCRGeiA7mKBL7Pmhu250ArRHEoseuZfvEwkdsMATE9xSoTx5vHz4
5beHp8UKHvjT43Kn4Vnnn5xnLIrSWNNE9szmxRNTcAZ4CCypMOrZjjGIZanF
GtajuBvhtWsNHtytVyoTEFTg+ahvW54zd8EOkpISDUYurxahzwu6frtoaN2t
l9XEv3Jgau5ePk9a5oHsRfxlpN5zC2TizG7W86cFTPOy82xuUY9Rsuripzji
+kfZV1V3d89uk7ZEqaWZZu19X+ZuLKB6RXNH4cxKQYkAZwUxeSoxlDkG6ZTH
vXLvNdWzcwf/X1/HePBXfKlMYcSWPBx54kRSQ1mLqEBM5uvpqAgPcY+ZjzSl
fLC89AHmkao/3UOgqOQj8gkDKi8r27CTMnsWQUgEnzAEHcaDBvg/46HOQzZR
T8+Pjw+fZousYd+Ib9XB1yNSLDHMUR3SVPOoRylDFyt3aQ4yD0RqSGW3v3IX
WY++li6SLGftTuF/IJKjAhnA2nNH5LVHa9knhPT4ej10mWb9hItR+cMCCILF
06eHp6dVqBIUpebtNFDhUC2OPXTmpECdiQmSCY/Cb0qddlLtqjDQwBkVXy+e
YuR4KIVdIqpVDS6dd2OVXc7D3OO6zSsh/tQ1skwc7Pu7Xa2eAL0akqcDRyJY
68skVVAHM9IevGclHrvtDt5Rs0dnrcqdSdZutViut2zwEd0nu3Vg1xw7G27o
IlyhAwYYLB1WV8Tb1XIhXk+Ul/1hXzMTGUjr22kmvtluEuvpYx4ojO7UZOD2
MayNTbxLSqeuhmx/EOwXZAweRpCb6CBV5ElJX3Dv6zNLFOFlJ3auvKL95fXl
pNHU0Tv6o/vVxwltQuUls3CcpJMrzmxSxPve5zuwC5Hs1I1npmjQrMtM9nqd
zC4csvMUe2jIlWYdjuiubNru/G7OMs6eooCxnEGsU5g1nBu7mTX16sH5MJEV
UF79Gu8phcF0vJ5uX4iyt7NZyW9FmXoSO5ldiuUYHcuMos5ZbWel1neOvNNY
sR+80sf7wdRTPuZKjGh+DTF7PIKPaT/bKEUSWm0iSjHKHxqEWLGH+wPbBJyR
NQLGjmiVgzaXWpBz2WKs65VEKL1OVXv9GG7X/OTdIEsS2bh2L/CTAf23893J
dpX4qCK6DHCeIuHOE6mQmC/jxXekIpMEaVdFqdJWvG19GyQNv8C8jRv7DprQ
skFG8abRuABdZCTB25JAFPKZHVjhvYS2v7M/qsWxeqnrHDHAOh7YzEFAWhJH
bq8XskZfXyHVT1OTEQ7BiplZN/K1wZPk9x1mwkI2WElAVVtWrCDRRSBm5MVu
R7cKAkdSIDCqzt46BXn/mW01VEYApVrR2aHwH1QIu42f0HqhcHQg6jIkyxPp
aRxTjlvLtNps4rQ7EctzpGhrfC8eb62X3sqqTQkm8Xzvfg3h1HGoC85/d8oz
sWHjMDK6IDi1rMXIp1VT7IL0AFgN0GWFckDVZeOJhK7hn7zt/0lpdHUOFgfl
Z2j4o9BI+4GS3ezzL799fl6yS316nm934sYqV6P3n0Zvw8j8QOArBiDEKOWg
rBvH2vWiVaKyStPSw5UUo1Ay6JFGFBMbCGzcfWz4xS20h/7l5QUKjpD9jSOP
fJZagrixex98/NpeoyzaLpaEqpH31+hhldlN2wxhs3yWond0BDOuI8euu5X1
+1s6mcrZ2wymDgxdem9GZJGpgN3iTNRqhSmuvWzWnoS6s5ryHhFSiA4pDowu
fh/B4PRhgqN0CVb9gfLksTt1avQQUNq9f+nLaLu0uwJqbY+qbZSNuhcLb9+r
OU9KEsfPF+mKlK9Z8JUzFpNMOKZ9i7BvFeOF2hiGkx3TG+3fBQ8AXVMKmkNv
RAGgxL+dGlN71T0cqEQRPps9P//+66+/Pi2zhnhq+XGJ2kUhKS2pnQ1sy5ET
gE3DqKL0IQA3fMBy2gK0Ie92ZQUknHg77WS9yEQDk1q81O5SOSl0F2hwZJJF
aUZqqZY4uZ18x+vt5dSX4Xbx9Pvnx1WcDccXZVy/frzsFcjNkTPYpQlwoFG2
SiTUXKFvUDR0eQjpWQkVbpzNjpZrl9wLNv5+Gar3WsowJCLrhsLTLZJsdtK6
9bmZfRaoptsGiKSSz2nZQiR7dN12vZP/5wxLRmkQp7Z85nHZK22Hp4AbMAKW
GCLeLXvW6jtlC6LBt5LVTrllkNdSQ0KPGPIdqiaCveJdXEERa3iMG7vId5Ad
KTzCUiOdCNAh9kZ2GRU6/b6y2jnF+Vqh1LZfCOloNbD16wlIKvQdllIqImtF
5uZJtI0eRGoWPGGX27lVYMkoUfdRTnOqwk5dNbNPkqTxrPUcNCcG4TSA7L+U
ZGgXgQaTNArqMJH5tlKx0Qa4y66FsxgL3omGdeRSyt1s7gGCClOi++l75ryp
vdrrAMUJlUuvRg8Z2+D6Sw5EbaXB+WsVOE2nl/c3VEuN/XngDnmWkRDlTIkE
gJHKiI5fwuDJ99hSMmJfv+e2ikuMa7jgw2Lw2bIHluIzgTy01VxMIguxQAnv
7BupIVtOHKLDI5FrkRUcdc12VknkZefTZgF8D/bhKDi5RwfTS1UOK45s5OV8
tmbWJhUfUL6igkfLh+9hMx4oqS3I8JNaIIgGPAggiLrelZxsHZTWQzRnsAwO
CivsXMOgZAW2ZaIAyJc2OgbdRyzU73edv6ySZCyknr1MAokKwlJDvg4JAF9l
Lb9kA+us16z2JA0+7ezldry8fXx8fPn69cvb9ULpKrqHEmu52JSHcBaIRSOg
ku2svS2ceygteikXa5nwBaPnPqf0UdnGJ9s2eUQCYy52e6/vmTAbVPGyhGqf
Iajk3m0nvRJ/BtfOcW2UcbDcWNVJYubKToBtKLLhXpibQW8GZFTqH+8UWT/i
GG21WmsES7J3Py588dmIYDm6JkHTGWkPG8FgCvF7hVnQ9LdTyJEQPxy8alvt
RJzk+QQkoc7Y5X0ufGHiMfk2QTMnIiayaP75108Pz/YLzJ7mqy2LCzEeaw+F
lR0Q26L9Ot39XxLPFAD1rWVG/K8BEOZ+lm7Q46nFqGvt60Z2xbPDgS9uuQjZ
DQ/d4fz68vr+/mpX/3n/84PeS8tZUVgAz5vNnp5myyhntBfusmqA9bf3rIBG
DQAfTe6J1uRE8u3wMHWu72EvvV1tiSaKCUpVSaztnEwg3IulG0FLRgg16A9c
zNoaQlELMEwUpaSYoseqLq5BjldChCDrOUrH3Yo0neURsnk7BpET20PSes9h
Z89QxKvFfKkqUPe+lEQCwUm9I4pOKV8ymrcLQz+iUHlDeBJRffKZUptYcZJ3
xHdYnXmyDjCEYS1ia+mWScZ84hpVCDBh/4cQEBSkWkq6xRW0Ws+ef/vLX/76
uEoKBY5I0TKwdWj2nY+OWvEFiKEt2MHErJxRvd8Bl9ywGSLJss13z7PZfLXZ
AbbJBV0iOSSTCRNVuRh9WSG+5uDRWWID219VkFaBXn9gsnzqknA5e3hcBEVz
evl4sW7/9ePb1xtR8wzt9z13nxXF/JK1aLe+9YM1VHvwOuccVC/KrxrglLUf
JDeLbM+qmIO2Zl/OW63sgAJSV1NTrvj/Lb+WBDmTfVv2rgIRmluXGOGjZBVQ
shmPS2AAukfYfYhYA9IpgiLApAtiFoeg3dRrK5uEggftlkJ1VhKAvUMN7VFl
pyecW2wEVUSyxzYukAZUI3CtnHWNnTzIJiA4WlEAGzYhPGmwymGzi6lNSUSy
+oEcc3vd8ki835LxKzgoBn6ZovzsdKLQqCjOoKsAEJHMrGHyZOecPQOH8wWX
h/aUBxEie4+JF/QaSb09X3CCcizfjuNSeKwmjqIsUMiUVFnENSgq0rnmVePc
FelT7hEDWBRqZSLILNS697J1Rbu9x3bto74sCrWvEes+zWP1Susf0ZDWzWeu
PvOjXN3G7XzkZ+5KZjYQlaL7vd8SqY5dHVE0J7jufMnSHUK892Q6Ogy0rHAL
Cw3fC+YrklfRzUebBaUdLASkDXj6IqVEWEMv17QaIyK3kD+00sVyrfMuKVfS
fW0Du285yF2OPoiIzGzUPtFgNX+eL7auKOUVpLfvUCBwc6CPx2NW///0NDXW
FM5fqbd4/5HSsLEpSL8IQ97nVkvuvfffGpqgTMavhZihkofBZZRqnrQp0Bwc
rDg2JG1guPYZ7Ofeman+4L6jJmRkhMJU9VLpijV+aLZ9exVex+vbx/vHH39+
//r17TrC46J5AK0M//Vwmg7QeC58RBPpR7lCzqXIKRTUC0e58Thzab15flTN
9bpzRmsa7xHy7BWhx6pOpWOW3ERdrn4fel7QFCIad2SmiG7blnUWrknaWy6X
q+UW0FusqfDojdJ+7O+gdgJmUQnzUrEdVcHTKgFBcbB2LXEQ6JABOyBbg3Qv
jcwqHdATV2QgoqdhUXAo7JyaKlhzrVpX8V5QQeIdlZhZeC7l4CRkf0MGnsAr
H/e+iGcPv31+erLLyB4lK58hy0lfW4rEo3qI6Z7w/9Kc+CgTng/1HW+Y5gJd
EbHwjfDt4MLjIIms/Ym2dl3Tc8mBw/Y30TCbkvZ0eXv/8v72dj0K2AAVcsIL
zV6w4BjdzDFvL0JIpA1RYpMmb+rq3RyHgIBUYIpCmUIHXzoxH1fmfKlsAmbV
eQt78wUYh124AvY37q3np1N3arWzV+pEeg2NnNP21aZotvgc0ES3/oZSb6nB
Z57BceBDwloA953W6fa8d2XVizbP0VKnu4VdiwinGUYfBW/qyX1DNYoTZ1QA
BgqKshnPYk4cSGKoHCYqOUpRFtFmuYNixMoCCtXUZ+F2vdzlDcT9QtJLCOpt
KWKX9f+yQO7UDbLBsyciD+aLxWq9nj/+8ssvvz4uYuxfSrDGdYFcqccIfGQq
LJZwkvsDh9ICHTkdBh0o0voEnb2dutH8+eHheanpKdMRKwCsk7VrYUuX0e0F
l2AWmtWcZsJPEy54OZBbSnxTirDRfvOxStaLh6fFuujOrx+gv14+vn99OXas
kGo1g6l0hayeSgrOQmh9Dy62f69SU6UBIyVwqXCAcLNcI9znOOxwuduRzd1G
QY9OHzq2/UpKftUhVqgSH4WF61tMF2txAzP4e0rmw4AfYn4lz2enqQtttfAx
TEcSifazQrnTmTWp/OcCjPPc2A9Mjcs0ynqZKlWQYMv5bPe83fLOkMqqwq4R
AnXGEqIHCP5tmOYiJ8Y4hzMsLtYy79ar0F6vtBygHBQB9H56Okj3NT9Hah8e
2NgqF4CjQdaC7zTPEMyGuy1TITtnEEOAYbQXaTzf7P1o77NvJoYad3ouDcoL
EE1MJgmk8jgTZZ37tBidTeSTXykFRTPkxuWOT7STbZU87TQwwBX0o52cRGKN
SIKjdb/GfLVghXzbcnbx0ipxlRGwIsa0vuuFvZH9/eckkFACp0PX1lBFP6Ho
uKBBAkito/xzBQlIqKfOW0GhapTs0q4b18Sd0Z5xRopcqqzAwdPjkG1SXiYQ
UvCaQwHlF+0ZFeydpkOXrV1AjXDl6OuERhYMWR2P/SBtr3xzyufcny9Xa4f3
fDPr5XwOvCHLPWmgFBRz0I915tNHO8ffXaklYm5CtJRSvClUAEX5Nq9l7cdm
Ir77GkYpNA4wVRr/5zVoEY1XJywn/nDvh/1HHBqRQzUScFEsLJRUTkbJrKta
uVAeXGgvfa/ZqsdkSG8nqr7MsvuRqv/t6/cvb+8v12lQAjw6vNS14ecTjc7F
/wcaKHTIhRJhc492ZW8H+8b9XdAVKVSADNr7Q0OIa1VJKCk523bA4aq4fny8
YmEalGEgXwXb6NP5ynpr7DzqWHzhJoeZtVys1yBNQhGvCm+TBR9R6miluOsT
JliCWRiEI5pNlQldOdzWnn9C1KnIpeN0QoLQC6NM70ytVR/zCjTg3vk77NlR
aCvlDUEzGN55B9hZog3plT1TONVIflD+exILdFU7wYq8HMtk8fTwNF/aQS3u
OwWaqMtUsqrI3IHIpOTA8mPik8Yc44wIGZuQy+7rZLNdzhfrMJStEOKm58Gh
v7G+SAYbvkMOOZ0CxBjZp/76+gZ3AqMMpgrU3TnPD2qySPbNRVQMyhxid4WU
7d6Jih3JREvOzlo8UHyCfXef/atAF0sZlor1xxd7ZgiKPva19pFYcDy9quK5
qQi8ALjDOsGOzRD6APd+MRzsn3y9TvYbAOwodO9j5c/BiVaFtjfaMDLpAsGv
Qawd2Awy25L0m2Bnl+zj8zyI0JlrXfXzb7YfEF31HisGfQShP810ON+EmNJT
4I167gG5m1Uoyor9xEf2r3sMcwS88NsgNUVxpOyH+zQXd5EnJ6HJY4lXhiuM
sfadffr8+DBfMk5r5EqmUCkFeGzUG44HRYPYq+pR5tY2x5rcC+9MEAXZRoDs
ymzx+Punp0UQWlFgr1xh9zF/bJWQJVfA4Zv85E8LMKCap5GUiYLX8xhCrtLp
cLHnIA2Xq9W26M8v71YY7g/X97froS9Kbgvs3pSUShATCymSwSTTp6L3RLB6
dvSjnhD0HU0ZrTdQkIX5VAxXLiAc1Y4YQlV3JKO1QcDRyVHRgSZyJW8KDd/+
ZQ95nrmMfW9nVg08sIRyB7kCmi4bVPBAEJBJCBL9kDac6TS6eTa8AZ1rQ/pD
Cxm4HE5Kc+aGkygxt+8B8l8YyuzPSsv6xUYJjW2po9pD1OxKHkquFvu3eTLs
fInzhusr29n/WQh7njJPRI2cpo1IA1yjFW2E3ftg3QoYSKI54w+lK4pT+oi2
7g83nQnaECj3hIAu6b1w0LouEDcP2x96es1uL3KE0KYQgqzkLTQI0NisxADD
CK+Yf1evjgROHGEoZnW1OJctd7de5yA7HHz80DTGYkAg9Sl0cEqeiUxQbi/a
PK89OE3RMo/6TzkuJVMvNIHVhIHSixHA4Dc9tgUW4iyDrTIXjohcAX506RSV
l84xRD3s+bHiOnRKsscfEwDIKrETcwvBwGXNwtX8Ux9hrzgcTqjlmqyT0zeg
gvYVmMArB79+FIFz0AL8eIWkyZRnaa+utYqZwgi4Fzgk6KgFqtGL1cvJwmOK
Bbh15b6Mhxr0sH7npsrFKGUe1xMX6Hwm7v2xds6LsKzaZqCVablAHTTAByN6
SjdI/yAgl+9fCyUnxzqhat1JdkfQxMg9Ir69b73hd3L2SzuhzQwep+vL26t9
IDCC5bXSD8mJSHju9YJG/fXt4+12u0Hm66SzuL/4wikxP4VbXAnMNoj0Y93c
eBL5Rnh1pIfwvAYE168vH3/8+LBK4iDQmvTrwPnP19cXyNa9JBZgGXGuITpf
LK3AZ8KactJm/ilzfsUcubnozMcTPykDA/727O5TzQqHTwhJR8wCCawScaE9
Rfl2dMKSHHC1yPq8j5Wm2zRybE1I74EbJU+10Ha1EDHdXZXV+yJfmuSaeQud
5X4kjPN8e7memnT5/ETSXQkVGf9FHu8UF2d/mxb0WjAp2RCniCoelm28aRy+
tSch2hGVrFez2Xy9I3EVFASgUk44AnmiiMgVOQFlgFRsAAvjdjhdyEvQvy4v
728XNEdSzwHih36EIyJnxcX3cNW9ryynM/BqqOHnqdVcu1Dqt3KyWg9gZjpV
Sv8pl2w7nSgS7whgXaTg6EaNqhTPylhOjC3+O3URzGfLzWptnVV3fPv49vXj
xcpFzQFiPd0MedmMNZX/s7Vo4wzeYvvtITDZoTod+sqKH/vXejH//OnheZvW
yuqwU1FSJz+nOs2VgHIzZEeBRWDa++vLVb9w5/N7vStVFoFtV16Pk4kPGIRY
mw+8iaLNCm+FZglauiDKEmBR2BNlNmAsn1lnspw/PT7jkSfrRy+ka+D5qhzF
NnD3s0ljVZtLMfmTHMz096BM6QS/VJksP//y+9Pzeqe8AvYLO9R9rh5iMev5
K5WmH+zW96Jf8mQd9gSphuqhcTScD0TPBrusORBIba/F2d5B3louEYjTWUyA
vRXtYi+gsBdnnhEXcnApO63Mafci5sclyLgqDIDC0APxDHeKckSiVreHY2tv
FOiCMwTF3KoUqwSQPRxPo3IKrAq1Xo5Bfkz+Lgr1/eVCRL0YAsVuZecxaw77
T+2KFoUgiNFQdt7NepK8k9w06QdtBODRPlA6dOKIirpskAFABLTKI1GelYz4
ulNbLQp75A2CHDqfzxp+qw6wE4bMAYrUfmumTJnSimgW+FjgbhD43Tg9TgtD
kbegEHLRa/qZVlL6M4SQasju+0vVCGTiYm6e8coDbxUDPqlPgYPmaAgWYqNT
UifNwrMYcWciILHinePAPim5dXZ4ZkvcSlxdNDWV7xcnMcOQovBvqZrv3csq
ppeMKoykGi8VNPCUyIzflT7cEfLae0qJjdm4bUizTPkklFLGvc8+hhpGfQSz
b23XDl3nnkW3RuMJH0TN43soa5f87+mHUazrtqYqIGOT957irkRTwnWo6DaH
D9TcrQffGFCDycmFV+CMnVeoHPHQ5MqfNDmepK6fxO6zM2OoRIJar8GXcunn
2my3yvreM/3WHhR1LtT51rOkWLL1jUKMZMuW/bHGaMCfgbBd9ApG7rKLWTt9
PmpCUPqEALpnpThCFEvcrIJzdz6PERWQxLNK8XxsQJkP5roOq9qTDMDxAZFz
rXh770drZ+iM1I+yZPM0OQafL9D16bli0/LGocx2n9pPaaWBtYzWuh6UCSFm
geQmlbg81CRclY02QJ3i6BshfAft1ShP7FdHrnF9fX/98uffvn98fX8hdnJQ
0jPrgdNF+qlRcg+06/ypZYDYdoXCCiiH5Mkif5dZAKVzHZD6QO84nS/W015x
j9GHVkoLF5U7hfGWi04T6bLVrELpjPYpje5MpAiyR8V9KQLmdpVK/YTYKYRX
muIIippld8i7stb4V+smWy1nk1Js7v2o0GKynIt4PnuabcKqVdtrX0GN45or
JZc2XCYo9/zs+cwP1CPupqBq5oHWZ2uH9nr59PiojUeK2pZo9TtliT4x9z5C
rasSbZgG4fbrKPFe3j7e39++fvvyzvwMZjG2OivISY0NyI4fZZKVNkEYCV6M
04EM+pcrxo3+TuzW49TeB4SuIJEjoxQgU6+FZ3gIDIpfV++YmHqsJxBN2GVt
tVaebGjOd+pm++urxMB2kNiZy0Mt0Vqi2F3/VpGDtc7rs053SwSefRLw6JPA
Loz1cj6bPdq9H2R9b0/2BYOsM98rl0vCFwBeONRy/lNzXm+qVKyGK/3rzbWb
T8OQiYIggbX9UwzE3JLddUpVoDengVMWqhUzbPk6JZ7xrVKfkHUFImG9XNoT
HCW+G6d/YbUtzketFoUAa+l8SKKTbV0DcI0SMhre07GvE93Y0ebx118+z1ch
4kTgbY1QFKjuxS/1dHDH9WHpkmpCq7cjO8mW6QkvBnnVL6+3qUaQRvGx37cs
FZh52vW6C7YKm8qsoAzsOCDFQQpX9iCF1xRSwCqPjAMQCWzBMKTJ+FYQSTCt
aWnKlfzbN3Z9DeItHOwjP5BEgVa1SMoR96uST7fL5QZ+M4M9Mu5QNdthXEOW
CNPSvvPtejmDMxLb53IgHZiiUXpdZd9opa3YySLnZxDiqeNuZFtEUzmgi8qj
cC5uMqBr2SA1o3dWCWQYImgrxAv27KT2N9PPJMi8+jaPgvDuDKb+s8KD+O/e
7Vr4yhE74tK0v0krIIlbfW2YylaMHoJ7oVFKYSclm7KVmm5067W4Mfd8B8XF
n1AU9dINFtJ9ALpUdtzY0NcqazpRvJRQu1azbHE6LsgoUrpkLUIV6koFsDdW
YkBt4zwrf7Yee4o+qDj2MfKpKVkD3CgTXg5O57iAXOA6rFwjxx64FzzlMLKf
Q1FnH2oBrFJeQCUY6Fpi9cyNLtssN4dkWpwl8iAph63V5hX+kah5pQhj8qaS
uIxJljUeMgk+ypoGkeBvjIX0IQB8Dvfkk0zU8lZOvSNw7EEDN1io3vKrCdb/
GDTcPPGrwHdcLdfWaYrqQpYYFE1GGdpNnDQxZxCr00B5GDmhWndxluKDC1zc
bBvoQyW4UCcHa/jy+kpHja3OLl0lFNfqa5BnI4Bt6QeQ7RfeS3P28aDIu5Un
nikmBFDd3GfNjXwCDlGdFAnlgufO/wucXPgwJqv3TwIj2f+vUS0DhRFiNUKV
WmcYcMWL/4uxAN45cag6TdmVDSd+2iCOBGuSXgk6Ip8342HsiuIeA2NPInsG
u5wvr99+/PH1C6rP82mPtYoGZeIHuoGq0rSZr4LEmeVyNrN+f7UOyFjmWalY
HNrhGu6Wz8/2n20ipqGQWLSOuMEo3KOiYUqXSUqj6V+GbS1h5aF7QDcpDaHP
LKxcYdCjF0MzCKy4tAhEirPRrUQKVdauG+yKSjkDrXSAlfxzfCe+A2kkOESd
chy7NFoQxrPVFnRwM1zt+dmRtqMCMDjtQUm2k7Vix75xp6RaBn+mmyxezR8f
HuYI18Jgu7aTa4nG10tSnptcehIuZ4AOoMESJdHzbdDqf/n24/u3Ly+XaSiF
HWO6lBJitqXL9Ng9RUQ44BsprAv1Tq4vRfLKPFwVMyre7p7cBPwLi1PV/5xO
cWzVnfT4dL+jb95Y1Saxh8TYiZaSfCLPlhVllf2MpEwyLejoeEWkEOPPHide
CY5WFODIKciEA7YWJRG6DkGmF4uZNdafH56CfJyuMDpR00qgIe6eLLS9Fuos
XMEodEyhxMPT2DpJlAasBL9wh5HJ7jB79uw4dgtHi81C5HCyBSmSpaQuS/vd
FWGBB4it6n2jmu5Wqzl3WZSLLSpCJGN0fE0kOuUqQ9G1UheBE/Z8L9dqoNtt
Jnr1gR23nUezT7/88tmeJogqvTu9MkUO4Z7Dxa35K+cjBw7vMV1e3QzM245k
d4EGAu93uH68nDoFd7c69UlS5Q2mh12teTIZsRIVDzc3CoLEgxVl4WevJ/a9
P/J69JlTCqy5WAGCFTcDW6OdiSNCaQUJ2QdFSt1xZDMwKCCwnW63Y28nut1U
dlGFqfz4g50Wp1HzzaaQTroo7JIVHdJa/nw42z8MoBTHHhFeteNMxLymLZbG
oHFxaQ2WxW7j86EnZzoLg/nT02yH95cDi2V/y4/Cm2KlQVHbpdBmXFmsUVOd
iLB8cGuku4DOWjPcwuU1zAOqTFU22/Y4Z4g5shpgdQr6TroQFKOZRil6ryU+
QLEGgornW42ZlO0DdO9cy172fNYKcN20uSSF2gbzUqHYOrRF7UYxtAggnKhG
mQCGGBg3wmTJEwLPYvD8WLzslxNaPuUDcnuxQmZEXOsxgnIzaK7X+AmnOVij
BHsqaM2nRfCh0ddFI7kVEcpbhLr2JdKRxlrzMkIYEJsf2EGx22AIJayYxlO8
n30v20Hn9KCu6bECH1TB5hoZk1ptVZc2x5k8LLn+XFxqjjfUfr1uR1RkCge+
7+b1WuxHFfxKpHMHiXIMtGCwxl8vgGYZJZk/UJvzQnZwMo/RKFSto/s0fNkr
MZjq1z4NVg3EDbkGs/O4A3zZjHZRZWin59k7J+XoKcXOLv7zdFDfyHZYq2XC
3Fgf20NRUv2qpuY/JBVLDl3dQR7LXklPKbKO9t6idnBOj9LH15XqNM5KoU2F
vj2ASoI7SPJhKzUiT2Ni31qET4WCaO86E2ASpys5ycfxHkA7kW2gL5aMj71r
MyiChoGjKyPjboLinfnGg2mpfR3X19fL7ePb9+9fv34lQpj8xePZVZW96/4o
vg5gf+xPihfLxcya212UNN3xhDqA9Ds7hqrI3tuH5/l8bbcG8Szo6M5Hu9zA
vByhMFDIegoMby/YbrIo8sLnIvbLenxVq12B9lcsnC74TKbpOLZlk3n2e14J
5U/6o4J3XNDFqSJlc3Vf6vC/Fb5XZxJHeMIBG0e4ff786WGxsY4aywzMJyt4
OmVRy6ksFE/mGn0x1pSZOCDvl3gesbMM8GW6WTw+Pj6TSbCYkx6+3mQljwlT
Zr0w1DO1YEK15oSV/uyE8gz56uXlizX8b2+nfZEyK+FntVPeOludV/IHIN1T
gq8IFaf72ypGKCMuXQ06DTqPGG8ZlML9AZSV6XFsG8Va4s7jUqvQgHQwGyZO
+0J/D5KUJLReRGUhrUFOqW5fIXLZgckA/ZsMa7Hqil4sdLwhOm+6vsLlCWwY
uoNnSVprPZ8vZkHajTBBDlZ45MV9FIa6j6kK3DMOmyIVMVWEWMFf2WdGMfWi
jvMQ4svK+nVtxFt2BFAbFLhM/VNrnZ9wuKWqsn5uIZy9wEkzjiUVyZqMTCsF
K2X2EU3AfAPBGlOlUtRHyJ0HMiFUUckj0N7rK3sfrtYpx+vtiuX+bw/zMJVr
XikB5OvFQpO2/ghxpdsNy/eO5kMpbvq+YHiwdc4dDtmeblYY5eSXizMH2VFW
ObL2SFhUd59sScItCRG1D0b/3cyl4vbIwToqBavjFtDIGPtXsJjN1qJiURPV
hf10rdahaNBSMjpZo/YV7XZH7Tza9aWUY0KNwQmX+H5vb29XkjS5CKDHcc5H
u/njp4eHx8UiadAikwUZxByTvcj/Lsjhpa6GQV9KN/inqYD1np0dLUEQLB8+
85ywI1LGpVWpuvE6O9+sCbPPtiuEwozUstnnW0GuhbgToaXgTRElNbEHkJyB
JosUSC2VHemUYyd3n/2ZGIndF+NRt3SCbIRxpSHV6zrX8SGP8itRLEp9m94D
KlIFj4D2g8JlV2LjXqH5yyJDj7MLlSa1ExyLHT++l0j/AeIMOYd5mZUEx2Ph
qizn1/Qy0jW6BzIg4Frnq6+t6IXE6KOo79RXeDGNFn243/ujKI64qsk9Yv8F
9xb5XSXkH8sPZqf8HMjZNdHs5Fxn0TBp88uwisuOXLCJoQn1FKcuoY+ukUB/
wUZaVdGgs+kom65kdZ1wsCgI+F3YP2la0GvG7iICbQxYUXP1K4ltUGK2q4YT
+x02m1BJf0yw7Uvg8tB8EG8d8jMyXDgxlB/ke3NOKK53FUDKGLCr2woIu6I4
E1leu4SKIL0LCPTr5QhWpKv9fJICWfRkfUR1lrvPtWk92RqFo1DCtNGa9jt3
QHpIzcG1FZZwQ7FOpKhIFijNNg0uCcW3C3Y+8VUQ50OYE63AKh1+RX4dUW6U
W0COtKvsUQNeZadG58YsnRkNDn4F6NqzyaKJ2fLUS0srZxwz7BPGwXe7eb7Z
zf/tCwnuFyIPpp8f+uCxg9Px5f31Sjrlxup/6xzsmGy6841/YNpjyqqKMFg8
P1m/a9X+zs7pUmlxNKqn8+VOiBfdl4IzIGQTqS/rbhrA5h7802rSKrGiIqi0
Xz/rezntteUJyVURWMbFrvJL3y2CdD1uxrunVzSOXBWIi8rLfuFTX0d27//2
ye59JR1ZaWHly41KFhLMTsaeWBdzpSNVnydLmLvZQ+D/kf1OU2TB4vPnp9ns
+XE2t55nvYli651g2TFTasT/GRR0NEhyoQyNzImFMt9M0/Xju1VdtzGNSXJI
MAaV4DRZN2DKShQgR5o4jla4mQws1cQfvCRSLuRPGtgePhE7PDs12aaBj1A0
dyV7S122bvz1UvnkW0ou1Ui3X7TZRGJBy4eB5ncYBSaZ9pp703QHIdZEeTMI
+NVQrFZ8Cyp2u4zsH4U0//Cw2JHShvtjh7IKJQ+pGZJpKOWIsgqXhAeLdpWL
z3iZBbXDwKNA1gQdN83SdrvebLYwXqWwg3jVq7XVxs06W2L3MqaYDSOXxK6R
vchdTMPhlFjfLQpPUrNb7jCV7Pz7jjUEt+a6qu5i4U5pp7WnCnOPo2xFTmq/
ynlo0mi9mj1+/vTpYWbV3kAKZK8Yvl5EpFROHj+QO+ajJLTCcmDIdNB0FngD
MCdMWtjZrBAfSrpPJgZhWkMHoQPlig+EKrCHfIcrLs3VRabc4nSttHqNfbf2
oWkeTbJE5emCrJbC9ex5HRExkUkTQU5gy83c2s1QWA88KPcatpzg8PC5h8re
9jUyQop0q6Ha/fX9/fXSK2aRhj+BhhhvZw+//v75abnJ4SNF22C12oV3nWEl
lhU+X+J+QQwo5hhteindJVbPsUqCJcif2dN8Z1+YZEQhosVOvQxQN1Tldj6U
dofZDZaXXjmTN5jx4+SRKEviDdnjhS2OQzW3zh+QNjRCcnunsWQAUGsCkOSe
tsU7YnUiL0Gp6pw6iElR44l6Gtbu5axrPPqAOG/MQqLd6cBxb21aKu0T5jw7
vdi3UvwuQYBAIlJZSvVlBYm9aErf1hl5wFXFcluQ305cn15/r3zjvdK5OTGc
6DPwHGrGpmhXgIsKntU+saqd98dskvd4F6zsUF5tdmyfWFWUhNk2YsGwwMCV
z/0JLFHzBGkzJGNjCiCTum5Sjr6DZ+Ry3WX3XYa7Ags3VTOOkOdB9BSS/JwP
Kp8Yq7nO9w6Mxmvp2lGUexhBLRcDrd4VjAfG1V54WRBaVJ+ZFrZYmxR1iY+t
VPgF5dZFwdz+azceDCM0ktp6hcozq0DhM19sQjS5gvuTvHRQ9q5m6VdYovZ3
+7xeKdn0/J7Ixn2TJJpOS7MlBJ4IxbWcvdT6jO4VfcAVIVUa+yfFDpHgcDdX
apIxtqqwCagDsH9CmI7+h7dIS6FNqNCG3h8I/Fy9iAYiTJzs3np/5cY+ulOy
blzd0Tf6J7gIOPw7yTHtyOU3sCulbOBRfvn4ypX/9dsfP/749vX97eXl1S5z
qyGIFZx8QgID5+Xt7XaemjJU7hij2mF6+/63H9+/v57hvufRejOHN7PZba0P
sBrbcblsDZCNXH15otxH+tlgs9MaPFNGvfW+WoTYIdQxg0MfGoZyTUHdO71+
+f7943Xfxbs1qWz26ohWiHhbgHiPKUCFIRKtGFf4sySosyINRwnqPvioTcEB
8zQnW90+VD4rlB0siew9Yh7J2DuO5Lqv7loIKfk8pEhkSI1B7CnKw+1yJd6v
3ft2u1ln1B1J9Wilyeyd+ySf2P7uIWkcKCnFGla//enN/nXqsxT3Eu1IKwCe
Gn/kj3xGZTudRsGzcL4dJw9zHjQ90k4OwyGaVrLh7VS0+oiOWMNxLgdYu9oi
lESo8T4IICzw5LQfMFpHdovZ4bS1G5rWNbebJkp9Lix26UECJ/6LCrfHGp07
qruRCFaqAgrghCFMKCf6OqbtTKMA60ehpD751kWwK5x8hk8G9Su7RhwHPv7p
lLt9mnoSGJkjkh9kV/4u4NlYi+5Omv3L602CRV/0tDW/KxovDNrotdPSocYo
jegQFVWjoUAz4P+x/i4WpV1qk6Jw2dYds1ozScMc5FEs1I1EX/EGdk0arjdk
UTw/WSEcyUnMgd8rkAGGsZZ+WvLb0UG93re5ktxk5IEJqnXCy8cf316m0p6k
XVYToEdsMK77deDqNPHP4jSyaicp7GdLQLbJOCTTHPtulC/269sBK1FyL6wX
HBo08uxsAAOswkJjhVSLfk2ZFe7EBi1veuw7bGDtJpaDhW6BiBxNwtNYZdPp
+vJyHjBjIzEUJCgL7d7/5deHuTXWGQGdy5XV/gFiEM1HmDZJMaoGsisIE2BF
7AJMyfWsggqWy7VVdKtlkDSjdYCk+rLNgYxFKvCk4GyrnRNiS8KiIzWYt1f6
EuutUsIOsOVo0cepwEvLFoLeUpCWmquAbQu7N5ynfLzK19aowH4mX7pXKaBA
FB3cYApwZUHLqFU2ZZJuR+gmTubvBcrzOYOoHb4TqAR53AGQiChXiV3mneb6
ZiwWbCBssGHmXEbGOo5KGGFcaQ+2Mg9G91aPns+Ngonz+MCWT9oWhnZugapc
FuW0UlFb9TPdM5CteoORGCA9ckFD6ewgZbhTgmoH70nsomX2znYUbU23Nu56
zflZWWkc5UayVMNbCdtKR6S38vjYQ3RSDhF0dldBjwcpB5oKN+J9oQ99k8A/
uR9VubTj+YqjZy+Dr84PFgnOzWL+eJbkl/EsXV9aOCPhcHbSIFvhWjS0SY4G
rS1EroUD1lnvaCe29dFp3cPCuVhHeZV8Gnc8jYn9O1dE7GLfa+7C7MO6CkRk
/Dj+y9a0/ow+mVmqeow0oqruH6yn+eFHlnkDCZ58YtL2u7D3gF2Woe3xDhZm
IGH3uT3V9qdRc6P/pI6Bb0CnUHuO/f0EIdPHPj3r+Y8/h1NKppVPu9ee607l
PYxwejX6ZkPWH06v73blW6v//d/+y9/+/Lev76+IzV5ANExKvBd2pO0P1+vr
2/Wybylik5Kv6HB6//73v/355/uNHUMRLdccgusgho6U3eUPsIScU3Im1uro
2McKXUasfXqiOWTZOEnY3viRIOyVtXSsnPGEADl4+fjxtx9fL2O602ZMuCIZ
kzQ00ubQZ/KarDPJbvnA1YhKV00B0YJtsDvO7n07mHYwlKXi6ZVmzT3OdIj1
aAaOEKdooSoPb5+W0uz1MFoDUWCAMWrJau/2RpXEZsuIcDjcroqq9bAAmSt7
RbYP7qO1w48tr2vpmS1j/4E/l6nLsYM8Vc6IfMapptaxsjklexkVTSx/jSYq
jaBJqs88v5LRVGzFGf/EvfEUww/zM7oU6xi6mgfwHn+h6MihRm+8sc56JyY6
y3bGNpmeczAsYAQksq8Y2aScnrlPkQs5XQt/Ie4+FWu8l88Pc3IWKI0z61fR
hjFbRCzEH68/AbuGcuUqPcmDb0OES/cp4GSVGD97sAtY8QEFs2N0vWJdXbf7
88vLy0V5aSRMCxkaawOcyS5aF/oG9lbW2QFuPznMAr8I0rJjFcs5jpMuzivh
gcQOla4gv3MyD74aRKjcErOAMYfl3W67WM4fn2frFQlx9LQqlGEOdLqutVpQ
4o8sR3uKmNJ99ro3JiG1p9vbH39+uVjFYg+8/fUJ0w37AGOrbQS3wnhLfk+q
GILKWsmIzKEYlBFXb8qxg/gXfYL9EPYWDQL2DUMZblYIcO1iw8S/y/l4JQbg
ELAqCOw8c9Ca7fL55XoYeHvsmz7YQ5pSYZGCq+Q66TdHJdvZJ5WDDPQczWA7
f/jt188rq5btC5o9P4NI2NqHnOG1a5WmZl/kXuIT7mseTOgKFNQS4w29/aAb
e/iCrf3OxXi6njot8hkQD/DquWta5ZkV4fJ5SYJUhYtVSWgVBPEiJppAvtJ7
bafwaNEKydEsrEyAFDf1cltZYZfam4bGQltb5INdFe5gOleJVAP0mmKi9A7R
uXPABpf+SZIi5xlzeGne6QUp5hl9dfKK6WyIUsB+oj8k/GewAhmWMN3jd2CY
P/pVIcgh0gzp6l1WBRSbinLwS50R0fl6ux56+bU4IDkRel9AUkC34vfA+MXJ
EigBec0Dg6AP95PbBWR93vfunpJh8Xjofm4YqNDgVzb+H/YEyB01Hpz2HgSr
uaXOFjnXOGoJEug99miQLEpStDMVCvjXwR1SGijUEk7j7Bk8U1dnkDNh9ZDJ
3b6HPC32FtU+cEoGZbCTBZkRp96VYsxTcSIqFpcIVuYd1C46bvwaZvJvj50q
amgSZe1TguvL9Up6yuQcXmJdlG4z+IGrhYl0fHDAkSeIxsomaiNTcMr8iMQu
+yHt7MYnJx6zpiOD/HtIQdNEFKeGf6Pzg1cxyQp4UGwDT3jZ6Lu29z9BBZJo
KY/9Zn+PhsLSkWoTRcKX+wBgoamAkzH8qCQKUe7Ye1rtfFYoVZG6p8bfS0IS
Pj6+vH/948/v9v99e3/9+PLFLv+Xy/Es67r8KnYEn6y0uE6d0zXs3m/Pr99+
/OMf//5fvr5Dg8J3PPv0+ZkahaUyrk2gdnRzFTI/GUvJCLZPGa9wKcZNGDvk
qEL6IBTSSNbKbLZSqgwviX0bx9vtqxUn5z6RmJt72EGAcLnl6WbHgk4d6Hap
EFHS67k/1IxqU8oyHzpLFmxIqmu8Nmg0IWAEw8OJFglVr7Lls3vDxlKEAan2
4yCfTr55OJMqpXlARGjMMpS42Gok6yOV6gDSU/GcJAgpKEmP4lBX9ruy4RV+
iIMPV3UFRiTg+Io0dSyUHeyp79IClpB1Ggltx7b7OSWvdcp4KJOo1MzGt7uw
UDKtLNV2ONrVqS2CzC21jgv8dL3nfg37tgx3GHDTzAORxLkFfOIXv5A2ol4f
FMpFX86FnLDIvlOKOQHk42Gm15XBem49XEZq5iQmLWCLnMRLCP2oCaV2FuOg
FtTVh4oinEs6Kd2KfUxQiNjyc++HaWY97Hq5XKzxDQxHuySuL7fbcaCd52pP
M6UFJfI4Nwr16E9YSu1SLnEDMipgJldS7tHekGkQyVqMNoA0FwJ5Ev0me6CC
Sl1hkaJgUvve7VrePj98epw9rgJB8RBd9VzlSlBptRfkQJIeqxHtc38+75Wr
qugo9hpMPbvh8vLHn19vPT8FW731YhXsyr7Lths8By4KI5eaDZ51lOzQE3xT
zm7gL+HhiQXvGyaKQqpOB+enyDViQtKiMLD/rVbSJwMsCu+6O17trGdvXtt/
fW+3yUgdZg3/ZW9vNH7zKG0w3NvrQC8MVmMc7e5O0NkmBaG562D99PnTPIT8
rvnHHOMfurUSNCxLKgLATqJKgYzDQab0QLQ5mfIDm1SJkzR227Q/vVz32rDl
1t4dmhSXtY7FntNhO1uE1M1WD9iv2BE2iCYoDvAIDjqtrTa1F4aVSpsFQUIy
dIeCT/Q/SgDGVRw/VgRbI2AVlD3gTV9TX4HZRtpinZf9MUjNlHU2CFfeK8cP
PRFDkVG3mzhjrcyBhcAsudhATJu48HcRY23wQGEqZLSefyveGP3LtaDOQ6Qk
nvUSVfReYBvXqu0FtVXqGGdRw7XIMwhG044uhHj3Ux9zMzu6VnkdNaW8VVLk
UK2WW4hBUeKmCukQ5aD6medJ9cHTC5C909qUpavGqJUeZ3mtjsqj69AV1Mo3
RdUG/EN0mzv+WSYd/IVM+q/XC/2nLmG5soQcV86FEh3tPJ24eO1OADwygC7l
LZsAucGnVCDBlnvfSutWRm/qcFb2jsBu0HhQPeKCVDlttZ3drqJ1e7AnkedW
uGCNQMMcB1TUMQIsypmzh+JZ2aDpNv3TQfYAFAqK0On5JCp3WWujr3C8KF4/
fXpabiAt4lWPA0Y6lWIh2Q+NvpP39AM2b2xbS0eKdpLOi/EPGI/fXPm3fA9o
8e+39C6t2/9kyaE2GsU/IuiAkYNQ2/fBAt6Mk3DD58ux40roGJVlSHSvpwkn
i1aw9DYV8uODPUSv728fX7+8vv3x48e3L+927799+XhVJjAdnj7PIwCbExsD
GlJmb5e3H3/+xz//4x/fvlwOVR4GK6TtT8uV6M8VmC1pUXWBQQgV/45j8/WG
X4HhYYIPVESfrBom1UYtN8by6XmxitgmMOPj3r/YT/R+VGZM6Zp1bX1id3mx
KmRboPwvp1kj0ErVv6H14+qx55ipmB3zYNvzlo+bMSeVgiA30tMMXePOj+pu
E5X8AJ1wluiNRmnNEuRyu4nvJLdHEoC6CXGO8Khx8rqqpNa4o9b2TN24bB1d
fwcVQA4V6N0O9Bw/jFINIF5oSsFaiczS7VZcElyPtUenjz7YEKnFewwYHPru
yWAg+1mBEhp2IemLrBkj05mJrt3bDWumFsy34Ebdvok31kVbPVRpP0ZVyRck
/1DtUNWGmoap4l4MioJ4XbuOmY6Ld505UIMHn5s+jdbz+SJI7SejdKwd5sZd
LYJdSU73FjGBqufM3b6idPU/UwNFB2dHJ+FhxKdDHtk2sEJ7vmZmU7MNuII+
mpjLUX/YbULKOM4lRAjKChwVqQpEyp7T9XoHbVYmAB6BOk+2ZB3bvwfGKXWf
iNBE2I97FLT31DBO18vr7dQUweLzb7/+/vS8TTqWrew5BlGJOBLKUknlpUL6
2OWwQO191F9ryVMypWFI3LTH1+9/vF8awPIxssXFchvWdnXFm7kVTiTRs+mQ
Hy5Hjdbvm2TLNKoWJSfVqYu6Pi4r8szHEyjkjDzaAaxOyFFH8pI9WkVnFZg0
MSl5DO3heh4UGtDmab3npFUNCRi6TXbrMNrsMqrH0lVUMjEhhoT22eSh/aXr
5WoXzJ7tXrGDKF48PzzOF5vtdmUFQyZitpI97eJnStKWZHfEecUlUMjVij5B
oTuhFbwFmQqZ/VTXo1ZBSY7qj2RoBb+10mmFxPPaB1wmGrK0Xv7WqRVqLY2G
0jSrxCOLCYdgU8HBbcdET/hwxQAtg6EfWTO0h5nF6KmoS1lAYTRhNOpOe2Kn
Bx3fno1HZgHjT41tRr524F3s9DwOV0tFqQVSSXjTHT1gKhMIeoIM7xzCbLtj
eLGJPU6dSi52r/5kBjFaKCqRUgcGyZuXgxjBfpKiQR8ZZhGLR+su3Jxvtzl3
OOdwO24ZjVmNvFyTT+X+QFkB3MxOE94650y7fC4+OiZgNNiUyWOhKdMbDTFD
UYKNOoNOs4nCo3EBLwEc170vIWDv0NMLA/tekrbGA9ZkO1SGC28GJdmEnv6q
NaX9r3vXNsBCGPGxbCABoiPHo0ghgfPxrmtAXiEALoNGSR5d6bx3K3cudRKd
PptQ5mvW84VanAdU0hoy6vOlJZ4OvauwJcAf2uEoWA6JjBRDdeVVncMUhMlY
Pn9+XJKfLGSfnYQhCmd1n3LUdlq49Orlq5/gGpFzGhHghoMWg61U/XKqV/78
4t4X1dgel65xa1mP5oansCV5Orl3oR76RCFBZUZbQiaNCOrkClHklR1eil76
Xc+d5Q9jK3m8XKEBXG9fvtnt+vrx8fL69SuSvdPpCijGCr3L5WQ12cRmPmJA
Zy/ey5e///v/+Nc//+v379dDkW2VdvL8vLS3ntenk7fS/jYuRv8wRtQIZ1EA
3ZEr3Ih2JtAD7aamhrSbbrP49Pl5FiSV59qRi3UCMj3UiZjeREOO+LWVllrk
srTcCYhUXtAOFNFgf2wFKKDQidG4xJ8qeLcDDYqEwaOf3YvOJLdrvOQSGv5+
SAuKUvKH3VmLss36QkZVbGvHa7DdJrJsaf5CxaUpPKWIiA+KcLj78QRrw5TR
gZFQuiuy38AO/fkaEVuhTblGEuxWWV3mCiIUraPX36uHtNGKS1FqCPU8FVLJ
EKW4m0zFoMtRI261dbUiqMW+zfudprUMwfYRV7u1dNt8T4PSNnKZJag1kXiz
da9FGVPWwf7eT9ifiism4f9J8bXkYnTzE2bR4unz8yau5WvmFdXyP84FXIaZ
iilvl2VhIkYGXXNNlacwcysFXKWhoaXTNOyvgR9jv8hyCRlWoY4VkiNWewe6
HYWqZqlvBpg1w/JJ0qoisPt0GsT9WvFl2ectCGSjxBfK1g3IVugDlbgemSep
sDO/vFxOknUwMeQzzsLZ57/+X3/5bbEpO1BQe+uvrftU7i5is7TyspGeUhGN
jEEQcDGtRW2PAgwNnhVwp1eraPsEKr0d0iCa1zukb2kE3zhMFCvAttweBsCw
1kRnAai+slO+PHZFJnoR6XXozie7AGoCF9h788JS0oQ0TkFWW7cOrAHImv0J
+8sVPoD1NBXqOw7UvrHacjrt2zRYBbvNLuWmLxNtqu2jtW+o58WCF6R0LpZD
ax7asm2yzZKfPuYLkEESZeuAAfh8uyAgFcIf/o89R2UMfpEa11kD9vTZAwIT
ABnF2OR5vI3LUWpl6CxML2msswBhXz+29s2i2GFrmDfsIgqpfNSqdgBBAUR2
hX2lrkIFZrE/Q6LgbWOnFuYNtwyhBFyK0ggrThEeQGc/Az2GxNkSnjXO1hl0
QttTPXidyhSH16XRrFE8+OQnVxCYPkm/bjxCNEnOotxXdeHmE50oNMsi8ut6
0H6DTnVylCtQM5ZZkG8qrRuHw4nuvsp1GNEKHH1J3svNBsAIQjOAQBQX9okl
GacEj7vSGiWt6aUbqL3NFOKGdr3zW7pRnQFBo7hrwK8HWZp4T2v9pBztqvXR
XFrDfhg1lJF0nz50ONwI2uInQoMthxNMVXLHobnAw2qYruMWu768HJV0rxLP
Ss8TpO/YHrBt4AsYDGZEduJx8Ww0hxcI/skefLwXSurXZQWpPcfAZyZWbBXW
/pD6FCRkJtVKNFB0Hf8CbM0RLpC2MjNvL1bkH+VHlFhKNhLFgOCx2cyfZtvV
NlboMPvFSJ+wPMWV0FBIWz3Mvv8Z8ZKpw+EM9HD6Vn4HOfxbpwN1oiBaVZq3
7ApGF09VPhdFw1RIWgOaAihWIUk1ExqwItpYTPgH+CNrxrGVKo9eWEGU7KqZ
7DwDA3ilZ7LL//Xl5eX9neSYjze7+V/erqI+8t9AUV+kAYU/FJT9lz//+//6
3//3//iPv/14Odfpeka26bP16cT1IfRtxLTlF2l1fkvNSB6J5+qp/1Pansrn
kp6I2FX7qlfzT799+rQK1S8I5ISj84yCOknsVJB8g5DGunKDFho6lCpIhOyF
p/VRhA1Jcgw0lUpixx3r5wyeOFPwznf1bGyPfh7rC8Elq5UZWtZBcCVV8Wki
wjOvcypAbq2ZuxQrbRFv1tugcKATD1NDJ81WvNHczcU2vbjn9ipbNQs3kKUl
byCnKpPb7Wr2NFus1nbAyphYe7IPRztkRCWa879nmnho81Yo+Imzo5FAHxtX
LYoLH0fTTchUTgNLlTDYUjjknvfAP20vH4YgvoO+juzeTyuJMUS8bLDIxuoQ
SHMRHEoH1KBoQRB5sFvsELYLVjUFx7YSCqgewKY/ff79aRNmkE/VCjOxt6PV
DmT8LY0EVdZi291PB9zcFxeSEfHKo4HCBE9NrnlklW7tvrZ/YDFfbdf209pl
t1Ps13SSX4Q/3y4SB4di9wPGkCaZ1Qe1tobHzp5ge1W31kVYP5ipXsQiFQer
xUbUsYiAhdz9dyyMkKOdXwGw/ox5ssoq2jz89pf/8y+/L3ft9PL69nruqEFz
0fiAFqcuotG2yC6lXucoM59WVVcKscbu5wtyYnvfrkMTBQvryxYLq56fFjvE
HWW8XTyvg6ge+pxmjbEQ0eZs2RKNWZh7N1oqg+QE6imtCiaPOstihdZA8cea
qgBNa8LrvksJGCoSckSaw+1yks6Iu4DYYLtlkJgzDIpWui/k+0zFXtyRZyBH
NYAHjroInhD2DQQSTRWtl+tQgZ/0FnYf9CIf4jxlq1HlvK8JWur90OSKOgqT
hgVqnRDqVKJ4Szgm9vbgR5swh8nGyWjN5IBGvu7rnVVDdoPD863AKpb8gXyJ
0JilwZHQk5eUSUZKjZdlKtqr4XSaKmIDQ1bfiPx5thjiZkoVdFKehw/YhY6h
X2AvzQuFVz4ex1ECZFyaCiahu2lLjjy+J2AYgoCgeE9lFhEeQKFJWPxP7kwe
5DGR4pZHRXBwuQUYiwEi6DQonn5qd7zo7CpP+KlG14fISyacAGos+GpHBN1V
p0z4SKQA7MHUFzyJDszR7o9lH3h9OlHxRXjadUzp3JbLRhRe6VMHropJM35N
GJVX2/g/xgrFHgvWpMobVsAP52c/KRLMPeZOE2u0JWgqz+5WFJTvBI6X17ez
4KgyppFqwEO922hTld09AUcyfFnZ2k9NTqArBmjSm8Yjbnt5L/nYKuWO1urk
mBEgBE9DuOorouTZFVHujJ62hPuLsbF4d7W6iaN9VbcbvMxOBCBmwqVHkypl
aDObrYHUKq40dQgYB33biRGOAKJwDpTiYYQQqin+BAJu7h81BYKMfj+XgILC
ooBTmhTaZtUcqWBQDAsqze8FE7FvNXF3ZsZo/OjRq7q6oLLZ60QGojIgibuw
q4Mdm1pnBeFB/0XeQCyKXUmUAO9fvn79/v3L28tZ/+nrx5fbsRL9myq1Ht7/
+O//+t//65///PuP26VOl8+PdmQtllb5y52qzW2j5bgUtq0C6VsHSmhGJLxU
41lCvZLW84YMtWCzePr02+eHTYQeXo7DzoOi+iaHPDpJdXhQ3d2BsvKoGjzS
I57FyB50guPESVXJLZppuF0xlrYTf7XYRgVppuNRO6iX1+tZLwMzAqgtvbZt
zj+QpqviwpICXQgwOm+0bfSbtX3A3JE79OVEoOnyUj6t50ZXnoNTy+eipxeh
0IVfgoexq1AdQ6LbrUSyX2757MrK9YlM8gQZEwGoqjXDTtDOVffHkOEv0WM6
8hjQM5nT2BFy6eF4uUIOtU4KvGvpdAlKCpEnJEciQsl+BjtU77W2QidJJfVS
ttRrhbFY1GMiBpAZw5TKCUmxrxztaYy3zIrekMaizHarh8+fZ5tdwhTBlfDo
aogYlFvB54TxDqTIXeJXFzLF4LGwOphbXLs055ZZtVgECM1264U1ldu0YY/r
cPWqP6CQ7/Bgwe0hFRcUOu4pzuEgIooGrVTXwZFdr+bu5wBiT19u1QCV2055
ZSrsisp/Y4QXVtoBuYbgRJ8WBs+//+Wvv/z103MQ271/s4v7wIfJAhCA68D/
Hrt+gYzXUlUWq9k90AHH/hfNcL69vthb9nEds9h+osV8Pn+eWcO/CuKI9VK4
WW6CqNlP5G7zGsHktztM+3ycuQyWSs2z0Oslwgb3UjzVbPDTdiDVGi10Sj1m
xVlYylrOqaF0pY4ujk3afl+LoCosqzrCZLecO3+XULtgs7QyILDi176cHp18
CPrALshwRwhfbH1622Yh9lwJVnA0A1RWQ8XbexgbTPzyzfE5dXkI5Y26DUhK
inKrJh4iqpoRIGCKeQcYJHcT/XBt32s1dMlqtQlZ+TfUFSe7/63EwUmlhDld
bKzjoTqgSi6Dtf3eqErTKGvtB2nJ9/GM5jhrsMhPdPwU1uRUoashprI5HNWD
MQ7nDB2UUYYXesD13XdezXPb9ZVwQdIDR5F8wLqd7QOKoMQkpd7kVEbRCTYb
1k07iVX4ypiRaVppxVAuBVUhmvYgsf3gs0XhFnoxh4nk0L+Hi1BpJAMcVyqD
0wVZPhgDuNkoNDT4UuafHQu93i0VGMiEFFSLJrqUnqId7ynxzC949eyizD1I
0JPEdXqzF/VDvVFiYCGIAmwBEfnU8Ira08v5Z5Wf9G3qv6vKgzplLBHezn3y
0/nA5lQsuguMFUzcdSl9ComvOSooHQKs4pl3K5C11Z6cbCJZEvpewYK1pyc5
s0TLXybrjZzMLgreeL/fuTieJqp3tZXHVqrjGnpNDs46p3Ut11o5WjtC5lO4
3a6eZmsllldSqyESEZAMUjDOdqRGqRpTyRtwFEosVsrFivtMtFtP0ZY2ovEG
2WoW+hUkxhNaMdEGgcniQVHARlF6CkGiF87Byfaiiu4wSCFACzIgFo4jydS4
AUgzoRmF7DRaC76fLoR/nYUDOEJLe3m9vX35+v2PHz++f33D2HC6fXx5mZQY
JyBjObx++a//+n//n3/96x8/Xi5NulnYkbWwh8wuAfumlD7twFvJ7YAu+aid
V4Vmj95QOT41Z/bxQOS5/WSQXZ8fP/32sIgSsuOtSVDglWwFcHsylrW6r48e
FlXgcujEKpqUCEHuRCYwXioRmOByrTWLCxFa56Ayrd7jelfGJhEFVtTxkZFw
KGd9p1Bmh1ipHS7UW4LkzIFVpdwvkMlitsSatgNr672jUTUIfUUztE5aZBXH
/F8oTpTszdwOGBibyhi5Lff+bL7xxCnJr9AVaMbTiiiqkJjEbZI5rz9vZuKd
2H+GfHKrMPktQJM1UqRbmTSIR9LeFSYSvGHzLoB9NrDpC8hOPjfToqMVYEMA
vFgljJhAtYLQSy5+VS2I+3cb4rd3Uo0kaeyboCRczT8/Pj+tw9ROQTaWbhlC
T8/tKhohdxASRGQHXI8NyYC5ckqlfVLWJpdCS36INevAayKm4Yv1rmgRV2tr
Q+87KLDcjlKFxUbMEexppKgQZwiL56A2AMjLYmavbAhsrBHbiOOXCPHtTvGh
qEfF72sEtUZQCVoP8yZ2k8Xsl7/+H3/97bfnpb0H3dHu/ddTV2G+s4tlIrQm
z0NRA6FQZDuU9qKHsu0BXsJk2q6A6fbV/vXjy7EJodxveIdms/lyAwXbbkMS
sFahVR2De3eo1LhTSmFLQplU+LNY8ONHRDGsHDfBS+xFJVDEbujtFhgEOj0r
iJuer4AiUojs9nBT5vRhXyVBIq2M9tTE6y4X88XSihA04NFmPntahkme5DxE
BNklMm9rlE0vkELZoc2HqMu2ST4d5r+czTi1D0Mhk2eCerSDrh/Yn6ILhljh
gDSdMiZTt5mmRgG/gRYilQKwJzh++q9sV5sYLUOrxX+by8tQ+IsLCUSph1US
F/3+ONXxem0/YiI1UUnKbhHbH8y9b81Q3sAE6wnS4O7XtAplvv2PYWID0t3f
B3o2JsuKwPPVsgc6sOJvHf9qP7I+CxwTd4cLJShxenYR1TIQSqGlXTx39j2v
nPc/kw/V/6Ekw+jT3meEPwlsjY6aTLFTQvntxQfRiHF/utJY26dMfLgyhpGF
SEBQuHtTcCvlcXl+L07xSleVuhRciFp5yrzYKG671F8mt1zVQpjcu3BFpDnd
rvwOBHewZu7vtZAk/X73I2FB4o0mravv4aooXu7UPiEcIN5CErjc3j/ebtby
H7rKvZaRKNHcBFCHBegchDTotA+pYQX4vc/qE9E01yc71k4xm/qKmNmJbIwg
DHoSlZiassEFE9ySnQfw6VsrZVGSYgojlmLs4eLyCAihRBLjZrlePq9jPhS7
dPjNWwn1WdYIviTPjLpDGUYbD07th7uZwUFdVBvq8TpRFxttXFCxoAix/7zq
Dgehd4dGtGuXjLrsjD/EWtCYF422M1ZOZ13qsy1wzTSFrirtCKy05d4X2IlM
IYUF9YezXCOjfIdWjkLaeXl7//bj337I13+9vL5/3I6t1AH21gRpdTh/+/v/
/Od/+29/+3Y9N2kQ4I5IFb8TITfUMJMsrvyOBOe35jtXNDJpaVqbcxMeD8cr
aXFSSjx8/vT58+PjcsdpoJDXUokNPOMQSbDr8qr6wotPuR9P18Mg7gUL1ILj
1n5ZaydwfTOAJhOrzcPFcr5cLmbWVS03yJOVMcVwyKOlYfl5cK5CVYRj5K4T
A0EZHuIM5TKw4Yyzc9qOQgRBnJYdM8RePWuWZAm6qUr0B6VBKgePUU7PRocN
KqQ2Z1nqvbPDa4UqahVlwgBL9VR4xGYj2Hgm11ypVjIv1CPwc9rXqdxS5qoU
l7ES3etK7B46bcSE+KcLViFUV/iIay9DlGdpz1zj23Xd97phtOKqc6kl3CUu
J0LneOy8csHMXhvASAxG4W/iKNgEgT1gpLTNrBIM4pzzlt+p8+qf9UvCArQQ
FjWXyzlOIwrnMgkhcVhBsJdxXgJ9fggorVa9wocGf2alRtrtr7fzoakTu9ms
/ir0plujgF0dATwXyc4PeAGiRYDUKVEWwXI224R5TZ/AJ8myLCac0bqLIGE6
j8uzZB6pc4+xPE8c33CeLJ5+++WXT09z3A9F0U3Wp1wgKdlHDhXOuhtQOIjn
EEYSHsPWixfe7nD5bNTyNNP12/dvX768DLkVKIguN9byL0h2IhrcKtXU/u2A
lDmgcZJBF4x7yPops0RBxr34Jdw/cpyImV4JS1FZDVVCtLGChiRi7uqAYsH+
EQSxvIm1FWTXK56pcbTr1G5CBIRFItaLMMt4nSUCtzrueRnZCZOyRq+E2yaq
mM4fexDWt8Z5QGwa6Px8VMS81+796Xw9TSRTJUqDYGeG5mSrp4v/K4ZfgD7P
LqtqJJo6tps/SiUGgfpOiJGoi8Vuudxm/eE46mywhl/xvmXu0+BOU++pjAIr
RfZjW2JMQG/ArJKlFYr+iM48jsMEbv95zF28k9rbg1YGSiTxgpCsByfAiX8n
YYvnlvEu1JqVWzVIHlLi1/dPmgwle+XcLKKpO2FiSyWEizyPBm5QP8EInlcn
47TgSkSoRkMtaq4SRCTUukeQarl8p3ePjVVIvSunUPbhQDteDmMt5IKzv5zq
W2CirVnoy/2ryJ9B6PHO0QDU/bUMawgMOxoNzZLFzUmF/EIH2/okvOXbUBzf
nZla3bfM8j2Xpf26PuYh3ADROqo91hI1ATA+RuO9wv2ASgFi8eHy8vH+dqXf
FwXR/uBwTSJ5YNX1fnT2r0buHi8ocSGjQFha/eEgrs3o+5jOf00Jg+wKaUfA
EeIJU01GhYvhXMbNGEP7aLpRJTroPRJfS2D3vRPSiTAa+BVoV4LNwl7WIFVf
jUF0L2sUU0GHLsryp5LJOklyr/WpifyoiUDlUcadeISubBIGU+DR0s3SUh5K
IQgOrON2k9OKOMRCSaqlPAIlfhvIrHRy/JMUn2y9Ks1iFOzYFjGEDSkHmWcT
xOE8AUxLmuUME94GzJdvf/ztx49/+9Nu/reXl+vpZN0O88Lteh2l3fT+x7//
+z/+/uP79WQlNwMrwS8476CmsEtSVEEpbHYjeEKvzYxKxsoFEjBMx73du6TZ
zR5//e333z///jjXd8MHJUINVRcGjb0HTurHpWb27246Mt06SJsx1Kqy7Cix
YtH6t50rQe1zI65zvpzPZ4+PT/P1TpRHLKSM8Y7XE3+MopWprOxzjF3j5uM1
/uTTIJtmnojzQR8cLJ8fnjfstZnPsHu6AFDotQ1xfrRg0b7lAH0hFIdddvXe
dTj84T27VftvFtFy9vQ4X2cVczZOSJdtFMrAVJ1dlIpR9WWkvnE5GhVbyrwH
OQOLDCf0qdisUXiwkTx0Ws5LSajEAqG5uPddeqDFkoj3g+jC91BQfU12UoeF
jNFk1iBKQE+g2A82ncyZQA6BOtytYS8wY18uWMOT4ad8aoExTwC5YXAxEY3p
Wuy4jpW2oz5Lt7/yMjvvZzhVNDripGvS1WoVsKnN4fGAqTzZXZBH68XaGsPK
jmlx4wXdVb+jO59KRNmLiELlY6jTrV1oG2v2esRmLKIFfVew0mYn6Vkqlr6E
KKX+N5wD1Iddtp59fnx4nPHN233Vwhm4Xi+HDlGX2x1HKm1NenNtEdh06NjD
vzfpDbcvYLp+sZL69dwWEhTGSYhyIQCOoNATtiDrTVoNilBixyIQt91ISqmS
Crtrci4bhzRlCitk6MMXalVIRtuP9pKyqIqt7c2UG2kvMXIE2o3xfLkdsGsD
uQftYv9BFOzWs+eZVcgL8nYgzSCwWq7jsiFaGFJlLJI0mzkWaXFih7N7i7Me
tKMyMXORS8eDUCAUffzNKQsoWhMm0bstqKooo2higtDwOFjjP8gvR4uRNONh
XydpjaKOAF33Nu/S7og2vwKLhcyF0TULLjoBO35P+ybdMZ6zIjYNaEncb25V
CQVkJkdwntlfbT3Pqb9zaJQ3Uwi95wkzfFudC6ZbDZWVSw4WjTaQ1bHj8kiT
jF2kp5SwSrCBXreb1mqthq+VMPvSvtlvA+DHl3UsxzDNalmvka68dE6/lj5a
t7QopI2fno1ScO0epVMeGnlO94LVwhWR0IUIglGMXLIFOET6Se5d/nfBGu8L
bt3V9/7T/7PWofyuu8o9V4KrdmgRZVlxMhzGtuEHU6fEve+5JUqyIA2sQ309
yf/eerafssF6CHhMP53y5TRpOfDtlCUJ7oJVgXcVvUWwsUdwsQuLdsLZuB8Y
JIleKEiAahdoN40c2hoycEkwApFHQknF1AdMBmH97uw0WEe5Cp9x8E04PgRl
TjvsUMxdn3u5Ko1icu8zaakJ7BGocyhiq1VcTWzKD0fQQ0ggWBmj25KGwT/V
TK5PlYvaHRwRFBCXycfGd9CQdsjUQSc8Db96ds3xpL+iT4RJcEAiiTDGMVpF
SaBqq4TYKk98d8ftt4MKFWgsrBnYKJ0jLTP1Mx+HJCOdgET96GRepHUaSzGZ
Pb99ff8Kye8bA5gTuzTrNnFmb4O8Pd5w/t9e7c6m0PA8LM2Bas3b2s4jKHlO
EJsf1CG291umVpIQuehCQXJ+B88Pv/7y66enZzvGUSDw8ihvFz7+0estvh9p
41H6dPeS7PL6joAEdzkPcc5WBZCC9g6ciowcrI3ZspWZzxZ2DgDSSuWRhyNn
vwL96HGS7K5jm8Fsi16Dv4RqE1EBP3iBJoWDIwlWT4+P843oCrJ7YXmwn4FI
tJhBv6tt5QqkvJGQF/1wUal4FVZfnwb1S76bPz8+zLeVPaRt71A/3bqCENd3
FveoCCaFSVb38CBk8rJX8rgSk7xico5l2/5NIFEjhcthrxBBpkxKMRBaQO7d
VqdLJVcL/4Z0pYhLVA73SnbKoJnzld2XYR6cCUbDDpVG+aUpCbExsa1L6/SX
q/WSXhGNF8+/tt/t4chdzbSdIxc9Lz1ihENdNKaIYgAjHN3D4ORKPLehKKxZ
vF6utgLrwF48k2J8nLo22wEki5F8DqRAkGmQ+/TU/sBoTY5sQkcZKn10HOT9
oae3W6nVykNZxMjUSJ2NgL2pF5HVVrMQDPr7PerSQ8+9GNgNmSvlnZJ8mi7W
8lsZVYmMtCetVFwJH+mBntEUVOhwAbxR+UynV8KwpjpXlYhUA+1dKfBaqSVO
HlpD3Ajr0kq1TBEi9Xevtg9ebkb3mimxMPLtGl7ToSu0TamwtIQiQoTi/HGc
kcCYydTBQXw8A4pLIhLOl6EVQHHAKOvpmSJEKt5SyN+A1QhmGTuD8KjREls1
seOz55ZRJ8SWWFOVThMI9iugHqG+2AvbQjeDI4jHhgRHwerjgug9OmM7sPPd
eps2exAQWbjZxo11700a/388vYmaG1l2Xf3+L6BPUhWZI2YgMMUcmHMkq2T7
kXzWOqD6t/uX2l1kJhBx7xn2XnvP4q1DQsYuv1gWdTQDx5pdR3wWFjENkQaK
seFK9xXqik2UEJj4IamVJXMrdocej8XOXVh3+bgd0weExG6TvathKyV+gWOf
ggHulhSMx/WTbDj98r3HZpdZGiZx6qG/T1JTxVYlgtZlrihRq8j4VPgjhInf
V0vgLmquCpujfULtkF1mlix/SmqHBOzz8nYpg+WV1euP9uBgYh2xjnBQ+fgv
A502+qqjUpMmY4gdcdP2S1asbNb58TpZegcD00oJPajf2cm2epmZNLnvsNfu
PKWanYUkR78RQl6UB9dvBz1m53OCCYcmVTNgLVtxB+Szxq8alfzXh8KnjJeH
bRSHyGxV1H8yhC65a+/E0nSJs0+kE34IrzB6v9J4llq6TW5KzGeeTRbzyWS+
6y9m/jnfRrbBz9ibUR4tprBwVyNW0Bng27GpojNOoFK3W23WJGS29Mdfv77e
RKVeP6DaximvJ6rL3Mcqp75d6iUpHNkYoRltog/h2aicPHMo7awR0cShz0h/
me85IC7QSgQUD3WGCBMStS+lnuQRxtQGn+zKFJP4ZZep6bMy7QwJwoprFRtf
HRVU6w3nECKrdCBNwL++v+Lij37/n3//+f15JTNnu11KZIl7/+2baCC8Y02i
WzqtSt4pRuu22kQcmXDg9W3GICju5ohkt3ySGYsVabl4/vHff/34+TSG0cmE
kKxQXqHzLQ74VJtlg0+a3DGdkVKXvv75Tal4EXvOQ8WWO04yUO4LpDN0ym7H
CafSI7/xNd2n+5SJWSdq6AQ7r+u1gqOfOSVCE28pomRYK81ezdZ2MX58fHqZ
LooVC5yLQELsjuzNdnd9zwb0h+KRo/Mi/Aw9sVLWl1StvZO1rlzOo91/eF3A
creQzvLTrMVamZkzOEr/tspa8v6mMjsxGj6za6bTefxI0XTHT7YmcJWUBpY4
Ar9YrfHEmBtkwiR8AQo386tadHRtdwL5Xd5NiVEJNYa9ptQgI1Z1abR3yyOP
br2Jaz+KLRp9ghnnhrYj8UO/gqM8LuYLjJ0o0U5NvRUexkTDoKIlc1cFeJ53
fB037bOM6HDXM2KZjueruAA0h4nOww2JMQtRefSffXqcFUdtzEOLunw8mi+i
9SPIlynO3a8Rd5+JR9BYe2bffGFr0jBmyM0A3JfEfg7H+9AD2fTJ7y/OlV2B
zrny7OzhaKIOfR9K4yBKvlCcOPqKcdyaIsNMsoe6lIxnHM7vv74+cFluTZls
4mqez4vS4Z8YfVSQcWWz57pEYexpZoruIb6TWtqhwFJjmGqSnHd37ADj72q7
2qDK5kchDWM5m5ryiIVmjzT/roc+vt0O5muMRi/jJfqhYj4iZGo0W1PPc31X
XPCzpX9+pXWVWUoZ19B2BQYO78KGeVIpsMyN0T6TTnv5S8ckNcav1FGRbMHW
DTjldaPgyRHrFE2uERGgedsyCqxtM5yvp3K12sPvbeVDDv0u/rn2/H7rDB1H
B5X4JFa2RKvSM0p92NeHt1sL9Bd+HXhQ3bV1TqD4O8EFxFPUYZtZ7/xt2fNt
C0p7iUEZR6uhL0NuuUlvPgn9/RrnoUuTl48VxbSwM6bbVAe6t+4QHIo/xoN6
y3S8N4m3RhUehSmrUUBhe7toRJKchKZU0am3bgUd2pkkn/Ly3JoN8sNxWvIt
sqqE44Ra68bYT/bUoU81nstlR929UahukJ1ON2r9aVC4Ksom40nZKO/xXtMt
mY7D/B4eKyorFou7Mk2ILEBQ4XlJc6b618ZTgKmYjHmTVQiBPh/vy2prmQyf
BjqOgcizbI4WlbSXtIIlVlyikLEJx+xPhWpJ41ZTQMBgra5ZfmirEuHYoXBZ
zV5HU6vKe67J8U/6r8sCHAMn1h5tYqjXW2HEjjuoriBaxR2ARATx8GrbYIKP
5vgD1sL17YM9BaQQfyY/2uq+1JDTieQwgQEns6i7FPrJuWBJZquXemK+VzUY
ncS+NCUe/SxTEsD3XrlA9Bk6GALGUxPtzXLyYloMTNP89Rw3qKfXl+0cI17B
tssZSfzWpdR8A73ZZJ3evn7/888/v75//f64pPdkNRuNJrP1ThRv/sil2woG
BTi7jVZHtu4yR7+pHAHWiUfz1t8plvkNe0CXgzDT3XL5+vj3Xw9PkxmdWLIW
UwPPeXs55CYnHqdrQqsP9xos+v2vf+Li//oE7+jR39sGO4OMK0EdkftR6Qsi
qlFHutiNZ1q1rZrheJ4uEhs7c3cayQ5HFB3gI98QPzLartzob+YjlU9TqOKd
Xp/jhfDBeP5A/hlGvynvCamD05Xb9fZ2bhu2OqXLvvix4u89VNHLPsW/psv6
T/qlpfk9z0c7Xa76XEfRjgMMZRvIfKYR3t3gzV6tFqypx6gX8Q7f/2qNvU0m
SuwF8JU696lwcxO5SxACM8rBUbXUnmRkHaL+rtKbVpsbcnSyU2d/kKaFMr1Q
yyn9/ss4qaCMgtmNXw6culUH/pmQJQz8WlArjzEIBuu12JyU1vBHH3HQ/vq8
ddXSuZXIOWzpTFyTli5NLfkU68V8AQYCvWEUthvllYQ+EmsF8HAb3X98OFDc
z/A/ep3HWWHjSWQ8smPlTBHBlqc2PZ6iuOX0o/+P8hjC1+XcMlfYxePBro4M
3dP758eZUDf+8waJZ8IETNwmCCcesxNlaVSSuJXOZpbFcczJh3EiTQwE4HD+
oHCsTPXgI+r6yy1Oc6RMIoDL9nQ9dXxKrVWgebQM4zdaJZpUmuPIaLDRkSA0
m8lrxdOh/8W938C0j6C6fruavDw+PT+PZlsMJPFox5M9LUohOHgF4/1cRRmd
xC96ROIk9khC+R/iKUfexV+6d7/V60FWo6lNi804d6ZK7YZlBUpMKpL4mRkH
AZVknxMf24I8P6o7KAQbydLdZrntbwIyGfkPFWkG0dZDmDuSKWmkXpf+VqfK
RxcfxaY8fnxdmy2UQLb2TnwG5hKQe8wXO719Eh3SliIoGJvIbyiYPu3Tg3pH
8/FLwEI9m4ktaYYdXXNXvThwqxVbc/5d2P6w+GtxwceX2ZvjLRpUd6CMvQQD
1Ptag1P+GQ1RbkqFfRt7VCG3i0ylOp3w7udc+fFSotVvdAxfbiwg8M3s1fQS
33pDuCwLF+HzKf9CbVaJKks1j1p8SROIMlKSJ/FWUl3lVSPiWIH6cOzvNYQe
eAigbaLr4UT26Yw/YLDyz1EUR2gePwOHt0Pl6BGRX1QZecON07v/OpqkBQuO
tm1lWALj3et79HvxzRpsl7NG+j/Bhsnjpc3G/ZjGWT6dWs+yh3i9w8kzGk2L
LaUa2STc5fC0Tso1vFZPmVHRm1hS4Ml3Q7/z3paTr5qc0Ay8tFFjfv7+9fsX
Z0J80l+/PqDdqURg3kOjzOe2k43vjPR8FQp/9DD3E9QQ4E7FjL57+FPrUPN2
72TjmTCoDs2CCUxVUgTy3+sEAZH9Z8s5H1O1xx29YQJGzT2wY8wNbtcpB+3c
KfXm4pzJWVcbsDdlEV7e5e3z+/sbUT/gbz4EVJZQXsDi16rgoBeRUxQtCQhO
awtvqNOx0S5htoWZWi7HPmjObaQpC0/c+zjJSPb6z7+eMHS3hpswxebh5ORg
Hxb3vmp+dlpoRjxQ4vH++P79+fH19f31/XGjZMRICnNHRDbRdFoK7JaYdlMW
lamk3SuOo1pFL+iQ0J9ouKMWOq9C+uyjREdlD1fGtHFAkE4ep+loNF9rTeUf
P98phyjoWLwXBOtAuM9VndEPiOGtTCQ/1Wzadpvp5PXp8WVRyDTm8uLhzyyf
ps5vnNmRWgOeKmaRkqGVhyCUrA0ZWeOmh9cxWUquYwKMou3sut4ikeOp8viA
I3eUvCv4raQbS83QUOdavoky7XRMQr0ZfT5+R6iDzhqc2tz9Aaa1LueTySuC
e1IZ/c9JICBnnj8uvkC4uu+g7Otye3fRsTchRoCbWW67DQal8fuv3++HplhO
Z9P413JL/pYLC1av4sCjUKPB2W+QFqxVzqEq29+BB2x3FnIFmUUjO4zq4/IR
VWwUeaUdqdMKVGZrZzQGDu4IcG/uscBMrihPtpBiWCr9/rp0+Fp2DRscVF11
c7rBJFUJjQcBaMaORX1jjieZC6YMQiHySaLePZ/7fbEX+IH2QEWFqsbzQNXV
qvYlwq6/fnxcyHqPTqtRzn29UTFQCDi/5uTvUkFsBO9eH2IZ//3L+3XYrcbR
wD/BK9Ffy/YfrZ+ldNOcLt1m/vLy9PT89DpZV0NUeRvYSIt1dSDcNMk48Z9N
4j8iUyOK3KFWm9mdaNoXzqhRhsUDjS07rpGWkQVPJtCd69Uc0Svs2zhUyjgz
y8P1hAhhPitYItBKolSAujQ3TfJ4JPeN7M0jeMdNgzubtWcbf/hmudx29JKD
Q+R6zWjLyTHDO3ERGBfi0hgu7+/DHkFBI9RbfjqDg10RBUb87wOJocR8K1tn
CYIcebct5vgWM8CGvjKxq3GtXJK9CQr9ajtmcw6Imq/Mc5h8IOiZRpv1foC+
C5RcJ3PiRG7rxsusGr0jpYOqss4XS9Sj9Bf1BPQi6NmMC6kaPT/rJfNLyJWl
PeWRqsSMG8yQ16g74rJVqyWFzQB3CEiAdtHpNClmP5pY14v0QUeuTxf4Tjyi
xyjo1/tKfT15ybyflXp5TOGsubLTMgaItXya6Rm9GUc76PuhM8DLQgxAGhAT
j3ZU75brcKFHPF1OQ8sd9z6zN9A09PZ8q8f72axC4ui2jKEfk4T7+l33/kkv
YmWWeulAFyVCGe3+y/Mr3tRG1gZT/jNxWicZOgjQMkGAxecWv8mchgMBy85l
TWfDxcit8LTYgKB/u2XmHAEBissddNz1bPfcvjgtCsrKpklBNDWVuQ/Kv/YS
+BpywulluB18JobzzRho/lu8zHc7OIs8vSTM00kdNVLlT2ZwvV1D0XsZTadE
sbHIGQA/JJvdwIneeJ8cKSjrgxyaQbbmxRJV0tz189cT4GPMSdHvT9yce1Yj
Li+TzY4VhltGzRGXFI7URp01F/XB5HUUi5jK3wABAxeKCoqbjRtr9qqmDxIJ
Anr+63pfDmY5RZdJfB1roz4zImD/skiLkvb9/eM7DuRPIMWMzwb1DshbeI6V
Q3Pb6y7tJVEpFb8nLZgMZrVbuefxQQMBzbHY2PQfLdTY8DJ+PnO3xL1VLMdR
W02WjM3I07rnJcjYaKRS+Xjsc0nTkfmsEOFw1+dkeQ2JZT6NL2tSrGXnnxxd
6bixuu0t1KMhzD7BNEclkl7Oijuo8HM8FRf/dDyZzdZchkBLIGR0952T/tna
z4bvF+JqbylEo4FS31o9zq3tdjEdz1bbeEOse2gssaM7BsU/PAARiGt1bTGr
YgRlF/FjEF9WbJdqV2YkrRxqqWh7zl3GpCR89Kho9ml6JPaNaBek98ybECC3
aN++44JeR9MevxLsZuYVNjsIUvn2sAnFUxAn+WoGhryFnN5lmrMG4ejj4ufO
XLoV4fCbbX/99ev9St+Z8IJKPmqhJ2FFiFB8ZuztXddz9h7ZGe7X89lmf7j8
+vffX8d+Q/tbgBlPTXNDzs9bHEudAgq8n9GYc2+18jp2+qhQoEQjRnwO8SLn
drMQOLEGqKmv9FDX8maY4aEoi684Dh3k8EOzibZx6Jnwweg4+PMh9luLdDR/
jQvQqpYOJdpIIMntev708+///vtxNLtnZB+6Upe4u2FugdXk8fHhIc7E2b49
XaKbJ9KHdEnwpRUu+47sm9kcx/0+qSqcDtTnZbEo9hkavRPjt6H8NxzXKs14
lIPJnJwB2y1wgOW25vgui9l4tt8TOAqMgW8/SoF4aEkNQwoTj/MeHO8e7C7/
gbqELh7OxR7JhUdLfIyr1caPTZw83SEz5K2Kxot6ZNOl4+baVjwwnC7L0Qsp
IPTFRJC1ekmTkcLuAXzCNtMo3WtxHyQQPbqNS46V5VaCZ4+CdYmvgulOnp/Z
8uLvd3la2cM0EGnite41malOUN/DaF3MC4RHPuwOOjEz4spFKUNxvyhn5PQp
lu/b+GsX4/GMhRq1Hvd+5l1ytBzPtCko0d8k5X8w7UdYyqWt4cBQJFYSiboh
SgQFeKW4S7UUcwBkoArJmMgIV65ExzUucZULsL1oFBrzmCu3p0cx6m+400ss
1b30Dp5rbnf7HEDHgYKUDUXORiUR+2R4noC5QdIYCc/Jbql/NMhWZjAJSVht
gBax7hc7dh9iNKw/6nQf0Q7vi9nT48PzZIHgle7GJu1qBA9ShLPgXGYAVE5k
Sk/H4zGg4AVtrUG8TcaH12JcluhleqNxbheDhgXUmNvcGQxYZzu0z7BnKrs2
f/mDtky8BniKwGnvWa9SFl2FNDbYYFNOyiSjc8ajhLIGZ2BmqdP6utrunXO1
FDjRGsdjscBtMJ2BwLRjNMFlYFmEmoMrHwnRjq2fXlGj3dz5uujacJ+noRqv
CGcaUuzpmI8iJTmrTS7J9wozU4e81zBjPl4qR/DwAu7Ym9hG4orOeaEy2PF4
vKv4VFbJeoFJJhvWMcY+SXxHN8ldPqGYb0whuJh3bl7K7fP7+9f75eiYxUfO
lpoRm87x7s6B6bOkAuRo0oXK0bU0d23zpRdybwqLQ6n8njD83c5sqW7vb8ZN
6GdajV4fH15n25LBU/QlzPSpY3PtlQIbdGZxwVJBQUVG2MZi/U9cIG8xQKHx
6yhe4X2bLk+2pDyPviWHQ1raD4OyDBMd3aIgGS+TUYSfUEMwkfej0WjOLYvC
j1Eqjcxwh3JQJzZWdWsRI7UqVtrUcqsPbOCk2i4nr8+jWYGqq0kaCioUqgVS
X3mcePk3SiW45FUyoIpZTUZ450FF7dUbsaY5qo8p93nbGPFDPcw2odwVawnC
/EDc+Y53TW6nGbse2u18gkUAhSplIMRJsLI8zaQeCSo7NXFXjV+ncfGz4jN+
b6ui3bBQs9AZhFCR7Id4XI5lnJo4T/wE9x4zUdsXeDAFvCGtzuo3x907JgpF
c/r49X2L+mYFAmS2YgmrXzUuzPfPz4ur3vQmy60jS7H7ozbH7I2MisCZtze2
KeQdsyqHhddyUl/au9G6jh9BlxVJKjCmjj2V/eGAsivaDCqIWuwBtKvFinRJ
9GEEWWpHAgvKa9/uFrPnH3/99dePpxH6ATVmlZaVenCUU9fr2fPj338/Pi+L
+GDPfbMp5pRZkC8arxeqsP16Nl4ieFTyyUmwpqiJU2u+rmr5UbsqUX2sR5j8
76DytEpCDBc594JnwA/gMO6rNZ/pZrXgI0PeGF/GVvhpXGLUb7sC28Vh2Bfw
Jc7xLW/pKHcLPEU16iAHo1GTrCudwmCrTEw+xKcTZS//1KHfkyEFBziavcZg
q91mHs83DCzbaYZG0XIxyDM5IH6MKJ9XJkrUMke4ovIgkIB9SV0YXvkyR2xo
XzvOVnpL+gnZqofc1KmhwQXPjv403O/9NhelGr8apSB0Crod3Ntlb8Cr06kI
Vx1Yu5nV/C+YEpU6Hi3GDR58g2Tw+gCaRDwDTl5R55eD4Wfe9tKZ+H6pp8C6
+iXh8dQwJbvW9SAVnvMYPZgbLGLpdVcb1SlCEpvXO3CkyYZEo3GZkX/yJBQR
2KjLPZbi5Yhf6G/HEnKL2ho9Zd0aHLVezkh9d7vFocfunuV3/yf0hi0bJuU4
JCjGTCHTsnN0tdmzGKOQ2UkYrKOifPr54+F1slyrVOoxQCjT6FPZz4cwZFDO
wLyKVKPRaBL/mluYluSwlQ6E4n8wkx6PsvEvPSME+2g75YOGDqORy+qegptA
qCqH+DKmSMGKJny3IAJ9V5NKCyfwPX4qfaIUhBIfDtYQdZrMOWz2Hg7OxB3n
9nqPTFVoyvVy9Pr8PBpHB63CyHQyHVjy6ZgimkDjZ52beKLCTCx0PpGmsW2q
aAfoL2xAZxP5bCBdSExgj5nff30nA5EK2hhHJpGpU3+RxbpII2QFvj3CU5EW
8oiLFY13rbDEq3a5/62dYzuZsLrPYo+QNJMDsJCTEhb9/9vX1zecx9txOCbC
Xk08bUE02GBoaKx2zck5wSlrcUVpKP62BlPDIlQUVgKCZCr2HjXzJTv4K6lR
zAGiP6Bkj7qs2oxfH6OPiiMIfvDZL5Rn3QD0JsVFoLm5ySokwQy7BkUd+vR5
Ciqc2jxbADVTJtTo0OhkXtAeMHo/or5MGX6Tr+aBJU2ysuXJs4vCmjybjF4m
S5gz8mjcbhMjSditzyb8Xy1yYFc2GyFBynIcgAyEry8mz48/H1+nuL95mZ05
DG6wefv3Es8r0+yj9F0mMNfw5TgG1/hlVNknD/NwbK0euCGtvdivAYqK6isq
cpZluyoTF6qkplVq5LaKDZs4v0Wf6auv6sSN4HGp25Pv/klVd7tbRuVURKej
h5dpBDp2HkVH+HOybaMgma3i6ujraN8XzKfKXWJLooFfbeL1c+1LujMDoJp5
vjHICIOW8+W+O9/OTbGYxEswehnPdobt8qPX/fU9WqoT7D5K350qmw3zGBt4
EzB97uIu1NMImQzAEFJM5ib96e393MG1d76arhsVY/jhjse49LKTjr+UA7xv
tsTLNmQWkZqszoEo5TJpr614ZSQOz1FQ/3x4eo3+aYvQEk0d6taKe7/mjnt9
eXyI1puDlPySxSyODd5EJutFOv/7erNY7bWlHdxjrIkOjiIhHrF9fDrx6MXX
w/aG2EdKQL5PiFLIWgEWRkfV8gBwrGwZzHdkRvPdSDvgyovatZhNFmuiuo7S
RqIEOAy1E2Ck1KzyK8KqSD+mvND+sQOty1hvT0BaVEWXXrch22GiKMgDiuNv
Qz5fTYEQp/ro5XWxRfXtW36L+1niC99z1OpNFLAE2qwIchhynG2UE5dXnAU5
tLmfK9EHTZdR0HSuA/SzcUiL2mZnzvkoyIhaADuHe/9Wh29//x8Tnq0qRGJV
ijYzfsvuTgeg3hskQZRulPX8X9tinF/ZHrqYj1JRwDxolrjNrsT33v7ozbhq
+wwta9FJu0UEVlLLkM7UegQM7rORaojYVg4t/81IPXA+vSmN7NS1HOiCI3NB
B513fp9cQT9bkesZEy/lpzY5WMN23A7CSLeuP7eCleJ1LXBFIpSUitxJ8YqP
z0x3M9KYTOC0uMXpPCjtP1Ixtuo34/mJh7e4r3lWi5eHnw8vY/JOSl0J9B/K
Nc93JqNjBBNKdLhM6Pen4KflpVBs0b6L4yw03/KIt/Y7pVRngYGHZOEcTX3a
2gM3zlhTzYR/JWls4OwJk4yTabbYJNknbpK4Fi8GGhlvI8E55z7OMSjBXGLG
gc4iiEooCRHJE46nXAJYPN0aIhl61jCO/mgfavvNMn8bg88lUBlJ2BurXhnY
jZnHdUQcPAR7TcGLxBu120hdIQ3cyG/NZp36IhZkUvuMaaTygVDqzlWqmPHI
ujNM6TF+TRzavkwUSJFpqqww9ZywVT4N2QKblgju5+N2IXaBqVvc+x+E40I0
ZguEVrIWRx9P2w3dAmT+KPch+vLxgrGzbuDtAjiu9is6T7Awlh4yHW4fv78+
P5iXkW3/hwrlGCDu5GiUpi8vzBxJrIpjwKjBfcMhL3ReCtgee6/I7rrLwWpn
KrNuvbgoi6jPUDNyhCESsAEwHli+W+4a9NaSdxkPR4J6B8tAgNsa3WHMojOd
L8bPccIDwYOnZrI5U25Vb8DFWnk46nCQAxTObErF1LkKoc2ajh9//Hx8idY9
biRGuHgvBuOhcDvx36udORENZYS9hFZnotG6LSbj0RRsP7gwvFsI6QVusL4x
PeUCtJ3l31b0u+mWuv0p94w4cYqk+CA+us2SX2WDUKZ1r0HlTftLH5aEymjr
pnFd7e0/gM7TfTqi3pJEi94RqSVDDtbJUZzAclSRhM+dKfZS7CwsgvWuQ8IQ
9+M6e8yuNS8ubuB2hwrz+eX5eTxbyyi1MG+Rdb7fBjcaLsK3zpJ2eNAVMjY5
weni6rlc2XT15YopxYiMwG10ohT6nAiHyxVtqJteZwds4ggUk+rGcmg4x5tT
bdy17qiJNgmVins0nvFK9ovDzfh0J6Pnp4enB+f8hXTDuJt2tNeeOy3//Ixo
403Da9psC5iI4ziM1qJV1ssl7Gsgx8Sn3h06LXL4KAibXc5pQEity+Rjc1XH
HcJ3SKHIMJ3E37gt+9rHHAtKw/m8Xc4AP8iQx0+PMjIO3NVOVGsGCNVUXRvV
9S0IzsKbeS+okLqdkQvw/gNJV2wX+jNuf9SaDPJdlu+t43IvyV65jMr29XW6
ZnEQN+THx+ft2Cr/bvfxoK2KaPzjIcYKvSbQj9blmLtZCS3vRp9fB9wUSwgB
CxAU/Rkel+nfCbgyMUyjQevWC5fqcEoYjxNDTfkJBbSSzxmgi0GuV33kzD45
MzO+FZ3x+e1y0le0VXe+BKGwRo4axQ9aAJNez7f379+/vt5EvR7i5v981wdn
ApDecKeFQxrZ7hybJssbdrPsUuN+vV5PveKtKOi1RUMVTna5zgOemUuq45lt
4Eo0YETDQGvK6eBAo6FdQX/DoJa9Jd0wnxBqeez8BGptUmQBEXLBTrzUf2Jf
aU5apoS3RtcPzi/V4x0ub+8GF9OzH5gL9FlGLZnFEMrIaRgn4+Mj975q69Zu
6qi1JlWC9/olgfpNRQ5GATp+irDFCNvdNr4co3wLOdMbA3Y9JbglHVFDlzzK
wLue+dr7+0eKoMJlOI5c/r10QsOxEtf+ZL6KgpQaiL01gThf8UgqktQKYF8O
g+GUjC70Bgyh+sxcsId1Ks7e4OXl6fHpeUrSM+Jqijk8JhoNGAzUqQBi2rq3
z5Icfhwyyi/e8GgMdqpuKeG6+BjZ7M90VZa19NrFYi4n1g63N0E96fscQ/iz
1ubL0c7XihESVc+ipIXpcTliE9vFmcd+NDprQi7i27qjNNcG4kj4JV6gd2Xg
HgTnxI1lTupr2dK96yu8nA3HJl9jtYXyf4rTtNw6tYmPomQB1RI4LU3C7Auq
WcobVtXxOzIYQEQV98f57RfRK/98x4s+ZJEqmVrwwxC9yWw8ZsxJACqzi6O/
/59MN5agfsOZ07Jz4Wn2tWQAXuuh3c3HDw+vc4rn4/VdCdTBJUWnXMMdTpfH
Rks/BkuEhr2DhtDFwyULq1zrhi6W0+nLw+MrGriSfn8ld37JBphhASMGcRD6
HWkmiXndyg0xVZiapKLWfXl4eokbaR5v8Z5+mYRa1jZ1NsgaI6T6qPS3WTPP
ggn0rhiPX0ZowwqDYdbq1J1gdNI64En4VZ1O0UZu/Ov3HpRVJiDnoy0QJBul
/WoeV9Nyh+s+vjJzlumjcG+gAu4He6DFdLIqzdilq+q2q4IWua53ePSs3Jly
iBaKJ1lJDCoi+I7L5Sb6fcbk6YRvRYyUG0Ju9kSFxAuw28Zvv549/f3Xj4eH
x6f4gQrG8s7X4jNlihEtLRr9ZYogKyuPg6U7BtPOohRZP3Krw242e31+gsnP
NoYu/sQrTsUZ15ZBIa1iMeZ9EKHhgacgk/0rb100/ExueM94xaMTXvvpYRY7
RX/MnGRVRLH+PFmgnCzW3PbxvETJTuRKtMhRoM0n02XZ8OVFXzR/fSUFeDbf
MLQtgWGsthQ8XmJVOhtgJRChjXDGeN2aaYmlIDM6lK2ldgSgbBCSyCKKrpoO
qeNXKbGutNsl8Ab+LR7FLP/id1i7XooHBaYNxU0NdIdp0iZ+0jgbGKdQ+2ZA
HAC0Lcl+XbJ9SBFk8rnluXJeiXx5GHINQd1DJvM0fuetxKe3j+94wWEOcCYu
4qOaD1hTcZLNV5lMI6n3zLKPaRXJzpfbqWUYtjb8Ziee6XohG1gkGT4FlVKo
neKUY5PNz3FQQueEH3HIHTpwMOnSSDyOSCTech1l29QSMpOxwuGB0VZQ2/bO
CcRP7pQcOtbZOzzuwo9fv3//+iT4nOTA9y+VffJzpElQUZdawI1iFK13ZP8v
hTe7YAVJMDriDVrMowmIv4lvucqIsn25zWjga7oTuMaYmAE8HI7a4vP65+bX
qZ45whgPzCXLIpH9clO7L9ygTsPmWyzWuhv4PLpkvhhzI2aQ/fxJo1yV8FCy
n1hmvLOkPwhMQ427ZbsHkZ8s6ri44j58GRfbxrBcrjkFGkon7y7B/HjU2rfy
cskQmU4W21KuZxyrYL/cZBJ4tbMqR+BRFGqpyAT2eM9/owIT8cT0N9MCZCNz
22wFTbXNZoVqeY2iMR7Sszl4n/HVfX+YBtjcdR5sEKhR0o83mPTDkdx37pXV
Yh6hQdX7+ejh58PTiLkZ8zb9URn2bLqpinmmKtIztVJz7tMvpZti0JKmMs2Z
IQFsOJ1mJDsCBqQ3KjaLQrNp3E0oJFo7NwctAAS3OfD3PlE+zmTRDUUbbQ04
Blbvzen9A2s3C5e+LFY4LvjXjFawTPTdIbHPx/MbV2xqThHbsu5/s+m/pq7z
aBoRKWKSSc84xuMwgf40L6yAGLNry+CRjSYYtOZugyG2FOi4MTHEz+H6/vX1
Db7gLC0TL41OWmT5VRGloB0BJJmoYY7uEAYL++1aZjBRXX/8r2pxo0Q7uDjg
0WKBOhs9PrzMdlHuXT++0TsyeOsd/HHju/lrM3dnkN5GbQEdw7AwcSJUeTsy
V+ezKcHQLxkURdqtC/4lw36PRIG8Hb26I9ia9brfInWrQjzm8XF/Qo3l7F+x
dMG1sqsw4h1lLAu4K3C3sq81aJT85eh5o8s49eV2Cm2e1wNsogx9/YzCfusd
XDS8D29oHHtpw453oi7iYqGM3uoHy+wuDu7dYvwKmoBUF7aoqNnzPJSG1Wfk
VZamxa4VEEqEDAJhl6Jo1EdI0jeaDRn6w6/rffdrLmriaoV3UzIh+q11e/Nu
xCtqwjjb3018Xz/+++Hx758vEzTyNT/CKW4S4PVntz1oBwp+HVBatN7iuxqj
1CgOKd6un9/fx3I+eX5+fplM8QztGz3J2G2sn+NXr9RlsLFCDthG9ahIqkPs
SxD0PSIFegIMSpjdi0V0vCUYgWjYetiT/CabGeZKgjxWi20eiXwrDJFRTs8Q
cbo9iI9sNo1vfuSeZodgdE9TGx9jnP/V2rVVY6HDf0xQcIXSmwC6Akef+0ce
WWQPpZlSe5FlDa71+PMzkKthWnOOymQDSJCLIinyUcbhQb6zD8At8ey0qbGM
Eq5kphMN3Nawj6NoJ36cUq+VfUp9twHfbyfsgYR2dkxqCoGHiO120bZNZmv9
rJeP70+Cy4Wm1sXoeTThi48vmysd2SqnDxPlCwcPQmMRbWgtdkwoZyq+UQWx
vNI0bHqmYT88yQehe70q7CR16RT2vc5e4KDnTa7TUcF2eTcGOmD2wjQRON3A
10NrvBs7pY3IzIUZZAhfjv0hReU3WpavL0xO5wELvNCA+1DbmBm+DBWIJzvf
4+Xt4wZvjjpE38L59oFqLYrocsfnFW3eeF4I/UeoXiJAHJDqxgeiWP+gFn+J
UiSNC/oEB9FgjvUZ9AGCx5pYmRJXu8okJfdP9p5G3A2BU53OAW4zHloTDviP
KuWyzB/FIOfE/qJHOJVDfMgcHptiPn8dWSrGtTUx92oflYYCKeUctLzRQ12M
j/L9Y4/K8WxhAcEP3Wxc7oQ7EXE1fSXlZTrzNPIyYOeyZFo/R+NqssKdsYwa
8YIDy2gezhOyDhFQ+htiFYp6eTwaT9YayjGMRgf79vn16/ev709YcMcuW2bk
I5SclCQoWC7pOAcKgqEVgwlCedBDq+nz0/PLeDwjeVB/VI4LkMMlVYDNS721
p9dwwKEnyfyY0c9xdO6oI81QjfaeuFK6w50g451S4g1z2tLStpWUia/zFFfx
MXNluEx9dSvsknzDIHQQHUmxAxqwLYeLUpJo2D9vp7pczqaszaZ6hu29ENz7
ZVOe59bqIOdeJBW/8Tm/OCPl4gBYT6OpK+46ySHq+7jJyHlY2Vyms4oi/upo
Dmc0Don0XXDwV9JVSbsGOUBc76G/+/qNpFVXPJmuqBDigzz65tAJvF21ZN0d
7xtRevso4SX2e++LqDhnHud+M+Xen2xraozP+KqRp/puDhpxuY01QqCRFd6G
77phkiFv8mC9fe4q3AN0KOPn52kUPDkoUYRCdqDc2LJSWDeYkpEoxXoL42hB
ss4uQ4AYnq5XZN2xH3CVb770Oq64+KiM82ODzXhWbzyqr6jxAN31w/XtfKij
IIpHGTke5TaZuNR/O+kEfV3Jd7M7wvao9pogMmoLQL2lmXhuCVujc0i5BEU4
my2Xce8jVRqciO4F6R18qpmPo0mbT7j4E4XeWsvWaF72xRTm/HgZb+jo5elp
HBV2jvruBmxFcU4m4mRxGbdLlHBSVQ4qPbtqVYyfn54enp/+fhyTibTZZVoI
mbhR7kZhZmJ91BAExaFRMtkQ7nTLlBd6U1QQQxS612b9+vTj8XW6Kiildqp1
sFVmncu6iN71EB8ZGv54FzPGhg1RVH28ovqLpPPhP2QDuS7AcLdNtG7R6NGl
DHH0xGXGdbmkaI+jyZT4FVzkcls4/ZgV0QfHYzTso0B6jQMeknlUch4ZDLCo
6YaGf3C/TxJaUxICgWoIm1LJH1VkNge5wdjwDLjz5op7jiyiuNWY1qY8sea0
PaLyM6ppR1gXp7iOO1n8Tu3UpVasjuP5aevV5PmFX6EVuXHBS9ccIHRzbp0v
Q33n0fHnaBfZsi/hFhhythQ3El4p5hPT0RztU3W4aXE/xkMcpfr89fH5hV7U
ggYLKLLZaBPulDe05ee3LM653ZfRngAZRmF8vW+vGKWqSUkuaKMF17tIJ7jr
Hqf8nSjcMl19Duev8mwIuGX1h7iDUa/wQKb0hMS9AbyGMrhPet8fLDUWVKoj
DiHE+7icPt5xFF5OmdH1Lj4nrlF0oQxd2TYP0CPZj6MJ+LgqO+wPgnavhrS+
R8lRxRvotnsyz6Rwz4r4DUriYy5vsvbIHRhkIciK68TpEXPGvMe4xO50/ciA
2+uRqvSeWs8wn+lwLm+MFaVc9X3QwsfqQSd2ulCSrvInhbfzSDiSK/+Oc/GG
zbjHkborZpOXZ5K758s5DuPXSYEbeDikzJBvarfGtnvMYb8sHR0E6QsZ2gxF
g6oE5iSep8Xk9eX1Bc9UvHGczfFPREUdVQVtRVL3DiCbTn5+jHBVjvKb+Ynh
HEP6AkSjYY82iQYrSjZG9sxvL2TGfH5/Me6PB1OUS73XjzhI/DubbX27nPMi
T+rexbzr02D2HlYEv6mN1YpXP5YzKXluJdt7dhDaDTF2LFHUrbIFvx5J9MAc
xP5iu+RAIMpe1wUiMrnsdAGm7VSZy0wGBAf6IfVV7kXYtsa9MRhjj0q65u84
3y4HqYSp2o+D4BZd/+AuFXNqarGKUkq6VAMivW9ik4C4M9258R/g4HuzHDg6
d+3KYhbP6IIZfDzzcUXPxqO492mLWLuqlursvbUxHCUOcViwyyKxNs5TWMvc
0vEBJ15rSOoFnp8KC/+C/Xe0PzyrJjnHs/dhJKYx135qWyNL0aI3NpdoaOHm
axg4DOV6Onri3m8I+UDTgR/shDk4tzpNErlq1xx/EJPKBJy7x7NiIsTgHQc0
YBkfWlE2O0Pl8PsSs7vzVWWCTrDWEa+562PT4UwENVgpX0Li3fjDyASuBa8r
4ozeVkf2OX42lMcrMxBW6+TJkGELb5MZJOPYCer52SIKgHF0jqslIxQcgMj+
GYbszPUjARJqf3TSqkQz34NiiRAAPvCG8QCcyOkoKonlDooH27ieTOk1PLuD
zQQDW+YAXGjGL6ieAn/OHGEw2XbE5mI+e3348ffLdN8dRdYpuADtz+ASJf/g
RIReUTk1D3A8DPcp6G6FoO/1+QGyZHwqcSuhXKWC2wJc47tASg7fzoisuHro
rK0LsXu8kXofD8zp3O2K14e/nxgidl7Z7uuFaxib5enQohJiQEO5hqanqhPU
2OEl6xpYcPHh8Q1tTGg0WuJATK/k+H11eCM7KxkIcy8HxTdAnuIHK2ajcfw/
zdaVfoJDvZ2PX0azIrrYNQDWRnAURSTnBiW62UlH3RiS8Li4NtQjphDtVPXA
V2KJD0rIVMM4HXg2LpeBbfVBXJRaojhUACXOV7uWkWK1TyQmNVDiErek/KLd
Q0cUtcbk6XnKY6Jc8PJ2cex1yECik879RolTlEmlAy1qLrRX2OjIsdp3GCYb
dgbjyZJJLYrKj883poJOdV+eHt0fWLPx9kZF2hzuBm0KcpzFUmaiLI2Ka7mM
M4A25JKjx0yM20ZDtMCGwnMRJW9UCieTYvE2HJX0N+a/si7h4oebHN8Vd4Sb
4A2JmKwLDVo7XZ13ns9v2S7nTXIP2kA6nAAKEpqv0aWDOPV+IGj9PWpNZvFX
zEjR018BxTfJ79SJFwdPdKUnaONvJ4ntlCZ0MWa0m5ZTkBs5mmDvLf3BmaQ5
y2cWwsklhNtNJyfNXhaNZ7Zceu9p+Y23j68PnjVGe0CfKkNxtsVCP5uXRt5N
SBiPFDopxdb9oLjRhHaKgk5EvbMF2qn4VR0cS7HDl7SONohFWnwP5IXPx7Ot
ZLkM8aHpd3smrUcCfJ9sXpTmQ0IAc/QKOIOlVxyUk9fn50dq4/XOGbxG3fjj
x5PxAq2rtGMBDScrQf1m0TeaeGR6Bk1ZnTlacTrMOSKj7uahJWEJpMQ71OKb
9JxooDniDE4zj/gYZ+bXV1Q4XFqtDn1d7TeGUDyRxKUsV3Gg7Y3ETfw0TrPO
OpPjrO2bzCHa6qTm9NjpMcgbL3qXXUGCtxhKkNmwNa1wVIOT87laJ++64czJ
CPomA5vPGdpmInF8szhvVMJQRe8bbzBoHDn/5jxrD+K2zFQVGsmeGwf62mLD
mJ9W0iqKLoT8PNhv+WgybTrjoeQWjvZrPiV7W3FxX20h9KI022k2Rp+y8Z2y
mM5Ex9anuPGr5Pux+quSlsQvRJXJmJVytGINPJsulnjKKAmqRlx7ooXOeiao
FY1PtNAojVbi3mdeb9WCXLbcqr+fI0Dr2jvHURK0IRooQan8GRZn1oS7joO+
GUfb3bE/vr1FM+HCfeuHBfKQGi8NslwLaIW8wzApktJ3EBaVGcIiGDJcZwMr
G8altTAjpLg8dupW1uq2YJLE74ujPUOACVQBj24mAQI+7kxcXiShrFbzqGVX
LpLkBzKHNFkx5cB0OFHZ3o6nrqFn0aPPW6SoszXnIZ29swlcgEXBL3U8nMhe
aci7YuUn/5BNH3yL0ucYnaHPMDlJZctMsVhxo6HEf/7x18N01aVX1q1NfPGZ
DyYaUZppmZIP0791I9tXHGD6Lot5nCajOVVShYlXSQ0+us2mBoNXxcucfOAW
q2D0/rsW7TGC0yujVI+WsojW8uFluY12CwU/M+1KemW8Eq2ZHUCf4Go0+9x7
VDsVoh3DKVSfEpt4IvEMrsu0drRJhzwmsXUP9mfYzZf0ALMlb8VssjQIiala
FEOLvKmP5EOf4nyPx2AnZ4yWmhOVIIVaGD16fJQ7Ruy20RIUMB/wbwGQIK9n
bdb9uuKM40hhIwiDgIaAiTBVYW38E2Tv6LGZvRcLzz3m5vvUOulmSAMlcv+6
q5Hqx9+1W7y+zjbcWJSb1/fr4b4ChFZzpo3M4Xlviou+yhpvMzr4fkApXlSH
U1w68T/PX18my6hT6uF6+/r1ea03k9HzK06NR+p781t34vNhfR9VuSG1ZQaD
m8b7TdfMvuVJ/kBXTPORxDgYkdM5K/hoqnjaLnCQ1AhJA8gXXHld8rsGsgQv
Zw3KXb37E0ulGqo7SXGJtv+dqeDt6gRSdzfDY+nhRnrv2Am8RaPIwx3Fijf3
G/IpYntIv/n+vJp0LfC7QV1ODXlme0HqpLCU80kC0o0t5yeVAt7HxXT8Oh6x
/6mEwvNraFRXNwiY+GiQLHZ+OLdb85+SB5jsMaUG7k4/P64ng6PSHAd5BE7O
Gnn8QI6eOEoj2PjR4d5niK+NpUktjU62LmOqBbxx78dl+Wnfi2NtEw1I9Puv
s0Xc13ge56gTBCbKflNM1XWJCO3SsdHWdxKuZ1WUNJq54xhsm7zf2YE+Ry2x
5Fhl4MYdUcZpOJvMi1TcMY7ocqxA05+daaYFH3wm9ylwpi0oFlEwjJckz1sV
xXUGhO7XF4jYKLzeruQYu8n3vb5EkfX16zebqahO28PF2bGkwKgQWlZ9K9ux
Kh0AfQ6U+MzQiqX3u5YBldc6QzzmubQQ7BjdMm43ELTQKPEgGxmptJGjfbFi
179UBs/mI+1Pfsd2LGczkxOkhXeV9oqVHfbuuFnitIOAo8qsTvlBkhc6HynK
mDf0H3219jdRxCKD6HTKQAENHJ+fn1+/EEHwy18OopT7Hj/QNNrRjb89PMAZ
+1tAaF2VRELgUxgzkKITYNO26RyoRY2eGS6l8n1PtIr6CpeMmC/iWFQ9XtS9
oRF9I5UtTsRjziMg07i6w8rN6Jqmk2f0kKaX+IBOzBCigpwSprMXHNvqo+zd
eRwEFdcdXiE+8uSBdOY1Dyo6IOgfIHlGB0lTzpbRcTPjgRwjNimkz+TeHCtW
3mvuHKut+vkSKZ/qP4T55KSz670Kwez7UjciQ8f0v8Q/SnxRFBqZJJduuPU6
GU57pb7Ogxk0xLU/nUURXOk7IjEgZRKt7WCFjeMWz/DtjJt7gSHJ8cZum6Mn
xYwVjM3xyAp7g/TQBdH5YF6ECRVI89RstADEUe+uTM4ZlJN4WOyKObL18WQ6
GT39/PE42wyHGxBKlv+KnBh6M+DwOOYOgobg5ACdB6IrQEF5yKJ/GK/iyz71
SJHwJ8AOWkKk6fU+oQNeAIjF+Y7UvTtw7Z1ZAdOTwgpaL15eX15X9eXjm+5n
u1oL6RbXysCp1suKWyku/FTFQpulPyorldiZrTTgollnmPGetr8VlNZztqgl
vHHvz5AjLPEPxCmzp3pdx8UfJ/lKghQpWdFtHCUOOdiqzHk/CBZvxQbg6WJj
DT1H4ggaCS5j6nJOkMV8Cbpza06wabo+kztd4Qw54uaLGkZ/BKpW6MSMKgp+
+Eq+UTOchwqV4x0qzp8RLzEpxPEh9jXVdqHTd2tA8mDcpcyx9hSnPooRmqM4
C9NfE/81UgUougcT/4oa1fsQ32J8FtG9bqH7fP3+ujXF6/MjIv7RU68erRGV
T4iUhpa4VxLM37vtSwkN9eG6bE/c+znsvmTgLZVTAdwFN8+WrYY8PZBeulvh
tRldVhu26Sqc5+zERAguFYQQTzwDcnpj4LtTJkNeLvybi7KTfvO9XJicHQwn
42IuSbQF22PEKrK+SxyWv7+sGTJ9tkOq6+92dlJ84+a/gLFjdMymOS6YNwC5
OOGomolm9lk0dXUwmHBQOigrV2OAfIG1alU3y+mPS/c+dF1HFtdDn8/t9p6j
RXak+xouCvFpqd8GO/TGJ6cD0fDQzriblmfJOqPOkFE8I5f3zxsFFladNX6Z
uPfjuscnuIHgZN6n47tjghjjUtJnR6KcHgHtC6pUctrLLjlpfgiAJ6N49ydU
EpzZ3BUuIGpvSlhPWczxtTJUxVt55IeCJotkIq1Ge5l0uH7X8EmiEicoHRnH
7f0jrrTvX7/i36Hb6VAjHk4PCG89Sobv+H5JNmoOFwVub0yJ+rqB1sa9Fw/1
PQ3ABxYbXOrJ/KvFSTc+wbWhZNJT4sQ0ubHRzYouC3EM5QH/H9R17iDml0zi
Vxo7Wf9HcV9n7mwvHk9YEJlJpkoQjX0+NPHmoQ+BuJmLJzbyna7sUt88bwxN
XNz6n7/+/ef78+vSAdIAp+bSkZYUFFGr3uVEvx/l7ZtMypuAKA9IQlY4TkyE
IwobFig/vV9sGo4YYO5yEQujFsE+s/44N+PR5ASp9tJXti4KeZTNuxjAjOBR
3+yid3j//H4/Nc6LyPej/CJfQlfbkM9qgwiaxCLfgbszF+BXvSlW00nBqIlE
Jt2KbVouMNlqHmjc8tWZ8MBVp/ru4LqMhdEBfjsTjcWaK1j2sEwQX2uvB0k9
ZQo6alEhnWbT0k3a3h4ZWhjaIGj5JZkT8fF/3Hp2uuscIVSWSRVXEQpNylZt
9q30cxRf+xT8bUvFzUMNMpBTG4vPasm4xY01nqSe+iK+v+54+/zAzX9wUr7x
/Npi6uGAkf672SwnpEIgWpfn1HIfDU5jKDX4mUjyjtsSEF3ci/uoFDdUGYM5
xEcZdIslLtTZ+Onnz8eXxW7Ahp1uIuadlFSMDyRz1ermlZptfINcGuI0w4U8
5GwiuvkjCjHXVACngf9wJ9HXlBsksNjJeZ7xn0c7+vb1JgYBIxtMJ9JwRkVz
+4ji/kJcjvCCncuh7Z8UVBiHCuBNsyuM2BToTcCatFJCXjFUlk1aR1PsZODc
jqVVFx10vDsY0lfzqFgm020Dy2FXTF5Hz4syKtUjl09zNCi9ZYfArZSaBkM0
B/t/MD7MycQ08fBKZ4o3jgk/27FiOi0qfeiIpxjYM6nyyaacj5roivmN3Sw4
kIoaqSpW+XujYiPY6HoUJKzMlM9uDamQv6PYtgQxLWbzVYnuA7SdEaKdhVm8
W9gj411gyUN4+tA4LkBUo5YNEuVqsdw1R+/91Wz0Mpqv4hs7XImvqYvnR1LA
1/OxIvuuyfxeIVItcUdah44mYsTjwei3FGkTtWEUdO+fmH5v6nZYn4LKXiJS
Z7qFxw5C/amvWDGaJdekYMsEVrnsRJww8RRLOpB3kJpYRqJ8gqzdURAJeNH/
JO6VdEMM/FUivAY2+78+307uQK43Y3BJ2pB55ow4fpKsb/ka61bc3AXo7RWW
OH8+Q8c4nykaLpAoB6q66Zittk6epr6zHJxoM/JKtbItdGsiusFxQB58UONA
dPVrF382pjFnebSVZHOpUeGbNzZzMIBLOMsbEV0Xo9KHNqvyLqEHUWGKH3V2
EWdBh2ZIGOz13Lf7OBMn09HTy3gRjyfWJVI1EnPfJT0gzqLDnZir49T83Yw9
UwwHtyQ5TWrl45SlciarElUf+6c2w7uQ8C6xCJHT2Yi/4bD1m4WT+Mbg/k1c
6xXIf60DlZspSpO4qEEcDzxjBMPGp/P5bRpervEPmTIA9ZKPhdSFj883KGHG
xl7g6OMaVIUfdzLOJ9xVzhni+4T0bCzyAc6qkLaqN8eBYMCN0PoNTYdiAfWW
Ba5NMSQqj0jPYnDOhx0XPbp77/2tom6CPu8RS1wmlVwiC1oLI+cVzWYFmW69
xabM98M2wGGEji3mRjnzj8P249fvf/7n//z7eT2A2ohXdjpnO8mXuPWLqZ0q
XHVFvbn1OGTcZU0CmajvDCmsuDrb3Ybcl8bvxVcEt3qJOFjBVJ8bCd6/45US
84AdH/8603P+YnLfuHXJjQe4stn3p7evX7/eSRqi0Cv/17DpG+Bsplb0LEMm
Zah6sKmK4iybx4E852SK0q9sk2TVWiGRmi0zQCWrZuX7KaSyWeYuh0Y7pOIq
yryCfQoffj58elRMR9MQzKlqrIogJJyZdwYfdHrp+8zyoTIU+Hrf2C7d+poI
9yW7HnkrzoRrVwxCgyosfjAQ1oYRiPFG2c6+41AxPlrve6MnN0vtGXHoHo2a
ovA0HYit1qcbycyVtfG++/94poA5UBPjG4lHUkdGJ5zEtAWA0QoBWb1Q6Oqg
ZAaFfRvRSLwT3Xozx6AZxcfr04+fT6/LTXvMEKY2kQrGHMQPDjDsTmBgFp9/
CrXJpV+Dpose89RS3MQNRVPLAyTtXuYLd9KOhqLbLf1XUZH4VG2AqdLJqWMt
lbauF9PXaEaWZRS4n++Xds9nXwitY0IgcUPn+QABhEq6k23FxW+qJhsbyj9o
Hsa4+GRnvJmeN/TFZSZQFAIG0fNPxpPFvr28vx33i9HL63gzxPd8NYq1Pxtq
aRjMWV/XGQH7oJGYd47ZS7Ejc6dHI1KKl4tzsgSw03UYQWbraDu28QgcdEGa
fbdWOhWnVBPF1rnNqVmDaYK13B65AeUJgTn7fafaHtIVZDrjP8D1deVquWmO
536/iHN3a0/GVkTbw4CzGdHYVfB3i278ivOSOMetuWTM1flJt4gQDyqWi+X0
+Wm8iEdmOH18f1yr4uXp4SkOtMWMiwyNVJnuZosQ7CPyQzrFpmzIJN27a2bp
f43z98Nm3VSG1PYRCAqnNTpZEjwwLvM6t2bj3rN2cjhc5Z9DBQGHBJ8Owu+t
pKON5XUDnVQ03QBz96y74CAVsNT2JOqFFyp65NtJNp+UPhWBUvhlRqGLIgbE
ezt5nDgFPpjzc+1fpOtw3Wm5kk9axhMdr+GSoa765qZyKc5tlF6rQ65g07R1
R2WbsqslHi/h2ylXjw7A459E2bfgKcUtW+6lZ6y9m1G4KRJz6oB8KwqWd+AE
3vmqNxs2YWV6HWVab0p2gBJdrlc2bzzs49fJnB1YhiaJHnUSy9FOolGnU4PE
Umo5I1uaJm2UfB+k+Ji/G6/C0Xt/OhnNCyMulAcyddOnt8GOGs8v8g6+TSGN
pbvpgeg+19HEu1lM89b2UAIQBrC/VI/K94+RAKod+IUPlycOz9EHdRKflPW9
gScSwNMeRf3EiRqF+Aw9fBT4RCMmq/nrCxjAG8VTfL0nHwKGY60Vc0cI2NZj
fZfaL0glSxUCOYvBpsN2pdf1waxyW0xZTGwktHNKYehW7s9gGFkvRrTynnUB
GYtnrVxDPV5vkDa5zcZ8MPhPl+mxQYuG0zWugyh7/uff6IY+346deG9KQyBV
y9ViXqT5S4Y/Berl9n4B8YFqCb8moO++uxsWmbiQJy2lKAmYxqc3rrh3gpwZ
mJYqkJ3ec0bTv6L0Tjkgwhnoh5v5dEHWX9Wd33DJvlufC9tOT9k9CcALxUc0
U/wyAcvJCVLQ3RID1QrBEtzk5ni+d3AHmwoZXm459fJr6DKn+W5cLvc5B4iD
lhnc83iuX07Yt3KsO836INwXaTybUn+EnASLnGE3vARGt0kUVHStRVy+7elI
kxs/4wJnhCT+wlS7Yit6JePBe2SpIGczwXy/W5HUxkP7z/dtQDe4qUlNPJH6
huCCiQklcKeysDROltTdj3h2USls4o+PyhkqJM7u+Xw5Wztu2azd766XKT8F
KMAsmPphy5oiPbpxzAOKR5KFLnHPoO7j63bcradTPFnrxcvjA2p+SA5tRpHq
MSQnsS673oDjfRS6PfuUE4K/zbY7v98OzXI8XsQdcQRousWdxV8fX5e2v/iL
BlIx4mTEuHaqEVosp4tN6w4AVnBjzvNeVBI/yXQCImG5QUlPub5nTr7clMzE
5tLv9i5dMvSsItmj3cWbzYvYbNFAud41lzSda9Ix5PPXdTF/fX6ZIpbHqLvl
gCHS2HOWec71sJ0+vUzn9eXXv/+8d6glKjywCmSi0z8CiICEyolz4DTg+sV6
zCsEVBC39tbUBBwfTK/LIsqSuKNrQPrUCpRlBC5SxcQPVlXDFTZRa+ogAELc
kTjeLIrBKldAaZms7LBHsAzVZtr0yAjjvTyUy9fxpCh31DOV3Oi4f9oeogka
p0Pv3gZoAulkizgDKyPZ/mwbab4ZuzXxRUyefz5zK0S/fjm0q+njw4+H8Swe
ZEeupJ2zEHT2gIuiys0wpC9OBJafcu7ohOIpvsQxZQnHl4LDkJEOq1GufSRs
JjsflNTFe0dyAQi6FJaZ4dEr9r+mUzlKGMFpzA1gG7CQ0hHTtWnpveJaO6mH
FkAqflGjNsJggmxY1faJOFGefjDK5iN+Rq5+Zq22AQ5mB/vGj1TR/W9+rn8O
v427pEW8RNtdez5lVoA5vJ3VUIoBjyxXjKIz+QdVUQ7MD0kLVmpvy+P91sKA
wem7deJcV3crDyK02wfyxPeLqnju/+s7asDk8VauxwUW1zzw2I6G+p6AqTIB
zwzhuyOWW9FuZBuUQD9Zgl0La5rv0GQiumoWhxxze3WG9k7mn+vSQi1/RN04
nYxHC7RK8Ff5qrDU8/FACVppmELTplmjyoSlks2SOQlv5ovftBoeeQfQCY7j
EfTrN1d3UHzlrR3fx1Xcv9pVCp5c8ruUweZDxW9m7dtHlFQV7tS495nBo/JB
Evn1RXLNry83B99vzJKcEbG3rnLTYBuytp90dhhn55JzN2mQ0WwvYVDzfKtS
HPpyjYcRG2fUXawj+faILFCIt1G5wCbGhJz4as76GfbFeAILTK6RlKhe+grx
FeKIOxWHFaAP0UVR9Xz++vVhgh++iy1snen49Xk0J8yD7XejzQMhYnwzcXgu
oLSgFbKydKyOPDTXcneuUuYa1eSCYrPbE/bS3d0NUMEv7+84ajasvbEXM4VA
osWhXcwmczBZzXD7+vdfF2Znkx2EZJ4YMNpsm5He3f07ghkzD9FQ95rIdZqw
TSm5inzmw5CF88EHh1lFI62HJoyD0QDexoKtZicN/4g/bU/a1AgCXZ347EoV
jDeKSGzSdO0ZMwsavGa6TPlpSKGQv2SeKPbMxabq7f52hcAGHvQda1xMHLoC
92a7RaeBs/3U77XxbzB2bpvD+9f/+X//99/vN/gPNMMX5qrFWEefPBrTjjK6
olLYndwlOOmguSdTsT8LGoz5FI8LZlxe3i2Gwl1JtFyb5RAM1OirVvM5dAlw
fHtDIrf6yKr29Pb1/XGu1qgCo6TgNhxP54hRYJr3AOlrx3rxPGTyj9ApJmhw
vzsqkeZ0jevJN2oj55IyEdOqkJiBHVnVy6JezxDyo1jnUy3A57EMb8GpFzVG
f/zpW56yJYyEyWK13LVmdA1NQXJ0wb1J7bXz2FyvazNeWHQzNKK6KeRN7JJ9
eyAUiiEeknkgHltmMxyoz4+P43kUbcSJlhikV/jRV3jS9/HyNetFdBq74/XX
71+3jmHJnhBm5Oh1Al8bavUPHLlDj/bazBitMFb/B3SGcSUjHc2peyN9kV+A
6e4hHk4UH1oyyJmJkvVwezvF58eWrkQlf31/GyrDmDTulR4+fZ2qMErxVns0
24Toz7fG8Y2hEm6dk24L8XDMvE5NlRx9lUJqplaz5TwO1f1wTi2z7yEjLi7Q
Q7VeTV4enl6ny6Xjnc349eePvx8m0zUDAhOfOvP2uJGc2QkW6tQowSnlBxSX
ovoDV7Xb5c93cGRIq1EQR7W0LiTqrnjPG6Pnk11LZaF6s/RdtoBCnmrC3InZ
rDG9zX6H5G2zzZn50YMMfY569PQa820JXTGcjbW7dL8kBkm3p/gmoFhfAgJE
NYing3lfTBXj8uO4fSOmyOwvfP0gThCkcUI7hVvFV3FkGqGgwuyCVmKKsezu
KbE6Duqs+EZsuUwqx5j+ftUJbICRKoB410fT2baSMfhnegUK5swV+fWFGlGz
L9R0JI03wttNyKydOteqA+OV65s7o6ZTYxBPJ4K06TSOq3Vc0ukFEPh6uJ98
wkuMXyb8gf05goFdsTFLZ+fPLtaHNMGoJDDSO4kUzxGvhqsdkQf6/dYaWtPF
cM9YqO9W9lYY0PnGThp+0tkYcfcGccRNUSOV3gAJT5AhFY1vlH+JEjpktchy
FsKg0JbeatT8R142tlI4Y3jjcQ5XZQaBfJAV/PtXNGL//Ppg7H+7/G8tl8Id
pmB0w/zYLM7g8sI2XXKToj3YNapsk5hjjuY83jtPcqh8xvPQIUvvj6fc7cMw
pBF2U+OwvJ7r7UJ+nPI0t1uNcrNKnWV8mIMbL+kbzL2pFm4f31+fwPJv8ao0
ccstJ/gzxlNCgUHSxZkE5bGJSyD+nzCPA2t34qrMpDXHsrW9dW7Hn09jXDFa
3rPusVHvBMQhZW6GC18okzaYNKhBOOeWiLbBqutsaI/QMD9doKArTEEM5s0U
46ty4HqkrmeOkcw888uKzS7qpvkCL7vMXvrgjC6QNS3RixIIB9WQOYHoiDNF
yX2/hDtu/c16xhprGj+TEa7aEnSnnNP3Gy9cbxaT6gzjPZ0CdGZmtXxBdPw7
PcNoF2BoEPWzmE0AUszZAkhezgOP+oDUhuPlxI7lcqyqHZlaBWqXbnj//Pd/
/uff35+nIW7EvfPj6JzjOYpmla0JLgjeI8vufEjQEUVdH9druV2NR8/Pz6P4
m6nuptGHDnLPU9AejRNd/75soXfLnI6rYTkFLguTGIb4bp10/vhwhnO0Yadt
waOyMVw+PicWPjDq99rS67sRunRD4oCSZQHRkddzlUAa+nO/9TW7/cJq5owO
lMwkqD2NsUf71VxlPd8UAXmA++oGheh6PjW5Dh3bGtDRcvwanes8CoVtUr0J
kAFewi2rNHtXo+2reaQOh7ogcBXiPrxpERTxu7HFBup9Y58ZV8fx1EF535Fo
+/zw8DJ6nUwo1LrjAeXRjDARaAxshLbrxXxVHY9xGF0l2axrORToLtmtRj1T
HS4f37eB+xfpzy6BCntEIkyM8PBzzTtLchrIFnWvAQBfRJzJfgfbVCzG/43P
9NrXGQiC++P29X1BY8jKbcCCoD+rI0dxoxqc+3u9kiyyiTYmDo1yEW3ncq0c
mvFwIyWcXRNHAN472uv4/y9Gz5wD06jJHAZXMu552jcI8ep1MX19fHgcz+gf
4vl5+Os///uvh7iFmnTMHQ+Zu+oy2yzqjX4liAULu0g05zbSTMIHI6KuyOcV
tvdJjiHLhFTXhakzTT3EWXxyeMClnTkG+zueygeQXL2LHBY0YB0qq/n4lbhJ
PhEVm9LaWq+BVhs0TaIitV5QRK0v2puuyyXr0f10aszlyeCgpZdK3Ld+fVbj
acYzGuRAqXDRF22dUjIJ3G5Z11sdUrbbOXE+GeoO50Bln5GyQyJaKZzyLo6D
PA7wIQF+JvfGdzR5eR5PQNicVC3w98XBXNOZXz++o1H9QLQWz/+ZZBRceldn
wnsPv3Iv1HC/kZzXZPofNI8WGrN8fhM20Iux2TR+TnEQBSKLz03KN9CCGwJJ
43HHmO7M9OFXELtneFMuEJfT5Q6RKiiC7w9MHnwPmzT4ZzbNPVF8j6PaD4pP
IX6lry8TklR3D/UW4MqUqRyLwyoJBUMOnltTCBUeSgLSYOgmAGH7AbqFf4ef
sEq0aIjjzGSdt5WC1ep4ewf/9+vXL+XvrAQgOVxTiYESuvzja3ffif+okGtO
CTGF7oFasW7vgQvwARbTaHvXWjFSdoYtUWo0kec7UQCwnsCWRmPegRU/mT6x
cdY23GdBd/FAvBNiqQiGJRwnHS/5FGlb5ZV6u8J5KabTFxDpL6+T2VIcydx4
CuTxmEyl/eVMuTWcur2zCqKw35sXThWm+F3ELNdraSgu+38eIdeqg9JLto8E
5bFComWKNpRLZMES8xINEYpLodMXWcGgW5T2WEM4wBQrnQEI7BX2u9WMFmAJ
+xkdGF2Ulpc2E78lT4vwN3hHdqdBfHT+lAaSfCHKaMsvN4vXp4eX6N5WKsg6
R5oJ+e5pJY9vn55F8evBuwSBmyAMlSJ9gwhHzAhGrDg+GbJbvRUziqio+eLk
3WrF06GX1PhG9s7H5+fX+6UtDWRgCbBr+tvHP//8+z+/Py8DagxOnXPc8oXS
MoxeKvochybGKs1NtP30A7tiHH2YyKmXl+fXORNtgRLU1KIFQGdzUKo/5XTe
LxfjOBshaZsIixxjf7euxOV4aovVBHwDeZJJx5I3t9qlPwNXmeaaKB2T1BFn
2K6Fy3rgoo1mK7XvcfEvJq8TOpTB7XprcDavoEU9SiNyKqueuRVWLi5yDCt1
/AlG7nIrrZyg8aPEHzrF3aIykFkV+Zm8TFYlFSeYdoHToSlcXJVORjdSE2Hy
GNt9jKvE0QqDBsS48SGvFy9Pj49AS1aL1Z50JLS+Mw60OA0ZOpdruvO6i3cr
DtZqsyji0onnj/xsEiwIYoKk+XbsSGTdRH3Nhn+9lM1Ic3eo13hk7m5VDt6q
ABahCZq7eL/NmMuUpaCYRFXRKXZhBdjdPr+uwgmtetX2mESxBeoonFrBPBQA
HEebKmqiOHfGcyiZTWMIqPJOnKTUlVzmk/iEVov56+Pj6+h1BJHdQz7nFEO3
LfhNo29ZRH35+DCKk22xmDw9/v1f//Gff/0cTddbQF4nkzORBVim1HpyZVSz
uADUSs0x+NBe7KRP5pZyG1xl3nsry3nbaJahHCn33ekmbShj+uj2PRFc2Zm5
1ophAWirDnCIqnI5fX19JbatiCK6y/QJ4lLZjXJPRX1/StJur64AhZbgf/6b
irE9WMhDHkzLibcG2M5Nep+e7bMwv+j2ObrMgwBpalev/9jRE3eoPx5FRLRk
ggaksDOErh3adE2uFw9uOWksOMUoVE4Mxu+ZPKaHcr6MnuLej1q3I12dlh79
eWNwWZxaX9/fX+942axurwYLQmP/44Vgziz3dpNzag1A8U9XVQ9J2lS/1a6U
RMf43GAV1vmZSotbqi6TW9ipl0HVFk9asWC5i+TTUWySguEHb4UWlYKIUT9Q
iGBOSOynbiZ3krzoMJui64YNUO0SwoJu7B2ffW5et0Vcq+4ft4aOOR+4LyE8
3YwfyDT21GFmSFvUIGZpyt/FFRFfDM8kUNJpHHMryc1I2Ss3QpzRn/4bDoEr
TMB4wFzqEZlZlt6PZFDowuGUZ3IAoVgymwpAQ8tLarXRy2gyA2u7yRW+RDh1
3WziZZ+B5t6uFlp1quakUQh2m1KW1mKBrw/Dz15AKU867E/0QHfEHLI8tyk5
+I+3inEjUaiEmmDNpKwnRiNKYjJt4/+MpSiUaX/nIKLn5xIXy1Mnk88N8Nbz
hQtZNhDCvFZ7DSma1M+QRtkXGlNYRJFBVhRJdpQG2F71gyhmBaHpMupspI5O
TXldTV7ieAuYH6wXM1bq8bnOC2ZMhy67EdOpeIUlZre8dJl4K8dE9NXRmZP5
Ciae4d2KXvL54ccTQMIlGvKKut5SIT7e+Ef6kypd2PnsxNgwpAAApbNqcFJj
t6qPl2RZ4FMxVG+C8muSOaNJIESmK3rQQIbT7fbBuvASnR8PAu3+tmrONxZK
n7e4rFjO1njm3q71hnAd3DSkeWJNOTLWA7XbqejAvxqfZrMjHuD5aTSdxw8w
ma/5jRwfNqzSbZllBW7AJ7kpPNS71TyuY4icAIBWmK/6fDfgC64nk+en5/gD
F+4PygFVTPr2EnItUhfqqeWzGFI8CfElrosJxp2XFwlYBQKB1+l8D33O00e3
2yleVLQT5kCS/VNmIiO+BBLBsMrtllpMcD5sqLF4UkejV9OP4jM7eGWzjucU
aktqg12mUapX77Zk0lRW9bCh0YsjlSWXlFkspOaodTjvNuLu58/PD0/jCZEE
xZ57vJOJxrIfH3OjN37OLODA1q/bY8rsemDMVHS3N+CKZAhdEWPEfxvmjwMH
4b+s1E89q2fDVxv5W8ghXJ9El2O0I7m7vIC8yvFMRvtzwmDBECyOgn1zevt6
JzXexDa5bZUoov06PV3QJMBRYU1gSraJx76Yj0eztW+EKl5KWXJXZlP0+bOX
h3h4XuKDffzx8/nlZQSvdM+ENrOHD/FBTp2qtFHpxH87DrE44kYPP/7rv/7r
r4fX2Xyza8s+yWVdR03nrKLMzOtNCl0o4rakCnIZxf859SbOD3JpsB8bdiOQ
jR9u44JsSdoAI0hLbsbSuITTI6G+gc4EUSZ6SrvqCzkMcQ0t4/kDNwp5HOC/
k4SVT7nzSp5UMJzJ/9tmenurdN3sImHJCXhjXIwewVYKX+LFRjhJvvhq8icX
iKiLU28QDGj+wi0tfZx6rpjjt0bAx4XLgNpteFODjT+dE/TutFW3gqXEkHYy
PkdYU3EpRL//MolntLLnu8TNT8a62vWePor7iuXD2eaXif+VoFrubvcEeFdL
f+XyzzkLZKvV2oKPL95ZCNhXqrjEmsc/Cud2yChELlfHqjVTgfy8kK7dkXSM
3CiDeZL38spLkQGq3OLPieY5qpNofEhJqZwK+dUUTp62KV8iZYUTrjSXnHOY
Keuh3S3jmXVmvrPxdVeh7jzB1C4tDm4+JLdw6Zvl4MPRp2ibmTSnhp2Jee6Q
r1kgz+M0pFWIb5oz+uPrK4oodvSJEZQPeepQ3LI4boXPn7IvlzbpfNYur0qO
YtfkjIYh4pSVIdenqBUBQRogyVmp4BR0DT0i5UfZHG9nzzY0LoM1YpOSma0q
Gf7oqEOJa5dAoz02XQa4G+Ozlu0M0O4gTmCOJzkqfAb+I87P+ADm7IbHL1FG
gh9pDMPNTGtdM5ULGABD2PLMvXSNaKfRJJinuRMtMnhMwWEyNipSTAiajU/W
3uiKwRJJy9FoC3GYmGDw+/C9oAva7OBu9AzzfbygauJKXEyj/V3tsavwHorY
aZs/UOqDLIEuYQhNMnX53wwAZeHFqp9aieJ5s3x5+EEWA5aQ1XaXOY/R/KXd
P+U5DO3iX7KI/gSsaGuBAknjIXgmqsapmMdZNMjxIE3G8RXP59rCVcKweNX3
K8gbSuI1OkJ4c2uHJ1EE1iergbfrUHPcse9mgjjEoSni0Cixkij0FCaf7vOm
qheOcqxmLz8fn175pOX+OEvm6z/klMNsWGuvknvf3MJqvYj/KlufOE5Y+8af
hoGkiwenWs1eIOy9TOczWS3NEU+Qz0ZpsPqdm7YHF24Q315P6TDUFbRr4vde
RrAq15v561NUmGVPGASK8QQZ9VWO6VilMBQqSPGTcRBnxUYFfrWDiUsfgXMi
foV4MaOsgtIZFxOVrfM9k69b7uioEraka3M0HS4nKLP0vRz420qccXugTB4c
x+7XUK2bXoV8FBeL6fPjz6fpYk82Tbx5H+8nYvhUPWw13tfsA4vNuh7imYp7
n80/9cyB9fHR3QFSsswTjA+LJQQSA6RPuqwB5cVrGD8kwmfVVikqpNQChH+o
aHtQOZuJ13f0PBA3L0DuLyyeEZGf0zRdmV2zM5SNLQwKK05LRgwLehcPhc06
CtL4DvHOHQkERhIf/5U46dgKTUb08Fz9UQrj3CDlo9AkUmxKU33xdy13HVCg
7fyF14a0saef//Uf//H364QQojYFYhSUinWqzBuiAVm76NFSjMHhfgSYAWoI
Oq5ptq8ujA8yGlnIMSAmsFeBI7+VoGwk/GS0Yc4VOdubvAy3l1Epx0iczLs4
MucTK8TFZgu7EbQAURRzklLi4VKFyGWJvIxTTaKebO9ki/Oj9gL+D3rVlBXe
CDH9+nhPM3W8eyxSQR7i8doBDPKgN62ILRgHd6opDnrEPj7jezSl00OzTc9R
JSf56NiAUIuhT+AICYtNf7gXd3s0ReizZ6+vo9dZQUIQqGKWfTdohCkWPKqp
u7GPznzbgxq2j2j7386uH/gRMVPSxjhaRfd2dIS3i6twNIKibBZponhZoDCi
Ia7ItsD8+k6oLIJCjltypuEfepbxOfLQxNu35Gw1s/Ziqls0opfoOhJyoEpS
kWRtktmGqeRacKj9HCvtWgtALmvjUd/MoxUA8VA2ia85ZCWS3s46PRoZy5OA
wUMqMdgn4Qk4GEl/6ssFi6oZzW6cJgsMJNz741fO8cVyb453XPLqRvgQkhIP
Je8y2OVLVMrEpMHMTEL16E3i4r2DY3igKg1dSyBqE8KJViC3oFHr7SxzCAlY
3xEuJWk0ybDz0DUV5o1XjW9AlUEjTLv2NpHxuPdVnQI8GlKd3HHy7zQIdrpc
hJyfzHhxVxr38JzE9zlxTvGVxQHFuhuRhU0tfYMQE0uSOvk8GebKKB7USttm
/o3iD+/oXDJg04nfxtBwIgZRJjDL0SuKbPQNjenQa97oXZ3x5rATa811aStW
Gr1efmlTe7G4BSKB6Wy+q/hCzppfhkysVGUJ9qTJbJpke7YpkMF1fsO6eGbh
43bEDejo6a845eKyxJdkRw5+5Wi49yCOkDwxGUPsb3O9Zsuv9MR5nTMqJvuT
Eck10TzRPy8J14keKI7xuN0lO21SyWuYcvz6aDGNEWnY87LxRT2EagiFO/L1
bnj/+v44wZUoDNj8X5YXFbCKcWa/cYRTQp+7+euPx5cxbt4VLGDoU2VdJ7xe
5NJquTUPE05uhYmLfB/uUtQeyj3ihmwPiN7aodnNx48///775+MoSsLZYkdi
arz9ImHXTCNyo2NyfY680H/EFYqGZfL842c0js/TJTTpplxNRvP1brjg1I42
gIhojqW2ykBzZmFrUyp3tZ8Hq6RVYTrPboWZcCn4Gu4Vx9LrZMFGbBtvGJNM
I3uh18SlhMivSiJaygfFKwm/RQkWNXnZ0Y0PEqZWs+fn0bxq4n9pSMSasbt+
We2JK8IpT+YKMhL07JUBkZjg+XC3e3N9O97MdQkfkBMax7egwOgXomLbkcTq
fqDGsc5szBDEoSK1CC8pMAqW6yYzthp+o1fd4wuNf4D8kyY96m/fvz4vqSoW
XM90VQxOLWLLTVW1/oMNoYEyZdbRFjndfPHwaQif6/abvbUg0xPo8bNJFKxx
8T+9vr68vEQdMBddH1c+DBw8YuU2qvfFnoSbY1vMn37+jO92OY836D//HsWf
hlo2d+IXVfVUiIwxo1wq+d1JwVgV5FuTEoX+Dlm9agD4OjRlcUSb7Crp9agk
bmsk5DxTYIWRdjmS5ncu2xQC855TYfBRMPok+O/Q76PRnMfFPxpFuWMwMTnr
BBaTWIH4BJ1uOuKhstKvNXcVGO81E1WDXaKEO5vyQo+Di+bzi8g+mLlcSCdx
d9jLWx21KK5qQcHNvkq3hSnKqJPPl4+Pr9/fbydn0PewDFmmd/mQ+iEDZI4e
P4wo0G0PbinREi+jFV9TkT8/TYqmy6nVUWnDmyAatIJxTd7MPpSZOahPfI/D
5DemPkxux8wPr9MQYXeAAhx3C9vgV+r1FXJI/d4KGq9+YVDPjqqntRelAV0f
GX9v6rsdBWv+4L1Zg0jZ+VFTKAvJu5iSQ5Njos45hzmqkFinrfZeOkkbOriu
VD+IJKWrovwm8sYIBxSd1EeaDVINGZVLDXJS2cTpklmBEnEyjA277fvnx1tf
wSmgR5uy3S+oMtlzTcYM5KeomRBY0pUek1Po88kE5WSM8QExJs/ax+fb7dgZ
tSZydBV3tquQJnl/vEMbgqjIzWMHsCkWTIOZg9KRwIllpYeWeTjID0fgtCk7
fMW8MixBqiwPTaSt8t5gbYHWU/07WsWuNCReBSXVVy6B0aK+w8XT/8c6AkrK
crHtAHYxkkLXt9qkA6cX7JiSfv+aTHasqWT7rso2TepUlwEZJ0xvZR8PrBid
yoBe1Wxbs9m6LBOP5kBhUkDRGw8aLp3DEcSu4ybMsZxbiOfZooGPYyNp8mx8
Inyw+5Yyy9pRsYzCvwyvUrVrsEVSBKs6HcQclIC/eIUTLRu/1uzxr59xtf14
eJouXXZpLrPlkDOZkQuHq8kcJ/UG3HMZHUSOMvOQkmSvyevzeEzWZBw0s+Xa
gPHZfFOR+XRsqKnA74Cm5Q/G2YE7H4OxqTKktu7iIYtKFHmxxs59f0D+yOK4
QhMlzaXBca8J5ZLZyj3DouFyez93y9efj6+TYqtnExH6cmNkNJerCQr7NYly
K1iSsDgUBsaru8p7H4ENukQ/PpQqi2nc+z/igH+dztdblEi4n0mW3RXxFUji
RmyihM/Qc7eUp1O0zq9Pf/394++n8bqMm/AyVOvZZFX2t0+gGvGLp7j2ajIc
UsgoZ6pkWMOVHTp+YL7xUgDxalEQZ5lBzfEETEYv42VckHbi0YG9xy9PVdlm
uqDhB8xVWmn1tS3H2txo5jPrqr++f1LxN5DIHx+eJvvu4k+yWk1efkbtu64Q
NoOkRNs51PLl+DEhHOG786WtD2+ftwO7s2LXMe3jejZV2IiA86UTFU8Hs6t1
52yb4Q45bzkvD7KRlgSeitezbmf5fcBTXJjQs+Pt5Z16+/7nA487Rb+WDGfB
VNpW41Q1yfzdeoA0onGc/sePHU/f2gSaaHvRINQun+IHY/Y3X2zirJiOn5+R
YiBtlijK4YAKaWOQsVTqojxc47AedsXo8efzZLkuZi8//3qcxyfP29e3TAHj
+765jiUfaGe2X/wa9FLEsC5Ibe7U/wk6YO5Mcgcqfzoqzgazpof0J6xR9y0L
Pwl1y4bUirdrnHfUThs9XBkXcU1LLS+3i3iup+Pxa/ycECGV/Ja7hfd+sTeE
5nhhzRyHNprUTLgyW7PUAFSrXW3pqE1t8EI7XTLw9evr/UxFYPSJFy7Q9ZXZ
pXsnsaWpgvfxM1VGz5v//ZucUkD+DFCpXoVw6qzvNDGzt7PHjuMKjrvKSi7l
HoIS7hiQXC/P0xUVPwoktnnsStjzU9642uSIGDLzbcBjen3/+sW6GurHlYzr
WgGC09pBo701Q7WdTV6enqL225ioqHCR7/MqChlhauf2nqKa46iGg5lIUXNC
0FpwY6OaqCjfF6tdOUCHwg2fbMPBEwyuPuTY61FEMJNYE5oRmm7v8sBeiaTY
PAcoPOqOjj3ZGgV9+npANqdCq2SW5ec2sNHzMjAnmHc0a6/vj49ja3b2C8tZ
toqlbx/jW5Rv89RrExoMZNvX7Z4TbKPvL4v0Or554iHoL9CcEO66KqR+g5BT
o8vTsFHXyBsAZaRYkb02dqhGFqp5X8zn4+xrtkn+V7tQ7jaEfVHn7PReVmyh
zaxPadfBwKDGjLyGpRULPtwwHHpr50w6Lsku+PokK6rDUkhhsSyP8Qzfjido
M4WyitY8G541yXl1gpENwI6vtXPCX/vxOstvM1w7nvw4yy5RV/Xua1YrRg7y
r7dVa1ye6z8+Ofqj4SxQGBFsr7oLoaJOTn0CKYDVFTNIRZZxgLuHfUdSI7UD
aWpkZZZPhuMV9LlNlwIUMz0PmSF5MNi5So9AOX99eHp6evz58DTODEPSRPBd
Uh0e3REx+TczDDZel1FzpisVO+f+QmjQ0j+9sBVFGVlsFaAv5st43o9RNByr
pDW70juZ3cEEDY4croiomyujX43FNlmIdUK802/oXqmiegSzmGdarRWMsBiK
8mfT8GCZOdTz18en8YKZER1knpfMuGv1q+4uG3pW+iDmSEzQII+y+F+7hVNZ
S6JO/ARbMuWfHn78+PE8Xm3RX5mRQBVPKxnfAXkYTN80SpcZKKIfutksX59/
PDz+HC3b4+f39wcQ2bgbz5///POpGybjPDS706nHAa8LiBcadH9qRbC4lM6i
okJ1rM83vAXmO56vGa1XcRVVQ1RHH2AqMKaeqDEKcDhRWsSv20d5Zbu7dsYv
T6psSEq9HNEFj14f/v75smmOvvXwHB5fJvNdTZwOKscebMpg3stmj5ifrynq
g1k0oWWLwhed+mojkRa1D6LBjqUDFGIRPYZ07YjjACGg+QT0WBxyzQEy09z8
zGTuyj9jkxPN9RLrJSNAIPfXS/T7H6CHybpmjWb4lAIxCV/uOUTjbExKbsWK
M7tudrvVBLLuLhuYy9sZbnzm3pHjxYgeQPnEVAhjcNcLRMV4OOM04nlLpuSu
Pr39ilK02k5fHuLeQR8wfRlv4ebHAaecDXSefFUAghtO6bX6xc1CEsXSgOZe
fT33fjIsOGAa9tsMzRH78vr5l3LKFyoVdjkbywMnI8F8k3nxO2ep0T7hdiBp
M+4vMnC5Hp8nc5wkrkbh6KC1RlZJ4SofXH0h7zX7P/Vhed9nchXfh7n3exO4
apwu3/GvX9/RrdKYw7iK6/TKU0Lh7ClVrOVvi7Mq7YC5fWhzP3//+w997snE
DYmd8bMzz4e5xO92vt0GEBB8Du1+o66rk2vSNr4ixZoku+hRUUji8WfyoEXi
xm+eluZUHUoyg6oKhx893ffXB03HwaU+fDTBRwedh8zET11pFtfL68t8Y4Yv
1OIojuIffvObOWXEbecKvr2ToeOx5rbIJcJBZNGQ1GXtzeoi8Bhw81/BQuta
RHz2JzchikYBIgyqoQMnZz3jgAxXacD5xYOeQqU06qpeBzwgCYYZHwek4HU/
dFVgqX6+CBo6Ha/xEfz6fH8/RvWKEIt7v1iJ2RcXI5KtkPy0F4Wc7no0Yb0/
R5/jh84MhTO+xOtZLgCnfrxOE0K9E8TEPFYomPEvVEBr7H7x+AEInLINZsE+
nU1VDq94RXdLIP47NWHxHxXRPs7wrQv65xwvZUtLTpZWlLkLZizpV6lMxzBm
1trFMTNfIZxiyPwnPAPIL4d3ZH8MKv0zTTaFyGLSBFQMKXedCpgqWSG8EZ4/
uD9xj7gFwYePh4Lq4P/z9B5LcmxZluVn96TGLdLDEqnqziAPgBNz41y5qlF3
c4KHFxH1R33WOoaMSlIZBHA3U733kL3XRni6ZInBqjKe6xMjbCsuZao8mRBN
VUkOpuiBkEhzCDg65ytHHLn3xCT+wF1C7Mvf6cgMcA5y+0sTIlq1ytJ+iiJ9
sGxOquQm9Y2hPKxemKm1u9lLFLYP/ON5MuegZTtFW8ivhCGUJ7ywGr6c7zsF
q7cVc143jdBmoreYjn6kDnyCbDzj1qCN1fGJc9HFvT2b6WyMwtuKJgqQcjUz
i0pnAvt/mZBZu7DQZRt4k3AB/1brTO2DlBPNA60N8mknLvVuPHp4eFlSX3JK
ckLEE816tsz31BWKaTRLOjklzBkYvHKJskYow3lVqkAlQXr0449/fnuc7uuo
6wYmaAn7rHMqerwKrDG2AnQcU1cexagEJs/fvv+Im6E5//nzK5rrNs6v9nj7
+vkWhxT8jV5vTS8ylpSWfQpBKFWK5E/yAia6FiIPLlaZu/HKTAi/iA9gQGO3
qS5fv6AdQTgA2kAe8rYCnsdSFgbDPt60tZu/+F3RrcZJTZO3nU9Hz9/++WO0
qWSlbZfxf0f1ttiVbNlRx9dHNrkt0d9UHbww2m/i9ojKia0jy2tA2C1U/gp/
eTxYdO/xyLVbNGlxhy9ZNMTLiBMiE6J4juI/AwxYm/naDT80v117ufb79Uy8
Num/Jb3ShdnkoWanbdZ0kWkrwlETdL7LTIuNWQRmd5TYhAomN9hzidhBSHbS
h7BmfI7an6KFhdsGwQ/kBAjdyygAiCle7zPcl4DELWm8l7coP07VfjaOZ32F
pWs1na95r6JiQX8Qx0hGfQ/YC3L4z2owPjlQreyYmEI4j2Hy0aj1LwzAjif6
nHxc/dcOtqE8sCYzOWufw/ZSwFeTdb2LVEEq0Cd2Tje1WsHOQgP6Qi0pNUlP
7maZrFRDGwf5vlCCexWWCbCvqoRSKU1EcnFIcb7niRi5641Z/6f530e2bLfP
t6Nurc1KwCVYe9gudZoTyiSJxYFyeH3/+Wmy3sk8WTOLwXYzZaCw54o6dSQE
kDEaj5pcDBOJCN3kKeKPRiUJ7pE5NKszGUhxDIMcOnNY8bqjFMhKhjn86XB+
fefw/4jj3j0XO/nSpaZbcCm/vD9T1clz4yNyTXo5XuQSMmM9+rHL4VfmR6kf
D9YAuYJ5Rbx6w90lUXgHkZ4D8RBD4Rv/i/rB9WwDj/ZyVrsitShpS/Go7QzV
cDJLeo3ufDbou5WOU3S10hK4+49myt+9lax7yyI5ZLDJo7SOn3QQ3Ue/cYXJ
E/f+0G2Xce2TPkTaBBWDWovMj22azBPUBLVydo7YQ2M7F2yaLsQCwH/KLXCU
i6t51M6rqOgZEgHzgBfpqlVOJvRQxEgVJ91swo2PLEzfyWw2wQ9BFNhsnnup
6Kk2cwoETry1nj9cdeYlQM9r+uFeE5W6FBS3NUVmYqIOhOG2ZEHKNO16/fj6
IjLq49yguNlWgIz4I+L0c55BT3pHSNJs0oTKrWGZT4w5G1r1K5ZE+EYhRFxR
TJ4xpjfleq13L/lFJEUSvXPx/rwTIPrutwaHzYPsTRL7ABP4qfcg+jtUgGe+
077JHauaATX0ipXt8kvJzp3pf46Mi1y/WwRVJubwcB7NtVQYq++g3sXBQNz9
RB3eZLpKxA7v1R5KFW5PiOL1fXWB+a0trAKXCSWKn8cGr17Pnt2PvhBkbwgV
NBSfCxdCHaQzBhbM1xXbMM118cM8y0SKvhf7IjpIY/5Z0vcr+QxEshe5C2fK
AoCFPh9iDCUJ27HlM/a9LZvPLdGHhdkPHCqZjtfCaTmTs4j8hqNDLpQBdph6
+OnUDioKgea3WU6fH7//GM3q/vXj/QyceafbiT0gnzjZGWdTXPnYPS9RkkaH
uZiq6Vs3p6/PD1kFjRjiN5JCElfSWPvxnjKelp2E2iBTpNKdxuw1PsdqtZwj
b2E/Xkui2xJSjcsiqufd8Bb1+4nxLH3FsWXPsW/lsVRsFLjTlislHfVuNV04
v2SXsMZvO3p8elnuEBg4pWONtBbMHO/cgt0EAVINGYOUT0z6mbps15Qh7OpJ
mOYnqoE6NSQ34hJAw9efBuRjNWobdInYdBsl76hs0IBhIMQXuISTHP9Oogu3
u+b4em4L9uHxVMT3UnYX07IPx6aQCXk+5DnStOwf9krIkGy4U3ZdVWRUrKHL
8cYsYFSQWQ3TBhXooVxyCeO85WxnxlZuJU3tePxwZEGcWm7McSCm1DlkDeX8
4+1YbqfTl5fpBoVrtaHMqnEOIiA/HUkouDi33fCFdcA9o6aaz/ARLVZUcxil
dN+kOCrDajSXHtztH725KFMV2vPhM4JY529GD5rUbPm16XhnWCi1POncjHuX
6pcmE80YuzoT6xonIxZmB1l52NvfYAPUKY2qCdXiuXRagiIzgT+SRN0ge4fd
2PGj6Euiz9tHPOIsuGAUUEMvSc0w17rZG7jeoxtqyHty4vp6ildCqNeS1XJp
erNxdtxnBsPzSZvhvM+nCkammtKVri2eukIujDnHqtcQ9VvLnLIfHewIYeHF
D88k5vr6/uevP//888N0QS8keXOKo/W7cXYvxnGMoXRWwMWw1Dhi5wlsS7VY
q562zczjnO6l8N8er/hByg1Qj62PR8sqEg7eDeAx0cy9W9MinT16Dg4U2IX+
Ntjq5oOqJnNf57iyZotH3DwuQxyO/BLe+zeSYWCz6aNwT6PHnMYkSbDp6xte
378+QPMf2tXk4fGZvHNossosTdM6KnRwwctJtse6vHbipDPVADpjjpAVGMQE
5to1O7rRqJdWxHojC6cHqkpI2HDO0CM0Fv0VuH5tCXNCvqckWo6ip58xfp+M
Hsfzsju/fb5fYH3MR/FtkPdjAUxfztyYT6QocyrPJa3XrMyglNLdkkn22Jic
lZXgrm/UPP/611+3QwbsUJykIQjM3dVQirO5AEyeWkbqXsSNe4ueyoq/BV8f
vaUsvLSyXl8///x5Ozb4pacIxRdsbTdlD+PWpdWd0yM7UYvIGS4FK8x7IryE
3lo2jXKAowEP1G0YImEPrufTOZtCU8qVzVhJGdlKmB57HlObjRplHMoVoQpC
7JGzgPinoiNYJFBoNh1P9ImznFgXNTjFKhPLWudgB+diDFaIa4ePwh0IggGm
ft+QL/z8/fuP+Ppmq63l8AEF45EqiqsxOhumPdRAOQznFYt/n9K+lG8ZYDW4
oBAaBi/884t1YF+RH0LRU+R2ZZtTDUqd4+WdZ77ZLh7YTEcHEG2wxGz7KBnF
jRq8tlHnchD/zVQAwXZmOVfmnxqlhz4qXVLrDevfh+/Py+Zw+/i4HOKqFIGP
cFOWtutsONJ3hSKjSiJhd7pGxi+zdXO8vYOP/ACF3UpHM4q9dzLgPsZJqFMJ
NTDOc6012dLxwJbO+WdxllIFA5BBMFKauriTP/8Gmr3nmexwB3I4lBimB+VH
XDzp7mvLzWo6XUCrZa26WkT9Rr7cbF0aFxpfPnkGO8MUyKNcRPP9enuT9K8R
s/Q7bzLnuVCJ1XMYrfQvgrutLf6LjM2QP8bIaUVgEjQiN40nePsFHKbT0GzQ
bLK/xi9HBAN4vlNUksSN1XLoT6+3Mw3cTgwiqrmhlIzK95T+eN5FdtK75c4/
i5ITvd9yEd//ZrFmrnSwKUJYfajWmIpwMIIP2iHNiF5lvnIZANCPoRobff33
O+B8O5KLzqfX9+uxXE2mL6O493nFytVsuYcxuMOaejHIBPAiTVehKT26iXof
3ffoZRJfTHzbOxZeyNYGh7SQ+RMO5PeOmPacyb3oCna53iLzWm/GTmm+rh1b
Lj132D9LHc7mQmFkJsN0OpnPJktV0+SF0w5qP4J6SF0PDO71tze8zJA/Zodo
jDJNM8kl+mePzow5OmhyPjF4vbv4fpVBdz2fmpKFFOqPhQ0P+cgcW4yKIFXG
jxuntFl5bAhI2fJ0lgXucLFjtcmrf2VvfD3RETCntpRC887UkGGSiaNoOuL+
UxGfndT9VNURYJr7YHo5gZil3eHx9evXz1+/vt4vmfbOD6a7gPUOWepFlLbL
yWyN2PKucWJ/00LDcFwL3N2jVEgamhZrWRnEOE8sxxCe2sOw6HGIzA1xe/+Q
d38RoM+bSRHoVhe90tsrqznmtKpgU/W2M8+owxtJn+lm2oxSJK5Ul0XTniAU
sK1pBS9BO65VfhqiwBMieslIpYtMm8u5Lufooab49XUkSMFllYlcoDMnjrqS
CE2G7msbo3uCTilHWVVkJ+/ZOZQeO316O8sZNCrIKM632ztP2OGQ8UrHrrqH
p5rsg+QPeWE+OLNo36bLZrj9/M+/f0Z51uwhGS+mSAG4ShGWZynWFXtt4YO2
T04B0XrxJxe/zWe0VCv+cziPmz6qvtePv/7z1/sVcgyea82bNsnDIbnvtxtL
IGlOnbxbxx+M6KVrM4GLFqXYph+BIQD//PF0+/p6P9YwbGd2T3T9mxKJPJ+E
lpDXqEbJyZKDz6Tgcsrkoy4vAl9ph0ScsLXuN2OpOMzqersYP0dRtRSTh85/
mTswY5prhQwSbVVhahGNn73YtSnG4EmR+1fyv+iFK2nmnirr5dxYS95GMyTg
sKFN9dHvdGextTKEmXvfSVI0C0DdXn788f3H09PzZIazuDu8vb7fzgcHDS11
J1eL07ldmQEdBrLnJJTH3w+CKpN2FGxgeoY+DQwuTRnkh7dU2JtlSlLq4fyO
0vtcb0DwbOgMOolc3FS8nAWbX8JGejZ+11dvEAJTINWA2EOca8ItoeeiXje7
rY85Cprnh6dZ2Z7ZCh/rGpgU23P7ccboaHMwBHrzyBXvB35CTAULDC3HaOFu
X3993S6oNvVJxNHUm6mq5KbOgQ0tcpWRbTuVX0qYKfi3WGKxWqKfQxPABLuU
KpFUkGo44VOlCa7vWrsNG37zGjjX6nj86fKbarPKrRfYfCn4cSeC+t5gwmHW
EF8cdrr4aBF/R5FzPL9F3V1pnsHZooKZhAqhpJxXsk11yA0YE0WAZpiEspO9
2KCFHG6mFI1cX/w9lZEhpfFV/NKkZUPWrDkz96vpDFAv9w4NAxnHi3iX1sUh
Wi9SjuIPY5uEcjdLQqxsFZce/z/hOc0uOnfkSYga9x0+BveCURqi3dtUDPZq
QhgbTUAr5Q+mjTE2wy8R98ByPp6s0J71+O3QqS4mcVYtt3Bjzv12Pt+KWruZ
V3/qdLkWBirWcGeO6NOWM+ggi63i40a7Lwt999gov+v+kMLrViG7munekKV9
gtyBmMXXZnJy41wboZEJWjJFVfmjS0HYWW23MJan43gt5+tdmoo5MCuACIJe
dLhFF8pS4tgP90xSySjYUqXeG++zr7MNPGuvjycgPgdCsd6/vlD3nfEixWN3
i+cOOhJ+rQk0w9Vyh++6LnQAOcPrldefX0mbuR5JV3bDFyf/Wh2hzN5eOjBj
/sOpB7ITL9uBT6kT4brekT7bKup2GqPfzRm1sF4OTwJcjuYr9AYIiT6QVxOn
O/KE99vFQJRUSaLz3ipAcu0Xry5Tbf37iQ4o/cgTLKSjnz892vlavs7dQK2j
KoFiHfELOv2zJqVPqXoTmdF8ag1A3Yr00wEVFI8TL1qnXbMUO0Vza0wRGYAd
3Qyt02rjQ8oj0JG5HK/uEL0POKVj7qUHw1RqOxN+Q4wGTFIYAMQzdwWZdthv
p6PHH6NFvC57Ea0MlYUw9CYwHDg9aNAHMICmPJkwXjiEEP5mOC3T78SVqhnz
+/Rp1ouWNUtUhW9RHKJoRhURf02VBy9XD4Gks/mCNhlD4cvj42ixboa3P//z
n3//9fF2IgNzNublQQ7A7ri5SxQbCQEaGNGS3lvDrfsRUrxbI9I2YJhApsYp
Hqd/NOZ/fV5rgrLZf5vWAIS7bY5vN+onHMKtKE/Tf0rF9kyGGpxTTeUerFAq
jF6WJFK+7AM3S3W3kuVbMCMZrE/AwcEdf9z7RwFbzNqOlkEg8VvolZ37OQZ1
TOjFwMk5YzZwJC90PR89Pk11qZn8F3/V0tLDhadJEqgCyaQihcMZQFXsE90P
rWS7YhgnICpO645J5BIN5Xa7dKuqJAGNIwNnZkQAuzMXRYR1dR8sUlLxZncl
/JvpyxMW6MeHp+cpn3L/+vrxcUMBPzT3CC80q/OMyKvrXSmj1FqFRXVhHN8h
1amkUjUUnUqFHTq5Teragk6zhJZJ/h0/2/n95+ft2oKgmK2KZCWJ+MA2S7vJ
Ll5uCL5pMrlTEFEqhKoSr0S7u4KmuTbWlzsK9ftmNX54nq6dYoPPR6/IOWoB
DtgkM3t7adU76f2Ad3jZESBtGJserh8///2vn2fmRGRZDiqBnB/2v0ELpVxD
g57i74hGpuM5ydAPAJfOw+K7qQ6G8STFfW96F6JRcqUztK+/vL+fRd209xBH
gGTgU9ihltHKTPMbJhmXwni3Elyz5n7zXu7RNBv5UTH7iOPodoV2SXAmwjCz
0hKegVrDqicO7lUpzIlyRBvYTnlsB8cLKBHL/a0dWm24SI/aikwtvlKmK64R
kEK7SIPXiTAnfiAU/eyokhwYL36na3Of/Sit+bbq1JsTPtBIxuc/w1MLyYet
yAb4wb45JR+ju/N5V/EpmwyMZoFX2Q0jpXDmTNM4x8OzgkQ5k5J0QEfb7hFA
EwLECOECsp/Q3LJ6l8PGihmaQ80NwkyK6PBD/CTT+POBFuf73R60qiUTrjKW
mZIwr6lWtkqbJp2qc4FH4ycZZQP/yFcq17vcRX2KnPoqfhiAxGxeYD0i6aeQ
5zr3SW9qblauKmaPDmn1DZ7V7zC8oYRpvPY51/eubO55wsynTQRuom++3uIC
JSiWA6+POoCw5NVqAg0N7BFMkFILOk+4aUQolgaDeJgivXI04XaMrxrVKkJ0
wNMoe6KYwCRK5QM1iX7/ErXgNj3uWqsUAGMAYRXNFLms7hWV+3pDe2WX90JT
UawVvH3IKa8pV2rTANeY4Q1Pe71Ds7tmOtToSfXfyYFnEoyR5E3OluFOsuG9
q+UT6IMq6pRxTneYS50UTY8ToIXxy110H+CG69zebmztiyI3UI5vuD13bja9
9yu5hqtVJjXtM6+Xtn43I8szzmnacwvMpCo77PLfwqdELGahA86mkBllV0Ux
O3p+mqy4RIxl1wJp7CktqLr9+FvbzGxOsoHBUtu05S2VQZdeQi5Nd8rNGjFz
cuzcgsvlMGMgnpNTd8f6oqfMyqVV17zDMAv0ncTvl+kqKupolj7//PXz/e0K
QS1enemYXQBcl3gsiENPpVwr0SLbQCaVhTto3IH5o8CmXIDIn8MiilLyevt8
7Zl7svhPonapqSq6wuH09sbaYsBkxyFrCpFxAFRRg/2K3OHoiaI5JjgAR47r
tThUdst5PPRSyqYEJ+3VwxhApSSya9NWcc5U+UbvSlz5xAkaJcWHHcU3CaDg
XFxEk1RwGvab2XT0NJ5HM0tLxthwMcM9U+rnVMxHM0knQR7U+a4QMrsZ8dZm
seCkf5lGx7JqekKN46TPEGRs05rtEWCD9Kx55CR0MIbgpz6llbRvzAFQj1MS
C4nL/fkB9MnDw1MUZpvqdI5m/f3tLQrjWqEQHXsN3h2JaHSgFbbCgyVq1GX7
tjOgCxB2B/a4qvMN7iX8QTRkRm4bpb4pCuASE/4Byc0FbjBT+LQxStdxGw+t
3kZz4Gl2awK4mzDtMhPc3YygFd7E1YSwboUFA2sJkMTxwwOJUHubqyZazLjP
mbPxmQDY7xLQxyPGg+B2eUfABaMBmFr7pr/efv716wbti/xmm7327gE1npB7
iOeedFfoJ+vlFv4n9UR8tqNHmYF6TvddlKTRYnXy9Sj2cHDtao5JUODxc719
vJ6Jm3E84uC2xS/PUiPp+nNtLlxqhYz3BZvnuWV8mRKnOKnYXjFt2DUdZ18H
g4HYpUzBgP6AWr0akta1xbzh8GKvFd8DGdZevLLLTUIuVcrrLmLtKkVrtxbW
Ue+3qVkroFaYEIi+HFEDqZfUUuyWwV+BgnZt06rg2wpF36DKwSlY2Hyw4qHe
iqvphACCe69syrWBq52vAjykuELwFXb2KjwFlHR86RCpMzOEqRHFcLSvkyk5
05Bcju3OBSuJQcgfTrXk7nhc4zFEfXiSaaJjYc+lfVT1XkNWiJ+esuagjdoz
pOv8BDJbOlFqlshJ2taZ6YiI9RczicVszr44/fB4/o9WyoMue7PUQRC+vMBd
xcq6mo/nW2MGuBehJRIMgIn0TGqiIm/u87OuYEWp8aGackfd65HO3gmdjkG/
DK9ZZp0v718/P27AcN5OpxPc/gPP4nT0PBlHIRktD3nOpGhlVDmz2RyY2P6c
b7eLaeqleiFzu9CnXA4ooXhLSXXuBAmdmDvH0YnOIp7cqk3pUp1Vhdduq8+n
c87dH2SiXKNzM5zG1MlSOh/HODIAADRKBa0D43PVRbuaL3euezal3m8Ed3oC
EHAXtu6Q0f06OulKXvgo5pr+fAI5lHpEA1Qz8j0eL/w0m33SFQ3xQ419kt7P
tVXI78cs0SmH651lmCCm/AQxJbVJRrzK8661FqGnnownQq9psNFQYHXtze/x
GrZ0LO/6xJqJmmitY72DUkD7aKpINSiTMkYZUMHBwkaAmZR/GndnE/T8toj6
ZdniYTxy5Fy0GcapxM+E7y2SpIrJkkkOREupZYZ07HdnqkBTuvpHPcW8GbrP
YhMfZzxtb1/cHzTZ6G/nGMVBh0av2Z1csMZBqK8iwcnUxTuw72q0JQIoU92v
FuPn6aqxOmLadGrizJssVolOoYzKwsjhmxsa/Hb1PSLPRIZCejKbc2tL324Q
AdE62A1yViCMnq0rE0a2DjE4F2CYadvtfANNnebIH3LRRzZP3PvmSDAOoiDl
dMd1xvA97vnz2+1yKKKifh7NlvExDwBSKvEghQL+Mi2+APrOOAHiZURIyGS5
RYbII8Qm/vHHjx+PL9OX2bY/Y2dFkcWcYJ/tLlvEQjqCzp2mVwHED9tTUNyN
qig1o0CPGysOZIjmL/GDAQad8D8n611/eCPVgSlxkn6cOLBynbv/QEd9yEHx
HW94d5niRW2Sk8guvXcVAtfy0AKtp26Xnxy//YH4T4a1JE3Fq7Eq8kiwGdd+
irsuDkM87apPTwwR4Ex3VSUWW6aI47x4ashKniEr3SyNkVguJg8/nqbTaATy
JY/L3oyg6P2OphnUuYtntluIWFB9ycCZjmdNydGdrx/oFM5sDxNf6WDQ3iEd
fWxyeWrQlWGCpDkfUEzGJTN+cnkyJRVvUx2vALPRZ8UPt+SNL5ZrWIecyfFr
d+li1ttO1qzMiGNfrHDmMMxGb81/jjoZUFFcupPn0YRmXuVPfBJy7zJzYFu3
sngquB6cRc09BRLTHLp/Lo5+T/okgfYdIr+967W99m3diAw6c47CAsGLBgVz
uYlWPS2La/f7BQ7/I/QCJwpr1u216TMVDzs/Ow7g+GtZpvrDK08vmdiAS0Yw
0JcaPrvu8vX1CugTTd/v5QU5MMph49Fewx1246MHkr7f+we1XzLATByNyoW+
mUwf+rTzoam0Tw7w0xsiwQrJzXVN9NvX1ye7a3ZfSR/FQxX/uBw7uRLS/xwX
37eiSCAUUFMVG4vnrS+PpPaRU0/sF8MUGu4i53iS9EB73/3btHpRgsxmYwZv
D6MXnmMwoeudeyGUEm0SP9CYRTud6iJPwjdWzoaEoE5zVOvEgxnWRuUyPbc2
/c4ddPzQoPrjV30zg5fTsmN6NB1BPQZmyBatqHPnrIWIc0iNPRfngCyAUUPL
xgjlKdGRmf4Daw+lBKRfXrszM7U4H5kMbVEJpnLezlZvlAxIJsd9zktVTlwI
waXQV93v8CrNE6WNcKvVjFaiLe4k9Tir17jNNvuMq7Q8OqV5nj3BXmGNa5e7
k5zbt7eLwH1qBJ8Tyv8eRmg14anar5mu1feFCvIq3hfO0foexLQzrSPB+jlW
oN7Ass+gwj9FbRuZWw4Mhmq/mI6QUi/5w4tcF+Rs+Hx2fOMgTCpolYueFhrL
8VBuJi/4rpfpGWgIXj7ew04QldKint+uh3tGXXxEpVxrlnXaCEXjxIFg8hUc
qP2+9RxUoUULtN8QZ71VNRuHyDmDgUyNVYfRSENv87/QQtLr4fbFQktDU9H7
wBgcEDzs7l42NXr4uCHRaYHn9EyyYYmHL96QuYm7THNFW++Xi+fvT/NKytPZ
efx0BNmV7RNMXqBuyJe6IzkPfYLhWqx1HM+NUbXavCDj1QZt8j9MEzm+HuvN
EsfSjqZqtsVCJQprI75j7/1pngszo1odRb7PTvwOMpl4txiBvboPuRy51BE8
TkmqZWLQb5fgDkz34UJVC6hsJMN1q6RacheecOicMmxbq4mzsGIzffnx4/v3
Hw/PT5N1f/m6vb+e7pEg8AkLG+WdHRMLFAuCmjzpk+YGzHxdc8cVxQ+PC3z8
HJcjpowXAo+YID29RGVSH8/Edl+PTlOQ0+1J+t3Ex2NgH3kVZZ/Z4jkYS4BW
7acrx4uijU/ofL59frwN7gopvkplNGV7RtDGAqpNTvmu4sLT5Iymc3N/TZnK
CClUVqbwASVsLbofRZ6JcjVCZ3QZq/Vi/vTwnUYfc+DzZL4uGkc58YZX8eyt
Vvhoupo+AkeZpig4nZpettwYpem6cZZwI0bPHBXQ66GXJV2Yjtiafth06RuJ
/4tx5wwUbqlTunSQEJfK1FnKGLHUDE7P68fnG+dcPG2crU21wtXnNIliRpp3
FKG88MCkW0k5TbyYBEZW2OjJwUVGARiQr3o1nc4KMGkHW8xmDzMUfR+vd0F/
hNyOeYAnLZJRtmvqTLl9YAOt1on515vAYkkkQ8tMhb0JSBdjmeEeGAJ/Jl+C
nHESSLZ67pD/D+ehxgCHWXINibigwdhRTBOvgOE+mhQQ9YbWzUDrbQlUiVt1
x7Hal7wq8Tu///tf72YZq2lEibi5g7aNP6s209nSkRAyN0YGhS4qOBH0aaxf
aNaki/EGkvuKXwf/bzlwfKCnOJ2Hgt80ehDUKF+fce+TbwuKgIOysMbnQGHz
iBY9mfx4Su9xg74eRaJr/AfoVTvFKtNA5cNB9Xbvo6KngtiSm0NBrN5MTUsA
5PPjj3/+8QO/wmqpqnhb3Dt31EroSqJKNK1uYJB26I+iV+jH4FE0Dm33oucc
QWcvKoxRuh+Ta2jo7QEa7tkyOh3dfOkmnGkLh7lWdWldarQ705dLA0iNrW0l
fKJVBnyt+ISZCLyZ/zawi4sCh/LmersdPZ9IdKkSm56up3Rv4dJZb+P1p4nv
DOok0YHNKL/WKXqyfcaiFwnEwXqTgivq3H06m8bCAOE09kRNMHY/2NYj4CR8
BuZkUZtlyhO5K/XkWD0c7jwbelFSqkonY028EeCZozql5HME5r1hSIRz0NYt
f8rEthlcNhzVINXZLVW7NTxFlDm4cUuJ/RDUT23FpHVME8wLSDKAE06MSygH
lbzBctzl9o1ZFyuT06Hc0u9Hd2bwvdPYvmMXH7+4NGFK1fe3Y+8enf39fxv7
QV94tTqjQXIgUmFroKbqXmgS8fQwRhwv4xmIZ7g/xV96tNBhG346mvmQxEZU
CDit8sjmQWVUynvojPn+G9xT8rztdE0n1uCgbT8HqPc5Hhk8Mx4nzjCDOmbj
x28/RpsGUC6a0q6YPH37/rI0D8VbfwOCpVCVkJBqDljGWlISFP/RsUFWkuC5
d8datWiMob2T7UaE5iI6M5WdmZnpBDXp9DTPzf3/bjK3ysQK5SKD7jW5kGez
5Q9xNmzmExPpSg7Demss6r4ggtLNE54P1rm8BZVpZG7/4vBIDnM8RHo4WuNf
mpJ7/9sf3x9/fH8cL0lO++AQ4IoxBQtJGwNZPlrmHCT4uH08XVT0VlmnWacg
ndkvX14eHr7/eESSOZ4a2LogRGDGCXfJWPDTUO7zHq4bmdWTibTmOHirJmlS
nQUMxh7EI5V6CvY6oMaOsFDYnHZy0+iZWBEVeLqwXRTY2tS3x0MPsZQJW672
tcWhHvGlJyQLX4LuwsOhERuPCrG15eY2WRDJuJ0//eOf//jj4fklKpqHZ7SO
SNV2BK6gQV5SCPhuCi+Mp/JwxsO9zYOWnVyxt7wxg3FbH063uK3PJ0cqfvtG
r5n8d7TEpJvAmr/aGZaoC4NjrdjOcVm+xI8yQulW1ViKjkdwQYt5fIB7Hu1d
bvWIpcQIfn098aBWYlf1DsSntd07/IifAIeJjuzC82a3jR+6HOCHVjnBIC17
4exnSbyYWUUFl2XUF70JkLS7zEt2v//FKHnjtyrsmEslI8rygBuyKIaQ41/F
U3EylBujARbv+ByqnX07vssqftbdfBHvfKFX0HxC55sM+ePKmxGNrLNtNY/j
ejSZjuebEsCqHN7GZNcopc7vv359HGrz4CwXN84mZajT1Beb2ZhB+K4UwEAl
yQqJ9SDPV9uKcYi/g/vg5fFpvNqj6n67Xft4mIfX9/dzvE8kP9U7jJNtz8Yb
lN0bDVNvZJvrN+TaJ7LAgTCuk1Nh35M9od5p3jFXyNwWUObiv1VyqVKudJEz
06fW3K/4qQuZ7wZnEuFX+oDHkxmX7hPgymkUB6hwtqmBZe6JZoPZ1vH1nfS/
+BF4Ug6y7vSAn90Qo7beWbWYTLwRjVCYzI7TX3pusTWvCK0SEpdU7cfhsQKy
MhlDQGJYUPmwmKGbrMFKvq1HiGNDjkieLDKwo3xi+QURMH6+S2eHud5wj8WZ
eGzNPeUB5z1uUxrJZ5h7Yspc7G2D7jLQmvSsGKVfYU9JW6nuCBmGcnsuI5P8
eiiGLxOEY/HUR88WZR0VEXte3kzvbyUmtV8TRo84EfYEaaWVgKmkFYDWvFYM
qCGz8TySBbcwiJwbq251mzGl5ZtFBo8NlYIClfY2k3AhDQoTlAuEo3eLLnS+
htUflfxgpt8bieULZAmS7VRtQfspRTEqG2O+bAzVvcqoctPQ77eT8dPDaM4o
3FWAawBKgCZjkOJ3Ol4vwwFQKyoBB330YVviZQXqQZ22Fk8GQ9ncjZgHYSD7
LWI8BvOcQ71zVsKMWWQJgurc/9QqgUXviaCWPsfucTyK1xpSQ3RZMLao3Y9n
kqwchTHxaxEJNRmJI6mJLx/jK7GkvupcNYxxXh6+fXtaQNkmVup1qBbxQk/X
zCNRA23vTzm3w33OwiITQa2rFwb/mdpYJHc0/kGAWNvRm8OfIw/GtoQ8ceqG
OD4q8WJWJEmXSNR9CtmrNHKfTm5UDmY1JbDrSMVJ/U2kq8QzFebgnuNSlLZl
5jLjHfpyliWtsTB5ppj7N0ja78106GGvxue8ZCo/iW9lFj9lixv3wryQmv0g
E6VkTMPCQ2yYpK5SyQ2aMjsQP+gjItvDdvH0yFZ/ZMADIe/YnVFLcyWRiEcG
SfzneIE0/20M02Sr/Pg0muEuziT0LX61cfxoU3gngP0aUl2WFPHO/o5u4lZk
NQksA06GzYRgn61vpNxgZjY+z5kUgjKbUp+0I9Yt1thZ1ir42TM9ajJ+Id7c
/ZLSbfzt//3//uvvcfE/QbJk9Nt4GkZ5FWc5Nw4tKKOzjYkr2/YAJI7elGcO
swcL6LUOlfF827SXV2zLhwqElO+mgv6aw7Nv0nJdwVqZL+1ldG0WViLxQiPW
GsXVM4dMYN9FV7xdxl2qskNMbTpwoD91Z713Bl2b2QC2r9s7IYw7feOSDJ82
N9bKi6HgCriehIPUQxdv7dTd3xo5AI9SJwyj6NkmIHc9xDksvd5ZZwUHDr+x
yh9KlmLlgcQB4HBuzaKCq2Bv+guikShqGX6ghKq2UjaIMusO0UDPiWhcEVjA
ywvM4/l5NFrsEGtEh7Mw23n+El/P6GX0OGLSiWx3nhkEuZ1FatYWq41zBkho
5DpiRV6SBhGX1GISlzrkRU+fNoqmYk3jyfvlShPxA7iw+CseHkaLDfqnz8+P
a9TD/ev75+dBCjps5DWpTdGmfvz89evXn+9XlDv2L1GP3tNkj4ZyF06Xzpez
05najtbnCLwPBSSA1S6ZLDycDCaIL2INzRQ2/nOtuKatXhp6tw637X0OvVrP
np9enr/HRzJfA3GgnpbCy2SlckKHFx2NCBcjvL6Lyv4LgTn88SeZDPp1ouLa
5VbNUyYKtjyaPElk79I8HqNv55uUN60KFbTqVnul+0d5JG2ibhxc/LczSoZB
7y9PRuDG1Nno9z8+b0TIwBlg1jP4gUUVLD5NBUSvMFZVsEOezlcoM8KVNTOu
hgKAdSAeBPAyPeuddaq+4oiItwIu2LlvkECCOBq9xEXGEK3kZr0c7rxyZD1t
Ko2QWUCxYJAMhf036cZtA+cs0pIaZQyeIDmJcrzTgFkUCX6n25eqXmdEgbpr
d2M7Z14d+OH7betAOErG5eR5QjptL3YPssn7Da6Rm6lKT2Cq7vZgBOokLpwY
xxx1DDoesQ84RhOwWU9GT0/jJQtTpOqVXJQq87sH0w+xovQ92ikUIaiJGZpB
z9dUEb/hnIxwYZJU1P4afMl8aKqnmJ1iG2ZPRD7BzXi8g2bmlK4KXBOphmWu
FjHL8VBGi/709BKveRzOi9lkGQfCtobN6KNwQaQw5E3UiIBOevBBOJ3EKcRM
fk8UXfPJ0/dvT1E1dfSh10tfr6eTBUKRrsqUA91AZYbXDrbrKYkQCphMjd9j
NfOH4ozjXoW3cYHP+vtogbqmoZPHhDsNSX8qLZxCDT6j8aJWOesl1Vh3fzT5
b+z2aQLJe3ZTAN1zh+B6tZyOXqJOaQa/nU5TlxNCKwrGEvHinl/tgrWuJSjL
1w2ERj6HwFngBycCcxA3yH/Go6ljIwI7tMXzgQKmht2MLFMmIySBnEYCbz8U
W9iuo2fYlo8juvPB5JoUxkH3vmpcOSa/Ki4oUBDY5ydRc43GGAj2FEkoxdSY
vkzjvYvH+zXuLjIa1iW2xKv6X1vUNUzTC3OhhjdNyXbukGG0IqrY7/PZ13S4
MyaMG42Xq7L86kkSt79p9nIFyYYzP56mbzF//vG3v//9b3/8iMtmNFmCr7P8
icOWFk0dktwGx9F4xfb17+T0bcIFciq0BjcVNW/ZnN/ixrhBMzWEMk2Sg/7h
LquyY/xGiAL2nWZGJy+2WvyZ8Ze8PE/WdZFTvOvt9RCn4nyeLiAe8KI7E2pU
77g7T2/XoXKjkEkNqCfL9aqKr7Qh1VmRNiJ2Qw7ZMMch8Xa7dOXGaTCU18ki
+vUtSk9k671Gv10X9WGl8BrHHYNsstXj3o8ncxp9t5GNiLiwdk5JYK1k6ZTF
cgq9lWkZgxpgmJBsQQJeLocGMJ9Z3LwNiCfx/U3Hk9kK69Di5enbw3hRtOdz
v4+a0rjT1Xz08DidPD8/jibAYpZTUtQYEyHnP/HwDqViJHdt8I0nk7lit5Vp
ZmR+zLFD3FcXBzc1C2gGHWFq3Fw4x6JOfnx8ep7HvX+4fv356+u1NxPw87VF
M2DbvqsOLrs/fn59/b73bdUqo9U0p5FJQZ1e9TI5KNzVRVUePDuSHbd8yEVq
9g73WE/+BvqxjoH8KxE4NUoU1AwH6UyDxPj44KP0mU5GbCXmS8oFXj3zLQpN
Qdi3Veocf8fVUe9jJBrifXi7RdN/skWGR6G9GsK4yTVNnTxbJzVHHtXS9i9+
hoH+HcwMG999TqxXGxwS2lKNTlLZ7lrLPX9j6JlL+to03kYvqzQSrvPTBUok
5uMlldnu/ipXOXUYxPMoiVX+kA56lhaGA93HqiayXN9uMNo+P9+Yocb54epP
CF0yVG9oYVqUI4R3AzEhF4d/jSQT7yb/CoBGnqW8rPHOr3MUsk28v/fl4Bhb
YNSeDFEY906gakYum909w7w0P7ar7pwZnXpMdBLcQplvdkje+9oMmeo01TK+
WE4+7j3jjEWaoSIhHIB1bpdxVOlk4lIwvNQ97ylvrXtaa1QRqzmDTNS8ddqk
0mPkAJo5jImKXAUDjo8rsME4/K+/c908+uKVX4CniXuf2oMLNFPgjJsinWvD
xnuJ1YUv6wQ2iZ1QkoGygKPVTIpsayqj935TLCZPP74/zfDsk/k2I8E6XmqL
oHiqo4l6fz0qkW9ScKSLw6dbpA8DtqjnlrD+4vJEyU72HHskxvYIKtjmsbsp
lU0K5KH/VCXLzpdhvtM3EmobnZm4HeJ1UrrjCpXpAAkocwnfILWRQzP3EsAn
RtRkHwfuPJTHgZ/1Xm3UnfQjBiAQ6q5xnXOoMprpYaQCt9/tsktmEtxQ6TO+
P2VGBGuQ6OqA/6AdxL93jk8zvfC5XXMtBTNyL0IKZ9ogUt2pOhvIAQuHo0T1
iPRl3PRXpA60iZXscTDTZ4YefB5xCA37DWHYyODn2AxWAFuPnbQWFNN7n5wj
STx+3hv3jIJUN6tJdFLPhD6C8N3HOR/f9tPzdL7DL/8W735foo/w9qLuLjXG
rzYgYaBKoHrercbPLwvBLxvvqLsvBxkyLBTUrFtK4iIXLgjapIjcs7mHQgqi
Jwu57lFrxH3z+O1v//jjn89jtHTQ+VV3uGPYlyCg1xrh3O0XMLUxIAvL4nz0
sM6ktOhcidlbbovh9EbvcRlaejiG7nWX6XLurfRHH1gVRelEdQkuYzEjB1zp
T7kh0m/vMpEvPrqzgZJjm2IM7KTNcEHTDRe1Ory9nZDLy1+LHoW5chTgWxbz
cUqTB0+AHS/nPXqirfm2yUpCyNBUUXFP1qVcV5QlvAl7qDmEMlNvce/T4MH4
JJF0M49vcoEgj111E2f7Wo8RHT/bUCIYCLNHPrJOkic1V/ysJuSZQShrGINf
uZ6R7jQbj15mC0ZE4x///D7dDuePz0u9mI1entGrz6KvJUb36flZe8poNIZX
1DBhUCUvL4JQzyWxdlHCPT2RXE7vFT9Rg/0QLXRrB8JKM4qtFRcNMVpRTG0Y
1pL3Dvhujn+uO94+//r1cUXIdbld+x2eFyps4sKjeI9i4JMN/xFXpVJa7zlP
Q1yqDQdKyQlwBvDZJ1VVwJRlpa5540bBxSRr3X+J08l8OEAStZSZIlV/ZqGD
JzNMffwynpIsvSziOYnS502WGksASabJBx7AxWtlS9X6UVkXMvqjinv2aaRS
b3Sf1U7Wvfh5+jDUwQNrCAw0DEqqA3xSaD1OQdc4bUtxYvdI3vJ3TCzUBioz
JciZF6oYDRLlxl1Ey2eV1UdUndh+nULD6UHvAQlFSqZR8hTLdFTpoBvutBEF
NPj1Xm+fP3/9/Prz4zX1aq309ugA4/EynyqKf86LeFZllk4kDvHF3yPDhyHF
Cb7VwtC1WhTa76zgOVVKo33MGkW3x2h68hItzWJ3nxDutzvfYsftpdvj/S59
entZ9GqfOq+MnXxD7eNCGToTfZmPzlfkXjgrOuvRHjIJviedFLjbQb8dbQJ6
Yp89btbEixkjJl0w7v3J4/c/vj+NqCTuvHfdp0kRFR4j7V1VJuBpYu3i01LV
3ai3bnfLGTkJk5n0NyRNBlKKyeehoAHarpSCcBRWKktONubH4334Dd64T7C0
VR0lBZDO2fjh24/RkhSfuPefIGjP1pvKAEqYSNfb+43hATK8yhenyh135y8y
nPQ1b8jcmKN8mL0I4U7ErBb5eG+5MDFqELnTmCSB98B9Ow93nOobBJc7n/3U
Xcii6bqk9JO3aHWEGnylmmfjx6YEAVgVrquVa+SsrGzuNH6anlhU93Ef08lM
Fq/VWjMmLIgYYKASpxXCTTHtA9hIljcMJKpGRHmN4g4C0MGVhGapkypf/pRd
ZuVA+9lh06rjYbhdDq5Ft5lm7Azw1KeEJd35ncZeGb8N1Vh/lk1yNGu1RYyx
nj/HacqfUMyR8yz3oq1Ylm6SA3MgIcwhRr29p+nSdLsTfopGaoQklVig9fTx
+/cn8pza41nNweFus6ib9CCyzFam2WTYRHxvcfo/juYwZIr4+Gdba0aq+vUq
Zw+a47lxVISad7G3GkZYHfWRvi+Zix3rn2O9nr+8PHz7+3/943EWX+YG/Tg3
Y1sn95nodlyhyh9L5Wd4pxZI8MWmV3lOK+CIq4UExQVImSOLy1f04EWGsLVp
YpSCkFFXcdSZ4uSOrVozJWP2cThyi47H8z0HnTaga5RcTeFKkI8Z8tK2Hmz/
yK7pLtipc3AKSoyHDWXbXvZ/Afw7Pp74SxHsIGhp9aeyqUfEjXRrOnpZwJfH
iKdgHv3LVi5fK4XqoN9om+R+7v1R/IBV5++PznI3TwVqaTBeuV2uGOWzrmKU
zq/YK/ofWB9h0cINzIQ9+qX4beNkjts6DuN5/GemD//8Md2d3j4/r8189P3b
t8eX2Xz89P07o6anp8cnjobxaILVkLE7L2tNEi0Be9P5Yh4V5hMZu/yx7MxW
BBXFA2hoF/z1w1kwaYFGZxWlDi8e33yxmhFRNpmtU89LQNAHJCnKha7YWNoe
DlXVn9M7i749LtGhIoXdytDyPh1cZFB543WneP/OOL1JHmVPxXGtLgQfMs8j
TYiZe2znwXh00C9ZsXvT+m/JvS1DMPyMC9JOVHeX9YkJ/pXjb5D2JabZYbhe
//iNfViSSk7D0A5njVb8nLgh40PIjKM2mSD3O5rds7cDjg7u6cqHOU5JEsJX
PHFc99Ud568yL+OT8pa3+9/fs4gUP9HHqRex+Im/0uHZgQYWTfMcW238LCQo
rViDQ4Bj8jqYLtsbf62L/uA+niBTfWLsw15f3z9/fn79+flKMwTWlgym5WIS
Jw5mjKtIXzicEDLIsZDegce1TIt5ex9c7CiI72md4ALLHMojcF/aDeAiAEFy
jhtxg7ry6YU0GZX7dKPGhms2h5ITdy9lzlYdm0TonfscluxWeZmfWVUtl3c8
l8vl+Hm65P1QqC008CCbJSp2hNm4Di98igq04lCyI6Cojy/tEhe/QS8q1Oty
MX74/u3749OMtlcLlGbiqnG3iz4BQ4cMgT1/5wGis2RHFgd4py+naPijOXjG
D77hu8sEkCYtKdTNu6Tp1BL6TZFJRQabmVzYmHHQJwLR+YZlTDQs49GPPx5G
jAC3UQM8Ydyfo226Zzu2x8ub2EfKmb5WJyHrIP32TQ/s8XwoVmNOIL44lDvO
RpmpCaeAI0Igbk3UnsMOo2sPBmJDIGKouxDevUr+QmUkstkYcRG+AQ0lt4CN
h2jRlGFm3gb/g30PyVMYm1QuNO5sBmE9GR5Vu5VmyHIQuoTSQxfAniTC+WSR
yATyM+UxnC5IXxxs8efh0FMRgYP0KEqY+tcSl12L2I/1coo2bEFU3aboT28f
ZItFXUb+y1btYXfk/kG+1xRWLfhCk4FxOmY2H+MEsNyQiw/RwKynz0/jleVu
OYPUtS7pn47m/dqWMOl0mRi96EbsE+bnVoI59eILgeeTKZLACWqkaMk70x4G
U3p4BQrl4EgbtqDhPFmioIAiglbzaRpn9zmarrUdrimU+rcqx3LJdOFn8Xg1
4WG3Zxxu/p+STmXVrHKGajl+enl6+Pa3b9MCsw50qq0WMD/FjbEvjWRPmUql
mS1E5ei5lbik9ZvhDvdxhvzCsTucX+M0hpgN9wb7TBZugqZxs8RrwZxkW/BI
QtmLXzi+qdfrEP13fLSFIztHWceEGcSfs2bNUFDaCN3p2WjEJ2jMvLSQO7yD
vL0oqUgBWMwWGyna+NkpgYG4FYZhVHvHNPFIv4znmxodIM79hgqKGozEPX5q
oYrxKXBnwezcricsIkohUcRKtvvVeISgtxBKxhswn2qwAboJCck0WaJ8ohQy
gptBCR8gvqrpmAN/QT+xgF00Gq+q8+3jdijGT3//+9//8UDo85NV4+jxx4+H
0WQ+p+zrc4y3JA8g/w1xHRErHk/Z8+ND1AsbvlDkiiYUkBzXnc8SMyj0IWwj
K2CSg1y03i6FZESZZtnfDfH8R8tLyiwJ7Ggqj3i3SdIgLoIw+iO6Pj5VJU45
0OPEOB2pcIpUE7Df4NolNXxt8M5daeC4yrl8boAhEfFEQRnyAbDl2vNvgVdH
KAEZbivSASfoMfbxzLzfXm+vr4rTwH25xi0Veh5+lyD+Sd6WnEai/zieRbW1
gBjWyx2k3XTyKk7gEXFkKSFGzzQLrS1yi+mE7SHvu5TILteBrrw4nCr72com
spT0Vt35NKW67cbf1UhWJlgMUaAqxgUNrzIeAFUc0JIaXM+gFAb9/bWR6Djf
ss2J/9VxN6B8vpxe3z/eb5/vb690HoNLtWKzjINq6QmipBrKA1WFwZqa/QTU
7TP9pFZ6wzq11F7m5qMztLA00UNfe+nQFzvWsdltF9PRM5iZ9RaDjZkv0FqS
SiJDDDBgCl3jMtqgjGfVWJpfYw7iLjmwWjzjSl7HsTReMF6JL7A3uInkVwbz
aa7OWJmuFOixc9oPiYyd513Nd2JFgOyhrxbTZ4Tdo4WnWa32A79gzc3BFoVn
PceaGgyZ/fKfZe/LhOgSV8BQrlFpRWnGRFb9Nw9wa+rs3RtG6bi36qUYYx7f
t6mP+60RO0inlOpgHg4DiWI5evr2z+9Pi43yWyP7WCXE31J4aZf+NNfXdxOe
jkgCU39lqbOve4QdcWoWSPtX29S+SAY226VgkKX2zJ7IkXllmrK3Mg8Wal00
QTPQHTPSAZzu2pD1+BPef/689iXKalg066ozlo3HywlO4bFOFb/X/i8fp1YE
oqqGY4I8D4p+JqbsF5yz7Y2Fg8YfV2Ic/8b7xbmtYxTtS9Q6lgitYtZaOVPZ
3CnajUU963ga/5O8tVRH0ReB1GCd+/7z63ZmuIkvc2U2pw8Uwyqrzt+MYNKD
jkJ1+bBI4ni7gXM59/1m8jxe7PRvNCDPzONDsWDRuF0o8KkUmLoR3izvvD6I
d9EtL5bT0ZNi2uma4RmD+CYKCsLuDkzsi/upYjA6chqOZHZBeAr6ajV/+vZj
UhoDfpQiyO6kSJLbvhJ93rKAFI5RoPFnNQ+rjtDsJtuqFFdRiLV1VDKjh+8/
vj/PCqfWJWBjPa7qrEzzSQR99KgADqzYV+KSbfMxTQG5iYtxL1TafOv4LOFC
iFI6wOlx0E57ng5aN2+O9CDj6ZeDwgsPI26lKloUdA/oYjN0JDqIXkHUkuqA
h21tXmDX5aqKq2fr0YFGJ+53DAbzAp08u3s+Aw5x0Lp1sodKm+3dMnqsbc20
YQYOQQf8eufuD8/NgaBY2t3MaSE7TJr/fvb8+BwPFmM0/SW75eTp4WWxB1xC
X71ZcX5Hyz9n2M6jit8pTi4uFHgLe0k38fCQSCCiJ7q87GDTItxd36LLGD/9
8x//+MePl2jkAVCNJ+MnmgP4mFF0+iDy6UbHM508//j+FNfRbDqOc3hM/ORo
tsUMDf6khrEAa8+RA+T+y7VVtoQpMVXyNLUMSeJglAnYYAIFilFvzYLg0q6w
1PbyeXjhnGWKZhRcWlWm87QmfZySfoozok1mxykuKVLX2Q9qqWLwmMb5Mvet
Ju4WrhSxzw6ksx10igmHQamLYTnuLELHl4uo55rT28+fn5/0Z6ej0z/0SoBD
KhLszmbb4wLknOulkmp0UW0npOCA7ny/MRsyIeRHefPSZGobo4SzeXHBtiQ4
yAkYWSJtn+dU/LboHzg3mkZCGexXZYLu+nB5Zj6y8+xDV27ULO4kn7f1aj6J
ticThV+c2O5Fz3u7WwGnVlAdfWWsHtvSXi2Dv+Hl9vH2RkYGnBJ16iRnu3vb
S9LgldP8hVJv48K+0vWNYDb1FY2jiOIOPaW9BEbNdqHZs7laU0fGF9Z07FgH
N2JTvDzj1YYp/JFJ+9v19djeh8VxZ0HZ4sDQOsF8GEFr62qXZ6UqEoirbiO+
+GqzfHkezwtYdUOy9EU38YvKAexyiVMX2dGSfMIIiaHrRsAfoWxEFSPkrIm/
eXp8mRDWq5C/qBj17XWBIy2hyK8w8qZ7lrtBjRsT4TM421fSMTdEmy4WezPq
uduoLJHX4Z3OH2LnnocKS1kczXIFItwE+3bIuLiehFDgUakkqKIBjDd7gr4b
NlFc+3Mdh5VEZT8tfl37KFqps3bDKmUyuQGLMvz11HDysGO9GH3HQeifAD10
lxYZXpA49aRUY0ROvWHbS7NmmOvdz7Jw5f2Ra57+8vXnz9tQzacvRNhz7ICW
792CCgLzFLzrNvgnVJepzj0fz6Q6E9PESr9zDOe/4uy56exA22KGTB51aLQt
y1ImJDalS7osNQBGke4wUTs85Wkr/4FMpLg+Sc4ZWLBGb/z0+Pj8OHpZ7Nr+
cv3881+/fv58PTKiUHUKTa1Ro3JoUsnicgt0JhzB0yFzwOJSfvv8+Prz6/PU
r0Eh7TH2oSpW7cknz0a5NzaWVfvGM0vPN3sF+fpkFsS5EP3tgvSQ+Py2SXo0
X5xDEX2gy69VNKiobXGqWkVpd3ZjUq4XL1G21gMOjcspR/wZ0nDHYqtZg+e1
NZI6QyX4b/IOG9pwvkiqRBQpx3JLaxEXxON0XTeaRlq8krC7G9d8uzWDoRaH
rvw5Sf1mHHB4k3CDJctFpMEHC1AXXI4t9W0uSvpmJx2JBQY/6l6suHkTqo6R
/R2h1O+Ud/fVZsoKSV0KQEOGKWIG4y9aIkFnkA7Ds0o8b6HBruMC8SgxyTlO
O2bmSzbd02gw724+0tD40agiONb3cT9vaix5IF8QnwKai3/J7Jf+4Owndbvx
v3arRd4O9erlx8PzFKBA4ZCr2EyR2kfHs1vgQMSLFD8AKHQqi7JjONWjIXIf
rO3NFGiSAUAKzNkRxMk/EXlCe0WI5HL8/Mcfce+PoCItif2cvzxHv7+gwdmV
PPNDC+xvGn/r+CHKtxULLkRb0yfv/Z2uJ7MYNyTuRP1zvpps9hp1BQ7dZTzR
Bk/YTaKh7jjxYb806mIul27HH9Ad2/hLmyhSD/FCIVy6DJJOD8w5UyQtfIoG
VJXUKdME2a0wkzvS+u3LaBChWew9gyXP75YyqDKrwkQkNI91ZY596qtbE/sq
67mlUVlbBI/7+nC4vv7869cXLvj4NNw6c7+Lcmrl5LLLzyi7Q5fcAK/P1qSg
ixmqraMoQ8dRZVE8GP/HdlvNea/7maVhnO07wIgb/oXL2+1EGIZ8ATvsNjev
qpoFbpn1Z2I743MMjI1SvJPLg22i4MhqiBJ1GhfLTC7dElGN6QQlJTNae1XL
qGu1RHqCqonMjFgu2Nfb5+39My7+6PgNTTIgeek8XzC+EP248eP4E0FZ3BNm
ytSgZhpJkfz3bNkqBQ98VrwzBJXtECDG60T89ZEZhM9tOpMaZ+isEOObaA8X
6MjRtPGEVJm5uXWYM5inmjN3eqZsGFX5R5sRbyOill1z4E84m/e4r3JqbmnR
ZSw1Y36TPvQC8Z/eGaAGy6r0+sUS2e3Xuutn2lESENHr0WjNW6Z8KEloxCy8
vAtz+NfAL5zxg7zfooqBkArfoYCdw6rQgn+4q6HccO9k5xAwcOgx75mVQK8U
/0aVbRlVdnp9cxPx+v759XFptrho6HYLEkQnL1NS9UoTw+igd6nQRn3LZoXL
/5Wl2V3HvRdW0ELPWc/joCmH14+3C4vUwfaGX2q1kcQ2nG/vH0Sv0Pgnyjm5
PBzw/nHxGazmy0V0nTOcWrs0XgJReb8da3T2s5Xbz751HNAzCm0Sq6PnvY62
uzZKYrvRJ8mkD33uLX7VG2/o3cLI01spyOoH1rRR/Mxxf60xecmhodZJT48R
djzn1ArMoVrL6yaDPQDeXJ3uMEMoN/MxE9EfD49Pk8W+6K+EEv7518crSlRC
yNAgsM1qGPWIZ2Tquo+DDQiQBsMuJWDD8fX913/+z7/eB8ZPS3ylgAIc3XHN
gVADqdCWFJxr9T+tJIrM+9hIamerxyJosUSPtNxRyproSIb1iYG1FBvSSKZP
TzRscf/I1WP02eqxpiNcxjVF6gVxjwhi1x4dDlkAzdJnxa+/SzWRe05knE1G
KXuds2aryIs5VCu0hk8P335MNj6tXQY/KDiS94G3rkzingiJygxP+mRlbC5c
s2Ai2ys+VNaAuBLSFnJxxtMDkhYSVd4zkwepO6Zloj6q+vPr5YBLf9d2xXox
nkXvwBqr7c/sJJ3Ysk2Jeo5FAkPH5Mgd1KdtBTraoWD5P0C8XxiSOpmAAYpT
dB5VpMegmRoYzOPJla273iNA21jnI2uYTxfxDOg8Iur3KFsZbWTXysP2s9nN
nh6eZwjlU+8a13302ZoY4QRsSEDAHN9U9v9F2x6iaUjXPHs5Di0JigW7jvl4
BDycMd90tYvzoVF3wCTg5ccf//j7H8/zlZHUbgNGT8+LLZOi+nB9e0P0P4qL
YrXGzT7bUGrExYHxj9QoajP6NNoHyco1HynnQrRrzPfWs8VeNkonRByu66Dg
F1WiRowDsYfM14gN2bJwvh46zi304UNa9MpMzIgvCiOWNIxBZNEJHT/OWLfp
F+hucXcTD1kIaDNXj1UFaomG6oOmDnWkujBJjmgi9HlFo438c1NsM2WSloRp
4Fe82p8faEmp1j3xTHLlrTtZfGY8KLd5ZZfLn22K5lWT4W8tgldqe98NoD6+
O1rJ10MJtMOvW+ltYpzZnW6fcaJABfKOSKRe64S0Z6AFh9bNmQsAY54KiQks
SuyXZEg03PuVDacQt2TTuEtDIV+pRescP4sjLTMoOmOIh6N5sszWX98+3t/j
v97fEPFlABGuweQSrSXP2BZjaN3eNVwttOiUTjAUXq7UKqI7pUek1S+R5fLr
9XdJmqMjvCF2jlDs1A7id2jVGpAaqjzjrE+RDSwSOjf5bJvx5XPnZ9wC4jFh
4ywRdCevo3SNIhrf9VUScJxJmcgiYKbNpYokykLSQf4j1YR7Yw95Txkod/QA
AH+WQkjVQg6ZNIaolr5KT5KiwxRq7hh/1PFW02lKbMaDI3ED1e7gnNkFp9Vq
bS5khVe46e5ssvigen7LKjfTVWZ7OjiB53cGGPn28fUVtTdTi/xx4+iAgsJx
JbIPz3qlk44xkUo8PCZXQXcnEcgZlFgbALLRSjlcPtQ1MuugvAFHv9rwoqHT
/fkhoelkNjmeivjMMxWBMGpas31ic2EBgSqATw72Mqq+uPfH0JQa5RFpZTCl
ybWw0HHk1rjuMiepVlHDUiM693g730il5jGihmdogB/7fPn4up2L6BjRkW0U
kfOa8Dt35p4mH53Zr2meDGopf/shT2eAjRnufMb9E53R6Pk5LtCXWZx+7en9
66+//vr1jk7g1Mv2JjaNpubgRIdyimuAySFeEZIxKSe41Y7XP//1f/71NizG
6SvFDcEWUU8POgSqHkxVHPfszQyQq+87P+Ziv3OUe3J9QGSWg0YcL2bo05uV
dCxU65Snz255yr7dwXKymKpyfC8Os3VVhLKch3EFxsQwXrSXhysc31TcVTI3
M36Xt6Q2Ps9MdMqdaslgOe6LpyiuO9eYyCKNRfEkV5XHGP0gcypu1qplMVRv
iUolLSwzl3vNudx1KH+jzml5+s3hi47o3DpD2nD90Ax58UcFHC8w5TIb8tP1
epYFv6ekmG8qHObkFZ3ite+zNeAxJ3iN5PiCSIAtYIdjT/NvaLmk95bk+ThE
l6RDjxHAxzs/xWKDIsBoPSPh61yrxpVf2WayKmEet18i2+jS6zOcCCojg7x2
dqyKjtthtxg9PU6A9dTmuBO5EVfty7LMvFGNjZzvfXzfgDikLjUlw+mty9TK
JCRTbnaL6ct4FbVSgR1wF+cmSxwzi1ZRan7/9n1Epq3ypzjG5+OoZOE+98e3
j9t52M+fR1AWt2AFyj5a6igPF1FLvEwmOPabTAxsBUHtuPcJeu06YjIa0IBo
9zHaOd2CYNax9sWlUrROkPnJy11zPRNUUzkEud1e3+JAP9wlzwj56aP0fVM+
cLUhJMMio/4MNfLp9ZLvHjMhAJD63XWuL6KgaFla97xJ8gadh8sSOWZHXvvW
Mu/Z+yQpHzpGN/LXr7/+8+9fn+/xzl7ubgWDcOHdxF/K6h8v9Un6PHUnk4m4
QC70gy5dEX4zanbgie8byQ2/RqUjBR67T5o6pJT4xUU+vH3d4sM4ZyAoWKBe
O5CPJbfO2XAF95iU/m159/lHs3GWnie3PZveev9buYoFSY0TD1Ycx0isMt9S
9MmQobBRYSLZpbjIToX29p0o7PdMEDJdxEls/F5xebjUwXtIKMxakjM24Eo/
fZlUtI22vw2DZiVpAizq8m6/HrJZa0oB51u3F+U+Xe5bNs0ECco6PPa50T6e
4+v5iudEOEBvNk/Sdu6DGfZ3pjVIk14nQZJcHh7LDG43/FuQYK0TnHNXK3Ij
hl/8k4EOEo4c5aOu3yafijjxeL9epquyznSH7k4d0oRU5RRCJxsXj25dKkqq
c1ZVA1ONeGZB9oCp2yZxYMDfGP1T/uwwYOJ5TlaK3XZvNYXsK49iBXCVBqiK
WjYqztvHx+3UkWla5TBgqPbz+eTlZe5KngFNJnuzVC2MFojfepDGjG4RPhbg
6pOS2aYgaWZfuYI7xbuHkp1Plc0lHi+cI4RpJbbqcmaLVm/d2cKSdVPSpGIr
OrjZdKlrZcmoFUoBfuPJeLGlxqiEMZ5/Rziqh6nvWkYZgM09kTLpuQyb42O8
vH3EvQ+nR3/taWhQYkf58349oHGtU0zuAKzShGDlDPNfoeoFkf3RfOs+nRQs
TvB28JlcPWlweTMvm+lt2Oy6w/vXr18/Py5H/QWmzdE6kFPU+lOwBKQCqXOs
xXgqXh3Eo038cDhkrsN6ElUoBv99kQANZs9I96qUyyG03GTshvSizIUv1mvA
r04tiXDfr2fzaOU7szFTxxz/HkLQtAutVvNpXPzj+UbJ887iu1ZJDEEiPoaU
BuWkh90CIwb21ljqozxDytqbYKWXA21xKa9ht9YFAukY3RVmTEjLm2V0qivS
BpXulkk821Iei1sqmwzhsjqm3pZvBMJnEb0y1ZZHWE9Q7lL3WlnmpcKc9TW6
j+jJuV82aaOzCKYYjsKHwQl1JvrqroD0tURoVvZA3jED90dDMqmiOk25JYwc
2hGm19F7nvgtNmXHYEBcFBNJaIIr3A8/vj8+wVZhcEoj19d5e9atO2seK3CQ
JOCtAfnHRxg19xomaVpRwKFQHTeZwMc+kfN7t5o8P8ULeldXtxbrUQtMN8my
1lTC5m2IP5AxSM28gsSgVfyORnOwkzQSehe1XdQlBP5uGcrBIUYEyC2wJpDy
IWrXVfRjEMQK6LRRNjaHKNzoRc5DtRo9EzJYrGaLTY2OgHS66YsKIfh9CGcY
FpszVvm+cpIOr7czikRStZwkE6CDw+3IyA9U+rZIicvJX708naOeKhrwEpd4
Pd6Io7hHNbaGprdy9Qm24GSlljvFxWomzHCgREdFL+WE8l5bN9MjMgqxEDXJ
8WZhQP3L/KbF9uNum1nwjjHgQoZl5YUX3/gx+oW//mQe9+dX3HcX0SAgaQ+p
q3ZgAN38MPw3pKUzekaGOYYgpgP57SZMOOqCXqcvMe4gMXebsjlezkcTybdS
ICr7wdvP2/VNozZCspP8vFZk4aBTGbYBSgmJ22V9N3AVRWZtcBGaXZAGAt6O
UofDVg0NvVabiodGW33uBI9Drm/1zKk/PzjTYIp6lc369v7J+XrKbW4lMKrk
Tl8t1iCg3OBut5SyjQohVoVCYfWfgIdQREM9+NvpXqvT6typavfDpGMA/Fo6
1Aby4i0DUCCqdEkmjcNaIKHnq04pPBzSdlDTAxNNFtFQ+RbMIC82SpR80eJP
EPKmDqCpMoMZSaCsVpNPU/jBsoIiKH/e1LYxqHYySZSaWVOmFAmVuaslOPEo
5JIjRT1pmed/CTdmJ9jgCoszMoppHj/d7J3JlHeVExKbXdXhzDhcCWQnX6G+
L2D/27zI4x6PsLS8ph6Y2SKxb3lXDsJrybZFrhpvB/MY7AeMoBVg0h8YVW8p
jIs5s+cV/KH3anfOGE2J6LSVkWjmGZJ1HIUoap1jFOMsio8wP/YCRmVUSx91
21KwugHNM2eTBmxg7w5yYsZmXcEuAuuPLt5DPFtYmYs+Ip1ffdKwD3cydyv4
R3V/zyzo9dSziYNQMNTCgRhapAmXE2ulalaQoxzBOO0cwx9Ih0gskK+DmZCM
u6jq8VyBaN2JaNvtu+Ht8+dfP2+sF7jmMTOusEziWSwg5uHYyJSQeA1gdBxM
e7yC3aUfJa8l2uM5+QyAO73VsfpXIkj22mHoBNdO6RSZocagAi4QHKDdb9SB
VOzWpBiaRrFXsIbuu3DUB9mcQVpR5/RJqqJ132pLJhI2ENZwNMGq+XXW6kxT
AMNQ5mB+RqHUBZ8Z/SP8WMw7XEjH+NH4lIskaGztXGVpFcaRbo3nbL3p6yZP
9CjWHb8YquvcYjJDM3k1UgyBkT/3nrEgqj6Wek13eo2z4NComTaGrMuxIkpd
OQmSTDtzmcjf5XNou+vH53t0siuw0ofTwOqsNOwkXkI3vHtc1KuCJ8wjiInB
5ZD48k4R23w6efjn3//5OJojVWUluXWaJZ5mKxlqn4KFlqKVN5K0lChQ5ssd
2xKDaKE4EFJtqGatFaVEeQa755n4N679+Au7qJ03U2Sf1lh0E52K2baEeLgs
oRCv/almS3oLpSCAUhf8X5IDqCfiHK1oezsHwgXeSkiwsxXLAen/7LU3RC5e
U3TX17v4UaboAwALceXsnXXwnkKyqxGsb4wBjo8K5gQmia6BYIs/h0Sg5q7e
ZSSHMlYGRqVdWnwXbSMjqvglSSt+ez1Lh7uypiVbQAwfDB4iWJDMN+mWj/+K
gj1p4ihHqadoKBAOYX8xraLY7FSFmH3nEJZ7P8OVooy9HnMdubFUj+cDNW2c
lsRldvFF3T7//Ovff/37Xz8/4a0NBuDqsunvJ5CojkyFS59ZpeaYnUScuV4F
5ufSnhWqRVCUUT+Q+hd19yaeF8CptDXV1q3JXm/vhc3n1X9oCKSUTxQm02Sy
WY6diQj++FVupTkqonjyh/J5be9Whl26GlnAk52QBk0V7xnEUt0t202W8lXm
RPsXmf4U9Qc3/yuy/vfr8Ui+QDbkquYklPkMxrUfTaDcZYkAHLd7tbvoZyTS
x1cCqM5TAdET6bhVnbS4zm1wdjkG5zEU3hX99evjXYElDagAV2lK5g7Zirg3
Qc6qfo+uL0m8UFPYlI1H45cFTo9SdOJewIU8ITxAPbmo/FOoJpSRCwXh4XAu
UmU8KSvNg9MbZusogaMEjsJ4xfjTVLsuQyJ7fxOzfBykedSu1ZhTZFYpazjo
QVlMR4+PL9NoJaPzK1vn54s1Isedfgh2xmqaTsRAnYd0lLh12Oq3WctBFalP
Zj3bvHgcuzI/VA6vaHD6KCbI4YzWAJCNCQYikNwKcvKYatXJL2AATpF7ef/5
6+srWtqqIgxxW8avXrNSi1+1TtfkbpOL4CaTktooTt6jUORO08tPei8pxwuM
pCpOyPSG1rTVs7eLpm1iVKripDUKJrJGabl7MXk8R43wUCWzjPIPJ+217NxE
Yqbv0cF6J28iGhQ46/EdVvuF6ADYjrWqC6Rx+D6kZldQClzlH88cxry2To8k
8hvH4/y749WiWllAqPRRa6O5+YqDgTeZY75jtM7gfGnyOWWzCVomApNth9gM
pZP46bj4j2hS49CZy1qglCyzYm0Z7K7RCRZm7QAhQ8u1ZKONA/WsvALPzi5z
S3ru2zh3qMEaa2y8TXMG+7OJ/neydeIub2pzETgg41vzbWTbckZivpOFyUxL
PTTgK9cpensHn4iBLcFyttzCwqXd3yyc3OAYIdYUQYvZqVwydXN/wrjasWku
XTACPdSe5ZhbFPXOAclAVuz0ZbyooIQaadlXLobYF/VnKKe9XQLf/rmrcAVu
d7+N2FR6AgAkkLJahtYRFxzQqWXZv339fL8eijmC9PjsJUk2NqXx2agtYAk4
22QdUW5xc73erl0tD02A92wyefiv//33h5fldrfkD57N2HtEkz2Lx1saPx1V
nWRV3RcL1leEb6yK4XIU+02qJswQ3894Q+I+ivIhbsTtDJjwcteInmfSv1OY
tSnF8lSsjlhh1ts5Xr64tNhNQ28azVe0VEu/9XjNl9C1mf/XrftPdMxdPCJb
JcP7NeaaWfy5ug1W1OWL+WbPdtrzNO7R+fPDGPIAvhQGKvvlxBTI2ct4Dmm/
Kzem8ZA0WCoCUiAsCRGM4ZrsrMF8e86UvnJU5EKpO/T5bbvcGrrtYrGLY+qV
ud1rlA0HUotB3N6F7ygG9S707uRAkUsnkp5LjdU7r8dzbSY4nxzaNxbPqPnu
SEd41GtMrNXggrcsEUMg6kMDRf45BE9T1NGzffz8/Pn1QVIueXmmqPdJ8eZs
N6/DSm5QvVuL2HG+0EHpAA+Rz39akksGkx1NVV+ZuRTPxbrghBqSQehw2Loh
6tMbeVzvwCr6BF9IoBEHktCRMpWK1Nh2RehqiSUY6FDMj3UKIDGCzYf6qo3k
njLzxL3YvPmT1qZ3Iu+pXXLXWHC+XtO6drkQQ4L7r88Hivkv6eusRQjqpsCF
J9nkeGZIAlduCiGnUaiuEciwcDDnpkt3AhdrznKYOqRfeqkWge6pv3wQ2vBJ
+3mmlMaxfk5v5VEtjzjAJitoTXBd9xtGMOBjHD0+jyBnKXxKjC1FTntP1xv8
p5ilUUYRRjJ4AUqvS+Cffwc6CHQV99oajhWHK2YcXezQKPqMh+P/5r2O8gl9
/NZjlHE9o4BE1B3ouImC+PE4Go9HaNtkk2J4W3qmYf7/fe/Ht3CF9uTcgV+S
6Rb+HmK3kVwjXZu8jJdmwlQSSGuCkRBEtBV5IrhT9WGnbitDx6p7GUTRY0RT
e48NPp5uX3/9/PXvXx9dtZhEK7ImnMsFMtEjcVjAjLVuBkipLKHu4t0/EYZ7
MqSaRDE2PHFQmX+82d4prarymeOScPDwNJ4yWd4qMJZO6u9X3T8vvbPI8dhd
kT3Bhu3NvE4z4bYb73FZEQB3YGM0qTPbM5GVl8lF3Lk13lL6rDZoTBvVknzB
dgGq/ZnHHbFyW0n0A1echVv8GriRncXvGjQNUY5ej2ptzTE2DWe7nJGrt/Z+
c07ZGO/hyoPIHhptiIRV3BdjmKBlmU5WElEOCJu80+JYKjL1YW+aKRJtsutx
oznrk6djvgd/B/tlBAyAcCy+N3GJTifgATYiFlRKlFuLB2Z/W4i681VRI1+M
b6rOqT8Dy20Wg/vkemZKtp3gQQoYg7OsovbLJT67eVwRWI0Y75R7+JZyC0tn
XGXCtYrCjBe1sYneEtfdQmGOi8n2v94vp+Ppph7iu8OyB4p2yhWHZqLLaEyE
dnjyD215r3C20k8UFJGaWFY5p6h3i/HoOcoeys5yeP/69fn2Wq8wGhfDQXNR
rfcijQOk18X3sVjLxeSxqoe399uJqMb42Vcv//ivh5fn73/727fRNK6X7Rwc
3oRvuYgGejKDjxJNCir65n6nozebLlzHrefrKj3fcUn1Zxl7AqdYly2JJyvr
3fLl+Ym8i0yY47jYW/fsCi2PgITZHm4XY8hoDFijrhk9Pdk3ADbk01gA5twW
5JiRuFNkpIiQZ5WZLB62vpHUw8CKKYP5IMFX+CX3db3mfV/sDE1VPIybQZov
OZBcrfFjbxsld6bDd6LLh/Pb+3VoUHzvKykJg1gxbmZsKpnAYl3NA0vB3pZx
MO07xCEDEzpA1nyve+1NspnUYB8YqZ6IvT80jgFwsTHcZVONGIKrB8oaf4kk
T4r7BO3RKVYCWIHb8iiT9GtxC31uIiGmM4rOhNZD3LC3z6/3t7iA4w2/KH1p
XLMZzy4gF2j6wVw0NTfME/W9u8k5AyZleu68jmw0l+nXU48KVo1xdGjNkIl1
ZfU7aHs4AFRhqn67vb76HvWNwfdMogeRgAAkVeCKHQHlQTdZpurskBIw/Tfi
PzJDPo7GjZ+XGkRVNTotVRUkXrayNFht0gfRy7Q7n1P+fL2xMoVU3+y9QdCK
q7Qfkn9FvYDKpNFPa3nLFM6Ut505mxiVvM4ZXe799+XsxCYZheGRsOgiX8W9
XK+2i48ySo63qL+ucm65N+MT0XFwFP5+ZLvX/dZjwzDiT+0O0nrm44cfT8ud
wYOuGMiya+6Bo40nG87dUs6OWQoZOTokCifdUXJ+1FOSqIevn/gwVxFLc2N5
3HopAwy32EOlCNP4OzY4cLr0jENzcIHFgm0+efzxMHoZvbywizAx3vCsrUN4
SUTCIYmV13NuvI2FHoXBKupvHn6U2Ev6JeZNTLqYgXJeHz2D8SHFn7/eZ6d7
98SZZx5vhg1ykw78vQsPXO5R9X79+e8/3w/18uVhFAfLbLGER7CMXz7+jxlq
pSalBWyG6Ep2XEMnLDDX96/Pt4MkXKvxvbtHyjkMvqU52l2xJNHw4WU2WWzq
kulpVDxFlfVIWTSD1EK3akgS5KWrqH01BPuUCW+GX5kunGFKfLXdcL3dzk1J
Czlduw7Ir5/vglQ+2L1FgpLsQ47noctJOwu8s6l+JwluekEpFXh4DW+Lf9IN
/efHR3Qod+glff9JFkncA5NMVSlaI7eVMzMziDNuRzTkhvFfNOOjiSHw7PTT
W/97Cpqr19+aUjJnZh72G9IrnecxI1gb/EePwqCpXGO8ZrIPm1ji+vjpcbSs
zuD5kUm3hTx9f5j4zJYztrUt6VlRUDbbnJvzoeRC3k6RJFr5oye3QJ2xQwwa
+nTY68FRVhwVAc9XFS8d24jGfcVun0+/f+JGomaZg0bVPQTACT9g1E+nuDIz
GbPL7XI8xOU9icYTShD3C+akOM8L0+8MLl2J/mB8afXaJZGFP6xYzZ+fnuNM
RxncDK/v0fC/DQUryX3iUQvNLOdjV5gHtNZqujQTs48/u+hO7x9vMELYcz3+
3//X/wJx8+NxPHU2gKEPQjLrEqIr1wRAsPVw4Zola3w8c6RsBRuVRsHIUJea
J4bGmghBBZekCpT5y8PDeCUg1FV0jS4PO5NJGafXtyP+qPWMe59EJsjZj48P
j2QNkqCxI6RhFucIL9t8+jJZMktiZuYWmaqbkSJ16Goua0/XAHUcZYGTfkSM
laHGi/m6JF4dyT6jmAnY5cxCZ8cQhQNZH7SNQkTQvLeHt6/3U7df8/Qj6T8P
Vu9MPwv27QnyJKMiTms0SvFdVUsskUfVa9fLyWRoHpT0/MGWu+i6ze1jPIct
UXbxaOxlmng8cKtb/O/8ZxqbuFphNXOdOh0i3o0OhPhZWXsj+CaidbMppEZ1
Am3i5WqT1/328fnxenFx3ohdbXUoqs21KayT16b9BGB1k4yZc8Y7+qDTD8kj
0xAK7BCUTvy/qKvSVtq5j8/FBU5AZcrx34SNABSxL0cNi3J64Hw6pvYxI+La
+/lSS6Q5oi5IJ7b3PhAEVtec+44fmC4WpXNNzPRFYU3SVhkhqCIh2Wv6Esw3
Z/KFC7mHhhVviqHMDOcxltcZJVCm6kAuqYk8vaZJ86NYJhGJujF9HmaornQ+
pKMjcvJP0T3tzdXY+h+g4+XgiXsPfABn/sXwQvJkcNV1vbNnE99kEPmt9Cr7
ZfCuV+OHh+dNaSyMpczt019EapKPbbo5fVa0NLhNM/0ug4H1R6priEJ9vZgt
Ab6zOgXrs9+WA7rReClVZQ/x91zebjBlrgl5OFocOT/JgD/6SsP++qFavzyR
WfryIq2XSAL8lm6j7lkbCMKRchKq4PDMoFuHG8xx8iBh6YofYrfvTqeuvBum
YPhgJ9PnjdQLXaVcA5BGoj2rskvvoyBpHhYoyPDX4gP/+uvrra9nz98exlPC
QWuSblYgu0cvs02VmxWMqHwgaEd25nkdL+f3qJjtEaks8aDhdVv4j5V0gPgQ
9kwhwD5S/VabXAeYnkklYe6rWQAM/ZVeNplmlr44VZCVNYJZbNAkKiev213b
v319vPXNekZBtU6RT878KoegNMt3HhCXcDoiBZM7SY57B28DjsLM/GD6zUJ7
tcNtVrSH14+vm46eo7E+HBakk1ATr2zNd7toLdVx88pwl+/XyKs1wG7px0ej
sdr9ChVE1stomBAH+SXZE+oSqTYmpmFXaryLqRrjJxOa29VQbF8PALsWqBBQ
xoC4nSDF2vfv0bzcUHlE6wAVvFIEwJw4OvWShUb8oslYcsgkyZ+3lfqs9L46
Sik5A0kieR5hiBbP/RrpHVCO7Xzx8vw8hXLaIfChs3Fgixkdg7zO0Z1/fik2
n9tMU0oqF1rTIRlisVNGBXmO23FNSbhyMxO3A/jRzWJZSSTkFMooS6ydZdJM
CgWEHROu5Yw3aom8rj9EHfr5/nbqSftdufmptBHWh0PDxgzV3nSxpO5A40ag
XNPD7lRjs5z/8//5H/9z/Dzh9fQZ3ZHwi1Ky1HWEOCxqN3I29pkORvlTG1/L
rRpvRryWd1wVUre495mntGha0EJwc2yiUhmx7SPc1ATaej+fxN+Cx649v70e
OTpnL6QybPZs/Nazp7j3RyOAuotlVBhUD8RcrIE6jCWdHiT5o9mgBwQC5W5i
qa+jWMUFtG0G6YTm/eClqNwhLqH/H5sdSMF6Rw46MKf9drHYs22Ih7tl6i65
Xh1sX/fn96/bKe54Ns7kbA5JDwYkS5GK7nFg6IG+rGFU3x46fjrCh9Ftp9K+
zqk5oA1MOxxvdGCn14v/3amcqdVmylpS1L0xNgZ0GnMf5JGVjF50RCa+QhXL
ogxRQKPC1VZ0Med3QTt8dILMnY62DQ/OOyc46ee9nmQwFQfKnUany0GZhsme
dxGfiiovI4EbFB3gUwQJcYwhvEDMFfVWFHQuuFz/JBrDnK/oGdmnf3zJU8P7
AQugdB6j3lWitFDrKqkzGgpq81qZ2Rz7TBDGB5P8fX1mZXmn/POae6wwj45S
qSoSbEjxZy+4N0NCzw1HDUrMoy2YQtsNrnOsPrCa2HPWuWn+rTbM+4qLlvpK
5uxWlJIzcmSnLJzskVnJIZYYlLni/GLmgENcz7vCQ0g39C3HuLRvccr5eTBm
QR7PVXBSdhmfduYCUBfZdRSbuPcfXzZVDiD7eI4gERxVNAAYAG5038y7q2H6
AZDsdLRC5xxG+J0RuPHv4AiOa3lJBHrcWGykj8m0ketpdNwRgaoKBDTwF2Gt
fsXc+Cg1Jc7F2XZutpMR/f4Edd+UQpDM6hn6MaGH6Wjmxj9oQcFXgnBdXSYx
0nGo3T7w0UE2jWa8PH18nvt0ufKoMSuCAD2f3ZN/anfyW84bXXKObBBDpxFV
u1Ul0yn+4K/3166cPPzx/Xm64kRk6r2ez8fP8ZFOlpIZAcaXtnPrtSS1ooqn
9/p2e9fxomtCTZ83/5zOIYpdiJOEwawMJaIyJ687DhtNIIUh9sxZvPepCVN0
moTCs8K+Uxov8YEslrJKMDwZsV0Nt6+P176NhnE2jU9zg5ujdLbTpPnUh9cA
+LySRCV0ucI7yRVDwxv1auVdZUlNw47nmUzWSzyFjJ8uvh6+t3xPyHGocQSj
LHW4oTQx0w3e3pIpq5nos9HTc7R3nFIcQHEj16wOgZoRzD149RuLSkBssZ1P
jQI0UcSisdtvpOVn6vbteuyij+MYY4sW5zSr3+myOdw4Q0jUKlFvc+3lKUPD
vync7AyiE9ySajvPI1MhWDXwQRNG3aP6jP83lFr87ZpJ6gD9vF1NZy/RDKv/
rMWG6p5cUc0oZ93aHCN1QITfZzopCEsqmEb/EaeFOJ/uiKT58npsWEYgDl1o
h6d8Qptnmu4RJB8Uu4Ufg8AWb//GGD2iLmfgKxgQnN+wJL0eD/zHFyk63Cu9
0dmCmCjKJL7b6GdIRTi6N+TEJR9jPvnH//5ff0xhaiIFm+P8Yo8yB/1c7VYM
v5C5Lsfk8En+QR9FioK7oZJdWB1PLYPFg9mUHaMmylCzbPgSo140P7OAkr/X
7dxFw/8c9TUPAboOCono8R9elvt9/3od9qvRww+w+QuVAPGqExjJ2GIxpzD3
ZmHckFnL/z9P77nmyJmkWd7/393uLkEyRUQgoJU7XMKhESIzyeqdO1o7x8Cp
nqebUwwFF5+ZvfYKJk+5Z0z8sIMKndu33YFog7goPZY2vRkNtJhddJNtPP1R
RSuIjUvdupfLktEKxVaSKDO4FOPn4XT7eLugm6CLZd/sXICwtKL3qHLdDlHX
1CeGlkzvIsunGVTRwNTLXMLkCzOnvdGDU/OP6OMFTfkGF4DaZGSn6s4Hc0iH
+uj9KDScKI1m9I0pPcR/OOKkG8aW7bTGCdJ5jerU3CsK8P1+vyj3P6sv6jV+
wBl10ECnM8kmszvjYdyaugtNgDeYpkCTmhaXiLWhI3HyRNXHVGE9n2aaIadN
PA/A8eVGnxYcQM4x9H9a524nUwg4ZakbZP6ptT6kSZfhMY6AbcMmBNf8U5/q
7p3u/ZibntLPvDVpwEEGs4m/5YdaecnEeQSjMHJ1SbVL0v/hkaBeKNT3kMgN
I9iHfDWz3HfZa2TCQNs/TA2TVF2Z0Ig5VJKy6HHSH8ihw7arq8TW0HslB5CP
dzylXuRw/QADubj7cHsB0gLpGFMPGhCnh/hBZFXhgLdZTZ5Gk6IFAqGXG6Kc
fb5HPTKRMPXOtjeiLkYv7cxYTWaXEXh3k3Sz0SRmelO1JbLFBZkijYsDGZzJ
E2iw+GYUpP/iHr59fr7f4Cif5f35OQ5KEt729fz1+/NoBNt+IQzC6MEEgdF3
sgFhx55Sv2/dP8gkpZcbTugc3t5/oik7Iwgumit2MndtEdSsxPnhPp4NnYkx
PBIeRbuHEaRq5jbjIFiF1El2RjVxv567cvIcVT5OvRj5TvDp6nI5f8UDbi7P
XKFM5l9Al98yMrUwAG8pujgnSS8melxSplOK9DxTwBcbbYFpRtmUCo/Xj+xK
wyikNx/z+YEH3maYttESQ5dbHTgc8+iVlGPBWCaPVSlCB01Sm+GdrvRI7tyo
KWMg5X2jLoFVH07tTqCtJJ9BOeNRvomgUEwkuKbNYuZjjtfbYhDWY+tGxcrD
2qdG/gvNxRa/AfYt50NjApuc6+l0uZi8RN1P9hRidF7SIRVciTgiiilN9osR
LSZhlRHRdxQiCxL5qzQvQ3sU58T9gMMl/M3opKIQjF7AE/bnN1rQKwYIZVWu
k+dcPxiDLv30zlQiVpkDWDy8kTkeDU1ku8osFmMX58rARBiDlFlh+Nl3DSkt
k+cYiBXqtpn1kCsxtSxmZFKcN0b7SF7T66Q/XU/HuHp6B6Pg62wIoCsez31F
qkPZRIO4XJr5DA8PS4ThcHHiX3HfV7I7AXsLN1dmr8LmjzYLR9GYW+9XLGlY
xFDGIV6iFjOoSAlfPJZwAWCizICdo/4hgnMrtVqRQf31ebaOLrtD1b7cuJmP
/h+HPYLTrfvWXPwaYPTAd29w2Zlv9U9ab5oBb9khp4mB1ogl8Ho2ZnagZpc6
5Wy1kI3bGk95vVqM4iHxnxErx+2bzcYjLAFvv/56H2q+Y4Gr35psIXalwDhK
pyAOwL3fraLxXa3qzKijrTwyg63n6eaCuQFmRzBeGoo3RotwAKMlvL7fjpza
NbjEYp6rV3Ipd9EqFPKg6MebNjNn4tPFiHznSYdVB9MPNH+nwKtUk2lKVCM8
7kOifzrE86NVAA3x0c2znu79EOPTiZXh2/Wc8Kve6ibGZzZdpcYXkaL8BX1M
4sK3Pek+8KekExU8OZC3Ux7LS8PnSkNLPpTNzT6xVOY/8d2rnf39jbo/uFmm
xUkc2bem0tFSZ2+adya1CnOmPN/1uIaARzWsdh4zvMDLGPFWmJ8UBpJae/rG
lKoC10EaPkw+VTi8xzgXn7eWuxwtyIGtHGvqNkMHk5NPgq2FVpVo77zPqVqz
OBeoJh+15WwRIK11QsIMpWOpxdCToSjY6u2SLYWev3F4HHITDhdnJVSpF0D8
6eSqIrtg+9rL5mOkcp1nk64t+SGHvqT4wkowtkefbSkVzEQ83QfVkIQ5r5im
S3KwuseQfKBmXsi20SPZvAtdeMEAkVpfbjgskZKr/khfx9Vs9PK6qMSdWIz0
sCY/3rDJP0hWhkRNA3XQxE9Owi693YgIpOzfrsoZzypQOM4Z0+LUiT6bt6dw
UOxT6Mfikk4AL6S02DvfovLfrybysaI5SEyNPgL6+1DNdIMZT+xyCl3Ymfz1
bC0TjbS+M+YZuTvoMwx3MhNv43m4R2MRha6lCpw/f/14S3tpyKjxNzcl/QR9
hcyqFATsMMty453OerUMmEbuh5ZFYFrny+FQb8dR5GdkloFRQqY/dKrutS5j
P1g/dHp4uWy18YQzBS3jR7Q2Fz0uDvSL0dDMAHLQfM4QUC1WhZlxJPMWfGSL
EOwHxbhp1H1wZZb5K60QlTRLE4hA/aoNuxEkB3G7CyzC4Qa0JrhgE5jJAO5z
6RZky8ltlBkm45QCsoQlWWXaUfwWTAyjZTnyPO71iNiwDaTdw6+ol6oB45JE
suOQIY6Ia1h3JsmXa7FT6ECUbsebtVm8Tqb4oI6enkdjnYsptdvMMdQsG4k7
GdhY0FgjO81lo1WJwkKVkJRiWqBBn1E73z9//Ho7rOfGYc5oSOez16fv0zhQ
L1AgUVPJ8y3/Jtbho2fIksh7dOiY+8LrB/zcZpxhr2lk3HZeA/3J6GPjUZSA
UKQdj3y6+MsWs9fRa0zAkol2qSs2cIsgwGRa1YzhhfSAYW/rUerAregOPcOZ
64SqrZRdincEbKyWBiKdcqSalWoA6Hy289eYhz1UILoWj3zFqogpHEYKIcwA
gtc7L/zB82AzdTGPNfOGV64mCHc8lsCyIHSE5fT53JAuF31p1KslidZPk6id
A7p8/lt0acv4po2fdDVHKbXVOAfbKi4tG+N2O3udxhMA+WW122fSo3rThwCG
eojAtsDIPP7x5WWyETXdRhE+HrtiMXqN39ufsGEFB90sl67kh7df//l5blfT
+NcNBgjFpuyO/gP653XGRcVfudsuXseLzbo9344t9pFI4MmKpZHSVhc9YlpB
1sJV7XHAzSxK0PF+vx6gEcXJkGicSk6vaTSiZYNKwRDBuOnxrRb+OHjYXG2K
HkPMrs44FcA9JZ/6etnaMzF3EDwpxsS96dOjr13XiAc17fH2dr1//vnz8wMh
99HdXn+QqZP3Obq2Ntd3RnK0irIxeoDcDsEiTpzoycgBwgxUD/aUsurEyhGQ
+tL0UNfCg1GCvwfBPJnWN+mONF676rGwhW9SSVZs29w21LhZ+C71Mv0PZmNx
X3CmWJZbEhYxjN7E87dYbxTq7tTSe5aRZ+42qzLNzpPl7ePj48a7CwGrVspo
bb9CHLQFkpj+cIulluFT2Sn1KxJ9gBXJW4u3MFi9ucbtY7wjxQsXcvUwbZM6
MX693oUVivq0hWvzqEmAlLqPldae0AJ+StNlz2TD5tO3NZSjV+Sh24/qhlZf
JSMK0y9nkObJ5da1DIYjGrDlHB8gYD/N0+AXQU/qDdLzjDhqAqB9FIv7OJIA
Alj/i48qKapSuq4Na+3mKB5vSvnlCmkRhwLwkYuW/+ezVAZz7J1IAF2onvHL
rsTXRFuBQUZjtBOvM9jo2pgxvH4a3VY1KaYTcgO1TzZ+zP13fmdSkwfAA6an
fgfg+xQldBaVy40nHSIeN2s3y6VRP8gdEoBQURgdyWHIbD5ZNXyA0xlhQrSK
759vt1wzYMAX99sBgkEnasZO+9BGKtE2Edk2I5L0KnD4y+VykwqaQwv7JyaG
bROT9xFd/8fb5cDBkDj9UsU3w5yycLjvSlJJPbzgVgNWd4/G/dBs0KOtNWKL
So1ydpWJ2fGpob6uGQchxisM5IFmG7c/XAgOklneJZk2g1o5UoYYKnZrFJWr
Hfb8ccAweFeyyTZGI0hYE6JzEblPdUzmxJgHRSe3mLyaXsPxzSu960667JB3
sat12tutE6Ff6hwNqBo1nTcrnp0Lbvl6F29NTVETiPHSipQ7/fDSvne3IuZ7
PH59jnGfPBRS6lc+ldEMmhIKOr5DtkOLQnlqhmgIeoC09RTDwBVOI3sFxb1A
4wHu3qGN6e/19XUymbOHWk9jFIxyDlQqwQAgg25Ep72iVEWWadMlouKGbPoY
/Hbg//D/KsKCD3t9STrNS07J8oWz2tcNWkKYQExsWDLQrq5wR+DcFjxKRuJS
rQIcZFxUEQwoAoOHzctt/8RJVZYdGr0ocAVjeI2JEAshLj3B3/HwsgmP7yPn
NCa4eODrLWMoqE0pfgE5p+rbeJKW45cxxXxVxKsSA//H5925TYcMZi3ICyxu
NrQMMdLPUOrFyTylHkIRWL4+jSaoOLA8nDy/TFcVt3Qbb8OCmrevltGdo1Wn
r15K6cgkj0r+OjemmEddLk0ijWLNJkOnbQB1lsMEthU0+XNM7kjQHb0u2VO2
UWsPmFPvFtGl1AN056pJ2yXm+P7w8evPH9cB96yyx9gEuhas9NaZSycBepTl
FI+RxbbYX97u+yJ+z3DVknkrPdmVV1wi1jLkosUNjpd8iNeKUkPu/UDAUXzG
chNtECBvdGALoH48qNldDM5zVWMEKXEft9sQN2C1rvaa03Kaa4qLl07UzV1R
t4+IFjR3oEVxaOyTM59RN7resGNqGPjfPn7+Yqw5izbJsuvb7BoIBCgavWhY
gpd2c62Kd+a/aqN+nD4lM07ZCW7QJKAryfzRNcsQ/aRx0D764wWwGw12470y
sZSJq0dfaVD8QWx9pzpRhJokx23CBlU7nJMRIzyeuTVz4qZHLzHcLVYYRZFr
iAKelUlTp/osSZSlyZcwDGKcAz05ykJvFH/rJYp/kY4CZ/fOovy1xOVoTpjJ
5Exu9WWhzhzS1vRMJ+S1ah7THWu6SoS+SZ8K194w/E1AKzhI7e7ZilV60ZkC
sUGUpXg7X3SZUQez2GrIeyuTqtldpYXZ9XaS3aw/AHkzUnywlHNd+cDI5avh
wxMjWJyQlBtgXmu+AlN29/h3Xe9s7Jitdro5d4krxBl8tiPUPy9eg0Vq4+DF
RrMfxzJhpwcbh6jE8Vy9aU5EVTes0cCe3EOhRz7ogkRZvd2Rqe15yuFuYxnF
TiAT6VGIbujfdGTeK6ykVcoMoeOQcT6ng45+nVugIxTpvpxPx8/fX15Gr6NF
0TzkiGmPIKZSlFFmkDv05rv3aX7CVKW9QLqPgMnjIdPX7fH6/n4jRjZekvub
MVd8IM6D5XRWuFZN6ZM+rJoqs6GLy9LLmvenN03m9Z2GmBIgLs1R/OI+A3Yh
523IACOw+9lEJVQ+yhwNOJ7v9B3A8pFEFZZV+228c5CD4n2EeLxy7y4Rc8fj
hEfstqRGqZ7XODlaHjTPJ9UU+krv2+qhxcfyBAZKtR2/PI+WO0AQLFNi6Iaf
yvrXqqDKWJ6mTnBGmMIzxAOX1QTAlH58o1FUVZBBHSv3GS/aUWR9K7Zrd6Ie
+vRD0BI6l+1xqdTWwfUkgkyKwAnOGLC2plBxv6+36xDj5vh59PKC5y+dz5Kc
4rnZU3YkpQSbKMN5ChlkxrxlE1RFHXkdRbuwKeXb7V128OjHl9ZbEJiX5+f4
gk1RbReTyUrYS5lxk1HO1PrSbOc6NY0c+8wZhUFMHX6ui/EETaligcOBrUeN
W++JN4t1J+4p8WDUmzkqyYJUClLNEPVhJe8rrB9dT+Ra9IVsAznWd4Jo0dID
ETMFlLnsp5d1sT/QZB8SM612m+nr63xdYa/lHDHFDXTHKb1dwLE4xeDapXMF
99miG3e63RN0Mhk9vYxH4wlJkiysfvz8uKXbR6Z4sudlumABzDQbz/h0RHrV
NG4J1gjNZvTteQR6Aqq/GI8ma3CWeBumr1juxxMR/wgrm8SbFcGPGh+T8OMi
BN+wdjOZ4sHuGLNxZ83DlyJ+5bxduSQwd75tgTfIV1zI2UOPCIGsXLqmtw4b
Zb5dmS/8ER/oeoSnWErjabUX3j/SNfAxQhw/Gr+8PD1HtYeJetvvlotNe1Az
SbIWVhpiXikq2eidFyd1z1lKnxgj7z5VCW29mYzQVqzohKLX6OUAxzl8bAFH
nXklnV2s+zCN2sTMM0G07+Mh2aCVKJuc9uNTueo3qSHlzWDVabushxtw6/VK
3f+Bts38MDftnVYsOH9t5ezGYKSnjLhjRt7v27QLZ1283Irf6hNZb+dS0h/m
XdB6Bl3qdYHW/zUdBlJtGiUnJhdG/utJ+r6BEin+rWU3qQTAnAMdDPsDKJ1D
mvyJHbMdRPE9GfHCY5hAEoWtCo4Z8fENwDtIsG9BCOAnI1VjxxyDKCc7Lpx9
l65yWb2of++aPjPxZ+XupFqKuOtEsyMTXnYaTAUwx6ML6cbck65BU1KLkjwA
VIWwNGkO/enCr1M4HHxm9UrvJwR/qfjW5dNNPETwE1SLraEgm3QWj69RTJ7Z
JH6lCS7StGWr42lQpqMKa4+mRs89mRUlfvxH24ljioib2mknhslrlpWue6i9
ur1TdNT9w5CKrrgXYLnQnTSM4VgWDYpe8gBCcKUiUfzfP+LScH5qniL4nyWR
VqWVTUZsXbyo+KcIOmAqEW07sHAFUY45TfekXmGrV1WjT8gV1wsIRbRAbboh
79MmvF6DkD6P4v/Fa1VpOL7P2cwtJYKdrVyVBnkCvR0ESeBFJVm7lEmy1YL2
2w7XNzwf6IfY7ECcSJtJdBLQrdOzSRbCI+4uGbn7dshAdTwkGJi7A60D4gCo
aPCg5YnEEHwS7b/KWjygGlkv0iyGAgrfcy1+zCnnkL6Xw3y9xUEZwz72RBvW
pHPSos2R3LfbBQb3BrLGTZRaC/AC3KVtjJQGO77+7661IpATBs6x2dI5Lcpe
eUoPrbZjoTbHoQTvp7hccQNo3m+Yz+lFD+dK6dvSJTuOSVFnXkesx5eFmIG2
wQwSABIAOcAR8REbAmLO2NfRUYiwqdngmV5jSdRAfid/gR5WYRzKt328ffFd
c2o3+o0xudWrLXvixRJ2KE0dAwvBIuDxqTjiHoNqEv0Ce3wSZWIR1YpPq00R
Cth4J5aT5+cJJP7xYsU+syk2Cbb1siIVlwnQG1umfzRret23sFJigOLBKzez
abTbUJFq3UkO+zhrLlg349x5JdEA3keznTIFL+IQI/HO7S84jz5JKCqjagxE
omyUP7qXAf5q3DCZntjVTiqQf7u0LOuGs0oyFYmTF+v+8aITxAr4D39n5JsF
fcpFm0ZTAMcmziYPOObcaOGirxo9kWFfu6zlFTePJQ7JdMdmWAMk2Jhit9mQ
CxkPDHGsU2xft7On52iiXmcERNP7bioawDop81A52pgpovbFAd2W+CRtSnJq
twryC+KV4rxWcFBUiAVRTWr0UHUwZ057easNaAJiU7Tai3F85C3LaHhmdEH7
KnqJ2jk4Y2ZRucW/u9w+7uc4Z7dcW2QR5Xq+XJGdnHocaCer6dcvv//29bWo
9i0OtEMTX4Pfx9DHU6sFNO4AqA2AmfBKOZO/wqFxHDLzO5oR8jjrusTvBxIc
ikW0kKjmq/0lZjnmBo6OTm0WzoocCf4m42Rr+VndlqyVfTqnxHf7z+aeRFlB
UN4lzdPnATKTRtTny9vnrx8/fn5G5ScULleS8ecLKVL4oRjhv0rpBjrQ0dpq
RMAtVKkYL6j7TVRFJJoYGWc2XY69rYA8Nk77fSZ1YfHpBr815fQaM0sMrUON
3yXElcfIXGe6cpMBow5TalTxo0BSp+zOfTB7yMmENFic83jguAvOjbX6Y7v4
Ni1KaR+0sD+CcBzx+PQrG7avPfAVL8zh/vPXp+7kOhe7XvS2syXB7Syeww35
gmfCNrXhIWoHya4VkGQuPge4aJXTqMSYh7lNVCaJR2vsudbgkcbWZpz21tKG
8NAcJdcHvfR+ejI9kgCqSze4yvQRdehu2D88/+L2t9CezIBFv7c1BvNAzxgH
4rKskQ9CpgfcP6puro1QYecYF+bt/apCZi/TDWY6XwQlCyNuIc0d6h29qcAh
05oQGjsVwI31+XJ/I732pCWjKyYM3Pe6nffa73RGTN/OeOKQQiWWCzt/kNEC
pY7ecpkULQoFG3P0oh3EhctN81EyPuxx01gZk2zOG84oklIXVBgPX5EfIbAS
yk2TCC24vHThMiOGk9AEZ/SBk7T1AR/TC8MxbVAn7fIAK0uksM3Nii+NTo7b
dOdXSyEWbLbpLnniSCgu596N+YPqDfg1HC5a27692y2hmiARdpZRpXEUuvgV
ksi0GOAKkE2iOwvsHDvuyAK5xlZT7eg8WfkzL8bkK8uVRkQ7p+NB+F57JXmZ
veYU1BVVG6fDvipiunum7tu4NA1bEXhZMOgwA+Lwjz/64/Pn5+0k2YCEjHjW
4s9YS1OBRElOvYqKGPEAsNni4HlWVpkj2xiywGkwRLN4RheXlY6YkFMiEo30
MiLnHnwQxhO1grtoxqPxGGry0eOgJ51wll5GUC53jZCcj6YOP8kJPGrmCYNJ
BwJZEHO+Gfwa6T02lsrRi/nk5WW2BtTBo+qC0hljJaX2vbZRnX4KLto0YdVM
E9StYDcdR5rzCd4w0YXN5lu5dsaKkoPClhBrBjCc+L9H3BFeXoEG4ndGJ2Ik
t24Vlfm9g41bW9oO1n/7ZbCVLTWn6BJca2mTdFsEtQXcG4x7XM7g2i1wkiPI
JZdD8wXaNNMeYkwajtF/gIWPkbDPk8MVdwvP+dfpdDR6fpmsd4NhLofT7ePj
FhVJ0ug61S2ZErfV32WrYTRVYrmMy1s25eL16cu370+TDf4AhL1oVl07uuNT
ezzUbPWxMj608e1zzRFM45BZZWtfLNXP1l4GegRTQBj4L/jXkkqxdY+GD061
wjGHqVjkk8QM7L2WMa2L9EOQKtRS1N0VjYYrDWOvCjf1bIQ8dTCh2G9nX/79
z9+fptX+xowS7Um8E2WTC8MOIUJcTqgHxPRs8HRs6O96YJeTnoOQQeAmRhtU
yWcuc8NfNPBdYmruztjvNzkFY8LIiDMkzSCaO6FImnSCemoqHqsSWO9xRUmD
tj5hBqRJJmtiYfS9Mqqj+uzb56/PHz9/4B16e3gW0lvCD+v1m4phgniI4dA/
UpQ9XTFIZ1W02ag8I+TQlAc88hGgK+ZshBYOpzxQmOOcHDoVOno8kCgYs+Ed
w5A9jDlkSSk2Zl5q9LiVryAfuMu83T7dCvkkcZ10S415Yvo6JfOKcqm7uKyB
DtFOSzIa64WTjoQo4TMy45gZf/KSdtTbutgx4cbf/Pbrz8/oZUV28fyNo7Jt
8D7eZdI562J8ua7sZYkZ1HD/kj9MdiSVAGSKKD2zYpXcUz/BbY6mB27iWJxE
vxeHngt5wQADObWcN/Jaz222jcznhM0Z7KVxUpKJ9MjCr7BPaIoA4jJm1CNV
oZVozka21G1CODjegagvZBXc71dd9AYzjbWXM/nh7ZMouJO1wC0F3QF0SAMh
UphWabSDXGqzM3lKxqh8NMimKuROpP1h2UJWi7IZsaba5x/ux95EqD056ZlA
djyDQpykf3E8kzq41EkEkGMnP0uP/6F/WAycWSag4dViGl51vDtwiJG1syIt
62RJ12k33Jl/xLqnw9UkajT9ZqFwibOltPhnBwZrNa7JGW/JayYoMImpX81T
mE3Bw9e4TmecQnTCQe40cLbvH9lEjWAZnhlxGK0XZikuFjP6Pn4aj+fxfH9j
9/bj/Q7nMn4VwU9YgLE/S1W80WRxveI9YXmx0cOW3wN3dStAkBb7JPlQ9WkG
3FNS+h1Vk2nDkaATREbY068d00HzSILAlro/W1c8vhqwHvXBZTpZTF7nizlp
6Sfygj+AjBBFSkLRxsv9AneMnhMnj5WZ5TFKRJ3ZbPWMTIEujSwCxP3p/vF+
iY/WKe/bebfYY2Et0RvF7iYOvI/etE+tR02A2L6JOXaMC91GByPZhcuF3jV8
qqFL1iUIpewZ4RIV3Y15REMUJDQKKM668+kWUxBjE66u4/Ga/Db60v56f79z
V6A8D9pOylctzZ+i7nPa8tCw0iDdYaWhBmwCaGU0QSsyhpjuD0gq0HJccDMC
f+GOd1FFXhm0EYuP5iAWB32KKsO8VRgBa9O6qiPR2CwNul1ePCJRgdPUPg0c
B1rU1u7zKeTrGGdZkeyheG5XqOdLW1kQxY4mN2aMYg5jYiJ6goHLCje9OU5s
MXTWZEoMcfCc30ibc9hsM1pAyX+KvwHeYszAu36Bqhvly2Yxf0Y1NzdY8+El
RtCUrmNbBNlsi8oqPsix2SI13GVmlnAc4AYbBJqI2vLGZzEulVM/xg2O6NYO
dR6vVgdwtZqO53QSTiYQWy6Xvoy+oQMQLdO7ewPfareHcRSfpwRnAZJdrmL+
7lKP3HHj9tvV02+/fZush9vP+8miWuPYGMfPyTBtuH1wr9fzxQ6fgs06Bn4z
WLWu2Nda3hm9WVQPRIBMcuRYqZUsq+P9dkqGrVgxQwv0MzyiNpzjvolxXCKR
2LGJOCoKg4BLGg6LGtzedk2CwjAgzsj1oZGwsYwDOc6Yn7/++vPXnz/f0qLV
2aX2AjempFb9w0m6Fx3TAJNPwz4hytOWxj8e68OJ4kcowBbuXIeZgmRwpVfi
vIi8LNeiByhL9kQqvMmtv57YUnHziwyR7jKNRRwLzNtOt9ftN73zMmZ+vdTm
mHOeWR+HLxSKBJldtbSvExYWvtIDhNqwNy4aad7tyiiL4pFBmgOOr317+zAx
MH7OGwwEuBb8ERjype8qEijm/Y/PqGy3jFvlQJLNJleMI2Gri4mBFVAZzTrZ
Zzw5yUvlirzPwiyQzEMj/mKvOqJJ9eVRd4+LxN9HiTHct0yumNpa0+cZQc+4
fq6Xm51gDmSTekejPyclg91ModRsHz19NCz39x8/3mCosw8ACcrekKH/bnb8
CdJDKqviHsaVgMHYa2lEj14aI7PCy7HVQ4++UP9wtrGDka5xeU/Z2WUuAuTh
uPFQRnQhO8VRGh1nbTgLQCaWAQdzRI5msikOgzFD8cqEYowMUCMgC0AOmPFu
B7tBgi0qTWy38HXW4lEMYBzGtcoxKW8Yagxdhh3gox6/BR/lLq2ZSUxfL3Vt
rerB23sih6NN5+Eqw7p4DhicuDVIUdi2lik8wffoSlYcyzO8zdMlnviEHtgo
RnnGUniW8f6rMvM6X4Hu45kipVFMuyJ+ZeEQC/jmnAwbDn5mQTWhtujp15vV
CB+wkCzBWJNDJ/b9iDzrOCh0bk68v3NG6bKayLtlgQ6UxthUrCej78/jGQS1
ss4LRtUF9VuzjaW7jIue6ZLZMewdNuQi75I+uVN9ZpKF6ShVwWpwwXqw1KQd
gXByLC96aT1CuV1aEax6vl5wtkkkYq8HZ4sDGO8Rx0h3iMZ835BEtCwoEDvX
HGoKdWjai6p3EEN3ksPhP2AKwLdJYjywZkE1h0o7CsQQr8eNeX+Hhm8yJkOe
cJ3o8w2ukx7AQpBXhZPDfaThiFumIKCO6Gx3dCFLLfTTiq8lcJ46dUgBs7X+
oG+37lcDV7AvlpANot/AJH5tHlk8QcnS4dnN5oe/Z7MzW6Yq64zrSa+xKFwX
SGYwCC8E5pVLE2c8LKCJrCXwqZDmhI0ShHlMgxkz+ebROVzf4uSsViTkjuao
/mDFQI+jl+axLSonKx7rC2/fAPoUz58mOxsjMTAVQIgJX4FwHLzvoyOl455h
9TlZ6QiI4+QS6T50CJZD8Zj17Hqw4tHwcAXBp3Yir+p8gbrdKq3xjBWOPo7H
lrmSpd9J+SI7/Kj7LYLbBk2giBcL5qY/R+UbdoRMoOZkkmChuIgzIPqZOOWi
nNc+lpQEHMN3A1tOeT9dTOroEGbl6fbz/ToQNtGTSFpgScSWYWdsXVOtp7PC
hqJksQNYePIQ780xAAmg26KcitBR+s2KhmETzxkbi0oNHTyEjI3twe8LViw0
AQ3Zy/GOF5uafS1+ayZvOGHCGa9MsGbmPoFLk+0JNP0WH/96ffv8+BFF/+ev
H29ZKdlm0wc2yewzVxqCk2q1vpFUgpcjieeQW8xGjI/SH6N639C3l5rUtrgK
kgtA2JzwrRprd/zWfbM/JNihxv7xfhOLcpWpDu9vvkbGgw3p/eHIyBNr3Nzx
gBOpBCn8MT0/2NvDJ4d9LQkgvfoy+1M/zhgIMVYsoX4mIH0aMlPRPTieOUfK
PT/lSl7e7RGq1JtWkCndjOd7VVVv94vm5tCjTySQ4oTkMS9UmLNjAacJThc/
6czMwgkWbxNRruCRRw5PRYE8HEPKjp3R8NuF8aVSBX6wf2xVqTWvkhrYAxaQ
T4SzLRg20crY2hG+Hn0+LrUrg0ZAoXm6339+fnz++PPPHze4yXtRHpDwvQAS
Xn46jcJqvuTHj2fnqteC2T97zKDLB3ZaGq2tm0DlCgigu+u97OfhcL3HZXyH
6hc/gU9vB0WOfDec3/FRONRbnDHY2FKv0p/Jh0U9ZQOzgfqvK+FGqRQCz8HO
DXxcNx+CjuIX9KiFptuqtzFF4VI9fFKL5rH5aRwm9Rx3ONQ6DlWz1MGaPKdt
VGZcdIv6dDFL4pTRgnHFazGXbUbxUDShrLSPGNRSiY2B1NdbXOgb+daApze3
drh8RpsFW20hYRlRknpRNxxUVlwIaJT4lqOM1x2kGUw+VmkjW20X05fnlxk2
puozSMpWzllZauPp0CdrL9ekxmxTbA5yE1sN7ed5CXWzbHXDb4zNoepjMHDo
itX4+Zvp4NscfnYZqYeT9m6T8sXkVDx2AxIdO96vlC7S1jLiSzvBMyCuwwW2
2mQCQT6uLCSGOPVjXu4fPW1uGoD60kzXQENRN4GpAQe8OFQHMgIlxZEpdz23
O2IUFpsq6dl66HAV7CrkHrVpHUw6OJV/WzVEpQ3yRPse37aWeXw5hae9rRU2
cMoyUhTY7EB0jQ7w88fHG6zmxO86V8tmMCN+tqteK1DYNo2ZmnPgZvBm4Jxu
tzP4vrXDgphN3U/rTuYRAM2mmD+/RFc1G8d/luv4nZya9Ahtu099U6bJQBY3
A1A/Ft2yob826FDiWWUBvPe0qxaT1+U2HYjVW5k7JdymeKHaIKrf0O2zqQEv
pi3Zl7PX79+fpyJG0RONX2LcJ52WlUJBcgxUnegz4jE/aifYdvr6zLb0QH5R
a3kYj16igyERYbMB99osn798eZ4t8IGzD5wstCLf4nVY4NgGV6HXTyGu4qqM
h6HMPZd5smhXWT4oWY6xs6iQWsXTftCG7Jj7VNYOy6pHkt3YZRMVviedGeeB
vkJkj0Ix9SeL6YQ2f103hDsf+sIUJ+h5vKbdmaSJDGglcmgWDdnp9BYli7V9
30QNWpVsEAYbRM+REsPMMscAbGCHFAjvtb6M+lgSzwx4yXWJIwVknmsPMHm4
fMQc3NfeYI6qR7PLIL91R/OgpRF3WcEEvNwOtYhGfDkrAt75Kv74AkU4JfH+
FofwzQz628fdfeLHjx+f8Ty/498sAtgJZPEoYXcTVxdGm9MX/sakQG2gw57s
O/XjjdtAv3O/6rbOuV/JRjsQBgGmZawLYLC8olzyql9HnXhmOnd/3Wa83cq0
jNwFA3Cp7N8bDBbvKspbuBs81vhKzqbkOSxW+jroQwjbzsDdYy5CFD5bSI7n
3OfvXCw9TA2couF81brgSLm8UKSiht/ePj5vOGoh72t84tyxSoKmjN8fu/1b
Hkynq777fyOpbbqZuMGszPuIDhmWhxDTAobsc9QoN6U3S1hK3B7KtzTdVpvS
NFmWk+dYa2wkg4C+P71XXOZI436YSCGZNl1mMpkuiWd5LAgIefvx49fPHz9/
MMOfcsGA8bJs9JqG42TTtE+XLz5U/Ik44iJM024IDzUy/pZr6dbUGdkTXEYe
/Xj4Ouq+Nr5382cxCbhj6zc0mS6EnDU+9rHHOm0yd1clAO0VFARxO4rMjxFS
ddga40H4ToLP9vi88HebPWwYOrbQEIe4/jg2uFdCI0mWEd14+vVBDTykyxnd
WfFIIX1kIm2XiJBm693p9uPz/U7IjISZtc6L5DbIOUmDTKMITZfoElpTXYTL
JngKTej759tJjkfd5lnLETmbxLNL6rD1s0uMC4cLZ2iQQc0EOUwWk7HKfvad
gK6YiL++vLwyTJHb1JYPcgJJVdiXAL2atstUXCcvpDQ7tzMGNZ4M4fQ6A6Qk
RHLD7dWPXbGZjJ7H0zF1f02x3P7fpww8EcZFoc9DnScFXlF0mxCXtbcWjJLm
po61H2DBdAVMr5eXEag8uwC4YAXqk4O5kPoq7B/hU8DTDbaKCI9u2BsxCyqn
aoB76FH0mK43TMdwwOKu7NTRSyDMPWWqkHkadD8mBHC+icYIf8IBG6cWRSlI
xgZfnrgfZVrsxFQWt4g8VQyt2B+etTs5sReLo5Ha3+1J/9YHkX53u8V7cDkz
MgOrOh6h8RzuFb2WwU9rPTtxYwN7hTEDiknJLeOHruevT99eptN0lt4WZLqJ
xAIptLKq2VtwS+PS8UrDwoZfkM1Ocl6HtNPCgzIq3Dh+VArlup0OkJS0DSJ+
3fOKjcvmDlyWo6WJW3U77OajL99fXpFhrtQ0vLxM4yMLQemP0riPHU5SLY14
UtdO8Hzm7dGjxrM6HdPIQAZygz9U6+cvv0fhL1tJ+9FSTKAJFUW6YXQust1j
9yQk4F3IW+uzu+OHCvsVpqhAm9jsxO7Zxp7fPt+YfONz7Wj+F9uWIysu+3K2
qvbsc8qdLVi9HL+S8QvrYUX49xjH5kXZIJMd2u1yutAzHH3VmvgW5eUlKU34
csZ/tWe7S5oJytI59A+2ZVH+ILg1XZ1tTGaTdBmXZ0e8Y7GFASH4BolDG0oK
Dcy2sghFnTjHmHQ7NHwlIzRsFIiUmi7grQwLa+/y+3Rq46oOl/sJOhw0tey3
AfrWwBAAoTFc5dR19KmLIQYY/irx+pPaf8coAFGPPHROP+3Vo1OC1MXUjrKG
SJD4ZIb56BcK1rirmVnZKQGfZZJOnydYZqmklYzbCq4VT64M6AHL1osyluOR
EOwlpRy1q4QoaRC5kYMEdnYykVtH74h91RzCyTya2FI6PqrkNKJLNzb302r0
oDbYNUXdT+dxWMNGFNES4KoqN8vky2ihzsagvUXdv0jpE8nCwYzZgTUBoXqU
M7d0YPFHHf+ANHDO2GdWjRlaOq+xG9kzaJx5TptqgTfry2SK/DseXcgOGdN3
NcPoYIFPskO+ZCgbVfvHu9n5R9SK52v1Y3qPO+u4Y4fERnOMVx0vrxtWOtD4
dydNC3/8+hGf7/3On4yDv1xko2tgMWB3HY8g5yu7i/g0XPtWZUUnWb3OroYR
Bn+Qm2yUTh2QMNlOG2OW2z5rEASijfq4mz1BZdhW/nzQ/CiAk3iHCxVoXVpN
yIaAh7srpDwCxxuCtDXRvEwXBdwHTue0m2bst1ufb1pHKftKtYTiZpSCzSPt
CCtvtAMZ4yUdo7SbgMbZ5QZpGg9id9QhD81Jo4bTGCYtefCRNYcnOShtVtkU
xVPid72Kw/vnr5+//vpx12eyxt4bf9rZPOv+eLFVeWo6pKngrXgSlcq1bzzK
XeP5lHCHir3vT0/PT9++fP369fkVbnAlNwi9k8FFXeZpV+o9H/YxUOhwEjV0
slK76HbTdq/Rn4pGigSd876KCg0vkgMWq47JUlMMxbWZxlXV6QRi+i+EOcOX
eh0p2nzXdfDeeW37I01Zs53E4PiMvc4UP22Tu4p0TK3dacQjQbiYSvVaQ0HW
XDdzq4mOQWnhohdfqvP9/efP91u9IkItqssyhn3eE98Wg5WZDKkVumRmlkic
0jM4f/veDRfrj0P6ZVcxr1qkiBzcxm9o4kupXtCdDpfDcIlzkjzP29CTFJCT
ZR60spErIxrWpEChJsSxMP4R23D4Svg217mpIsqTzc7erAVf1dzAx3eMv395
ib/PmM/Nii30QcRUjpW7JSDMaLWWruq3mQGMs1Xpadm1Jro4n/Iwo4d7jcZo
Oi/afgebVGd5xssqNVpbztsoPlApgfHiTL4c2s00nrDnp5d4LUdPo+doMZdV
vOVH3TXn8lPiRSLpmK0lvXVZLOMo1qu6t6JyhherhZz+KV68cUv31fL719//
+D5Bjc+8j/EC9rz1bguRpWLIoRbiFo7L/brM7VnJDr40AwsvjhgOmWNQrJQV
2x5Q1Ns7s7y0h5IwgflWWll87Mm8aMwlRWoQFXw2xiV7F63KBDn+aDyLeXa+
hbF4O/blamI/wjs1X8QzeVAbhR9xUbNMjauNKfiQgdTlfLbES2o4x3uf7NFo
y1Sv6mevk5qPbbwMJYy4eBDhv3LO4qxQQYtkzUFTG1/MCvayRxhhRJ6JqCL9
W5hah+SCIBc7no/1atsd7+e+Unpdy+uuCrNY1iDJUW3eRK8JXceQzPkZAVH8
Vx8//vzr58+fUfmPRoqoBUsrkoeCXPAVKr9O8Lh3sfePUteZ2+zOB0oWWtE6
3Z7YpsjKHSQVGZ/dqeoTBW+Ti4oz9OVE98E0j35pyX52bfwiVIadUXFMUMNR
tXqrWU1lAp4pnRMFUZJV0qtG7g8m3i7O9F8TWBvcbILp837KkRBHyAWO4Xvx
9kHDE0OGrKcbzcl3TjGxkdfYx5FxyL+GGs+GJUopzL4TycZtHCknvd0yE8Ge
DnCNdILT5SPGhkvfblaT15cRjh5FCZZ0vGg8q2vg0aAM7Lq30MT1uG8yfqO2
Oil5NLYo10LusEudPs3/1QR437jkns2WqgBw9bNtAf+4vv38z38+7++oOG3o
drr965Gm+JT/T8dt11ldy+OqrdZOenRYmDa04o0VpRdfMDxu9ATOdNpKDn3c
+ZMGPVFR7myXTonfx2djlqJwl2ssVmMO26VdXkYyg4p0GS6Qxs85p2xlNlCG
ElhqDH8xS561BM7Yy9WuUwM+DOf729U9wKm3ZdrpaA/nr0w/aI/HDkI6hrNg
rW2Tm/Op/VLdPXiJPOqc7pom7vTl46ZADc8K+LBrFA3pH4g/z+zt48+//vPX
z8+LiAjJwmAlrH8XMWmQcbPRg5l9HoRQSl4vOYXlGG6oxsUxLWIOvJoviNz7
/vL0x7//9dsfT09RZbYargMGQNJjmSVoqEMPDt0kdpcZs2fQTzaI5kjTJYKf
ZjcbzROnyiGKwWQU416c4iTEY4ZJyyVG3ChyE6KgSSb/BDCBOaaxSyf+csg8
iyFNkWqjwY679evT9+fn79+eRsStv4JhxFkbTe/1ACYRb1dtBkVGjfaZPSlj
S9skF7lxJOADj8D47df//n9/3nab0fev8WPjZwGgCg/RmmWfFi8ff7OTRsVh
KVS7Eh1kMFbSjZ7i2DbATuO47dNXHWSHej1l/Uo3crzlVu9DlfcB4CeDoFs9
dFlooAelqVzOXsYmNFM2FqQkV5o19gy4aWAeVVeGRd9ngwRU1OhUO8c3Yb6h
dCKXBXndn265tetFappdrYmSIZymV26yOMi3plOCHTsoyAJJjgKDjcJkUbRK
AOGQUYFUsNH9lkvYUdtU5+2bOBbj7OmL5ej527cvT+PZDC3m8+vrquKoPrbb
DUcuGVSp8DJbbVfo5zwhYkIsbLeJKt5gVxvfTyb7DBH+rt7Ov3/944+X18Wa
TPd4bOM5e5lt6kcpxMofxh68VajImwUpRa3sf/c4BKBFhzbBvAf8BsG/4n1W
VNfTdXCDHHP3YvyKoS+CedKjV/U+g6phFJY4jsYVwb0hWr3XV3hWRTx9mORc
DtBlp2YJ0uMstzHUDmYBLbcuy3aWciVslPSo8VMzReAk4FRckgmdiSnuBEuS
VWQS7Np2i0kVzyFYBmwFjJAa3JiK+mGsdf7462d8EPM4S244uFeUBYDqbS0z
/5Ce/MfzsNs2+Ke3KZFyyd7qrL+DYHxwsL+ztc4I2NNe+MIsyNv7z19//vz1
SxTrKGIJfunrLY2tG7JL4Ixmu7dEoIKQI15YklpYpLEXPie/Ry36rkrGju4g
vY49j+V+NPQiuPbI8FzOx+vbxwcFFMMbTty45CulVWtdGtmpQz0YlCemHSi+
1Tg5x4u127rE56nUeFRLDw1j01FdO8JH8PW+g7j94JnA/9/rkG0t2qG4gWLp
nv+c33mNz9i3TPtLusto1zk54S0yCV8v5BnF+X55j1H26uaub9NZ5iI9eu/C
BP8VUjjjIt0/f0IK6bYrQuKnwnWwe1OpkDyfZPMdVWhwsOw26eJixIuhJpkZ
n0518fRsV0J4CA4y3RZOeV9tMoJjo7jo/xYqRqo+5tAfbzfm/ne6ZRPecBZi
ps2EhZQ9ueY4ZUWtSxG5aPt6Q5bY9m5NuMuMYK18req806KlQIAE+iBWFs0w
5a9lmgOW0KipWLx8//Y8X6AaTXWhTkMATDQSuKqDCj/o0ppwU5t1LMrIQlTu
MITiuNyhKIqhJXGc000nIWisGWUI+osGZAKQtxE/3NnfHE8It5PyhmFpvV7D
F4XCKqlVZ5u46lok1VnvoiKkJaPixjL7XUfetO7pzVx8//nj158/3k8nSP/o
StOJE8dbTGDZoJIigxtUOgztIBGn2y8DyOnRs7JDiylqPhvjJTN+/vLbv+Nc
nhIEhtE8k48sWH87Kr22z/1x0rCY6uuHQr5yaNbZRUyeAVkxFPuFK5Y5q2nM
YSvQDKznsNTTsGOlJUnDqm2QR8wnYYuwfngWq6RVZahro4mLD/Vgt437/P15
9IrEko8QJW6yKWNOe7tfcABeLdYV6S6dnt17NTnQEPjuK5uwN+T6XGWceOv6
9P7rP5/n7eLpj9+/fP36PEIqViW+5qVQMrCzT0tvJepmHcUVq/UtiarR49xO
8bBFbY3LvMcRJCbQqJLL7ni79OUsCkzUj3V3uEG7iLnp89dff36+kZRC+2E8
l5Nc6Y4LlAe4ezJfZkxr4UIXHm6lkjXOGCJcNlutWGunKqSGIAfMvz6a6x1R
QrjyUKOa4QpCeBoectkqRYyVuQmzpS/3ziYusRzczTjuamTcCCPLxfT5+2gc
v5Sv30KBQB/GhK6ctUijh7LCTBcLNZ6dXTEbP3394+vzKwpJUmSjKz/g7t5U
Ky39tua1VY2wapPkIUgxJhMz8VLa40FbTV6idxhPnem3i9HX7xAGeZthiC9i
9H55XePb3MQTsEnqABu9GF3O+8qyyD5ileRU5WBFvJkLgX8sSea1u0hZWMc+
Du89tzI611kU3rgaQ9PEV201i94uzY5YzEdPo+hENrPR81M8jrN5QWXe9SCQ
p37H7Dkdg4MQ7aEmDte+BS3A8VCj/8J5oOI0cpcyX5d0zTT8K8K1tqRIrfVm
Q2HVpgCl0iF5pSdxvXU/jmdl1LgKd39SdLGeOb5H3T82JtybaQZfLupvn889
zLQzp2yLGLGr+LzHNgMMUsqPRnmbsNj5+vFJZbpepUzpS3vam851uLz9+vkD
A59oag+y8BrarYTs/A+U+Gi3o64SkriI1ktg9UqgD1G0TKMasJ5EM92F8CzK
cRoUDT3G3wyl9ziXudtG3b9e4HzfY+Q19WU5I0Bmvk57/zLt+nWpR3wlm0wa
6E7z2TV4TcwICDTwlE3bP9qM82mQ0auC3L7axIGKuR6xQlTSKk7JQdX60WYH
JADJCVq1dHBnVQHmTirFbAq+BfW7NskDZJ79R3y+w/0NjtrlwUgDl0Ome9BD
tinTmz8OsLY93m7vZL1F48cBGG9ioahYgyBWEX4bFyxfdfaeu20uaKtM16P2
u8bEh+QU3dshfpj9fxEv5/H4aHL2icUQHOImNiWhxiXgmaj9/i2akE9IDH1K
eCsidLa6jhc0rq3cXcQPAPKcLbtSBC+NDjtsSDUeAluhFpwfmcaoeXJhHm0L
y3q1LNFCXC/uFXhr9HqMIWg2+f7lj+f5En1UhsWheW4xcuwzdzDOyiU2QXiN
NuldQ+l52CABBegixQwRx+5oEm8hSDCjLsZ2n0gXck3KIzOjx8e6cCprv8SO
zj4h2i7QsJPigwrcUqffh2eBRgs2HMj2cEbwe/k3pkVbTCsT//xgbJjiitDT
fvz6uGXME7FEsks1Tp4SIbDE/H0JzNIln12wX/8LK7eX9pAugXEYxEw4onZ+
/yNO5TEe3QUQ6Spzx7ES2GqcLytUUpgKPuHYR5WC64eEEVpUBgo4Me5VnMRj
cax3OGItKvh6sIlKiMdrbNCYgnT1s03FTQl6BOg2rv1pMMQG+2Q4IqCXPAX9
u3jin8fMfrPX56dv35+eRmPcVW6fH1f2umZ/8vbRxsvJAb7bpw0SdRc28hmH
8kI+cXe6vV0Om8mXr7/Hf76/oC1xjWMv2mnjKA5P8dXc9KAdPRA1xgfNoBwD
bPWIqvXCWbuaTaKpWrbn98t+t0jJ+ireWq0XroxIf/36eTvsNuDs2zq1SZ0B
X0JFaN0Rks515eIPckWSYY4unAouE2RSyjet8mASGroVY+DoWvlK3lLA006P
Joi2/PV051n9AJM5i4ly84fJfbC1tAY20vhiitzOnr5/fY4WYfyKv/YOLx+G
Pp1otYqgB46+k3Oo1u01TvDF5Pnp65doGOBhLjIA93j/wDsuVQDZT3W+OZ21
MM3E8esjWBaYMz54MRlBU0RxEYV/8vT16RXL/KjtC3YOyymo55aNHS6/eEPH
bObtOV4OzZY0+aberjPtvtc1rtS7hw+Nyf1su2fDB7GuwXMzSv3J5L0JOHCH
P+R8PF7wvfHIY44X3dzLc7S1m6jYOn1M50W3jza4bCkbUcnnWfcXRAhF+dcc
sdxq6shTwna+hO0QT2y0P/P40m1ngqu+qgZUrYgQRqK3WBagnpqW4HiHbYfP
yZrPs98toQJsPYlqoxiG+48P0hHxcIW9QXxfbeNPg102nAZnaFktiYRCX5CA
2KyaO98C+e2SanQ8RWF6Z6GfpQk8T8F59JnD+f0dLgH+efDUjL9tFQUml0dI
TGI32cNxJzQvwaHl4tVWYYnVKlv63tCATJhoXLpL1T26hDH3uzMfTH5q6wLy
QvB25nPj/bQpcOKIi1FIFVCyAQa60/qMMx52swsmp1wCrg6oExNE5sB3Z0ca
X595sK7RHB5qfcZRIi81ocQuQoG81qvx7tFLQoKCExYjEwzzKMUQTmcTj2d5
mDRXYP0A+nEL0L3eJZRfzTGnxVHpw1sBvRYGeIfrnFwJuEHrOAXj2VvhEYlQ
sNGYq8/FbuuFYz/iri7PXTN7hodvg57dncvR4zkmFcSgGzW87BpMqWjStWcj
QIE+onNUpu6z2Oy1kbpH2f/5fpE3ZZBD/DraK7RCMvP5dZ3gteY42P6hqnNv
ZWCHBDpshQSm1bDRITZZC1k8ttoKmQtqH6gpU+tsMhzqzWT8/O3bCFbxsM9N
OZs8DNvZOfcMcWz/FpnPREfLHNi5ROLqIrZdzkZPTy9RUib4tC9ASs1SNm/4
48fn/WT03hFmQomCDqbcFEUznTknFM8lalOkh7wN+2Y9f32FJ07TtlIPh/pG
cU1rpqt0CM1abEKNijITURQZwjdGzrjw3nTLPGiUdJDy7Jw1j5+qjh97Vhyw
6jod/h9u7JXpVMzwif/Ap4zeNGZrSufraLauRHjX+K8XClFxia9syVpbYEmx
0mptA8j7auvMitrM5nQ18uAQToggyueotlirb9qL7u71Iz81Pddni+UGQ4Dh
QWDNKAl6cfhsK5R5oAeaAeF/hyLkfCQwbpsMKhji4ydyzl/G003VNsdbcoqx
5CyAR9Epo8c9m9/HcyeuKt/2frvCn9pG9dafbDd5+te///Xvf/7j62i1UabP
JsaspHg/WDtqxqqBgBIZvcPbckU9MYqGi96fUq+pT9zT83heHYD5aCJfXqbr
pgeTfLvilf7546+/fr7jMgkElbimqVyV9633WsyilCzAFOIxMZ5g55BhGnlV
KFlGn1EUouo89PhOLGU8lPvThUTLMy4WA3KIgb3c29U3FCC465U6xm/CsaAV
uMmcpHgheQ1PYp/wSOKa1KvJ1z9+/zoajeKST5dltOEElFwH1mUmOFVFmR70
zmO11I/tcj5+/f716xP5BZy161Wx7S8/Pm7nrt+Vj9DwLfrX+EuPINxF7q9i
9pXEFRPcZl3EKDvDTx3e/m4zf/rj6/eZwTda+RdgHOPRZIXPMFjdYsNr0uz4
KTihgP672SeXeltlQntN5wFVOQ6X9WK+bc8qPOKpkEbKJT3ty/VcHR5FMTr4
WdHCRF8tzAyIB3EyiScZG6oJ0UzVcCRNt+wlgcGKwNFhQWswnZAS2BlZFpUW
5t+aVMD2eOqLJSgke4dlbaxdUzOTQ6ahvLM75UZz/NYyDxq9quKJ2RNHtm2G
Y7cxDdru2by/qsOVZK8RuJx+mkuCbwe8lhYqvy9XlmgKCd1x6wiDOkVvXths
AvU0/+id2VkzpZ4OsmXgaMPQPiAdirofncH9IlO/y7IiEY+pJXl1pzw16asB
cA9O+KdL3/JZiAAGpRbXo6w/bKUVZAEEmyuo4lVdvSTQXvrd8Rwz8Hv8BWzH
42mttsvJeIYDaaWRXPRazd6LSlL1lnvHzhrDA92+MFSXFxejilXfCQk2jLkE
8gsGswaFoIsy96umtRFllUI/OPQkj6v/JvJCv1x5DKdDvYvOkv2DnrLx0uPX
d4X1n4QJOeUyAriqnq9M5vsHwyHaX+q+vkBxVzh6WXwBRbEOhRfRpCshzdKe
/uCsNVmXkWk7NULsv2ihTqcUojX6NsbRGlNZW8NZid7rrmc9pdt4buOSYuwe
TnKHe62DB00IOq0Lb1RFZGMG2jtcWpk5S5j/9U52WIXzWWZHu1onKmJnx+0d
Mogm/i+rEdxbB7ndwshyMep0rY9CndFPnXts1PsLslGiOdeGk/4WDgN9l2WQ
vyWDxtm1rjBEaP0UXvO360FH5uXk+7c4Ul4m45fvmaSJ2RWl57iPlpft8Gkg
c9G1DSfmHIB9Ycoq6+v1VtIaQmD9q99O+22cfDEIWCjX0f5D01rjDe/VsHeF
AAPGqvArhy7J5Jo10y7dPn5+ooiOlhJODD4S+0d0ExjG3AVtNCHTZY6HlQQb
17jOejZq8fsYC2mfOflbpctI4rD4d2egYN0wpfSWNp2zzV43aZLKSVBYQBvs
/CYqdfkoWq4g9i7mo0xXy/FoNI66T61LswyigdkmAQpv0ggIAm16YZp7uUWJ
Df6LkxqRxJJb45VUmBm9acz7DJxbzN9GbI1HcXqWTKjHk01C19SZm7Rx23y+
Izg5KjIyrS/6Y2jIb2Rk6SPWdeX65es//vE///2Pf3wZrUlhAp2ACmFVgE/H
YUSM646nudOluJdbv9El0hOnjst+jeMnPs9uNoqnaEkJ7Lt6PRs/j16XgJlv
0R7fSZP6+PHnr1+f10F3WnzXmvSE7Op0OgW3WLxOXqfmGNBzlL6DBSIlxFfx
8JOrB3RePVS4hCBw8oxhoMW5AuCXHaPn6YEosXvMgEAAso81OWmrtQYOmQm5
020VlKhqjnce88YdzGr68scfX789P3379j2mfq7C8e3z7TLIG64NXdEqA+BC
nbu+GTEBTZ6+fPn2ElUZdSsJuu3p8+ePt+OBudnjU4HC/nyPmoFLmKbSkKCM
EtqwHI+/C4YiZTp+4ujbl+/PUAz3VTS700WMKzz9OPMhtSx04gEuLBaLLQTi
Qxud4M5hzXR5jZoh6NFIcMTGPLaqr+8/4kHt2OnU+rnHI9ftZFfuOJt2y8l0
Hd3BsFsup77x8/nkZTSdz0wawem/hz8b9QYXjXOLlgO3SwwoCXleqfKN93I4
3e7nPWmJUfdvpwpyTgGDc1F0hpwxL6kMNmOV/73ZLFEmNmk937U7nGI67A1W
610ciC2dgsLTDJJFFnvMu1c+lC3iXkwMFeIB6DImVu61byx07Bwk1JFjkstf
9RynJNpA4rteAKw8nOknDzz2kuui39WqHzheKa2BW63pAL0EOX5KVJitUQnx
tw/iZKcLTn1UYM7xKGBDQoyJF0j8UHtHJA+9l8Je4HveSRx8sc+6sYUg+dQ8
8pgBcQPdrjRWA9uipP2tkWVDOwEsjGNrzZoFiUZidoztoDz6kB8S7T4YToep
S5PSXnecupkBuEnt1l9ODTWuDfxu9ulJkURLFHW/1pEKIfxO/4F6r94v/hO9
kll+TPspKEdLiAZAn0SmzCjRQE7OvJh4FH+7V8e51xvza2IoDHnjGxt9bdJa
zf0yDhO4JLFiqOMPGvan4z53F3uLSafAvNsj0mBN0KZ6u9xyqAEV7Q0h6trM
Cu6lSsJDj2GC5ZhpOhf5MQwljFQPr3+46aDpbIsYNipAuIVuMuyk655IkYNT
ucxmzvobTAc3LQ+dODNFBtYaKuY/xANNCF+1xRdtik8q24GikKa8YSkGhryT
ydD6XaynY8wqWxCp5nC9vX/+uLPUaLvt4vn777///u3l5fnb8zgz1dMYuosm
/YTBzlHhN8TyKGVSA8jkYBaZZ/0tZbfjfvL+/n7dtyve+B2XOQ7Y6ct4/PIU
FQG0r3900wf3R/tEQhQabPVTz3uJFOYeD7YnEnFaB9DkgQgPbMxXZM+vcPRm
bCMxSMV5nxSOSvZiLS4Sx3KjLq8zmVnlZamPTzLKmQscLWHlsMySHcgxUGtL
PSg2t70laYEXMRM49HDGcMhEr87bzbtSzJ6fnsjlIVhZDpAphFTQnaW9Ft5h
NpJ3w2SOxrzT5z3TacwG7yDjYmYGJsVpSdcQ5S2KPiKxtb5KZvv10jkdGJp6
i+EJnd0NRigLZPZCBIXFi3a5SddgsKjr9fz77//zz6j7//PldVNqOdqh8YY0
AbuvlTjPXh0uaCPu9YgdrXZqemRBFVU0Goce+7/N5Ol1sixS+wJqP5/pI49/
Oy5Ch+t79HI/f9wufbPGaBXffxYf+ICX+tHEY0sJJ1exkGVYuemt9Fm+mFpf
0z5v8oXg3nQxuU6nJL1V/fX9Tnt2ur9/fH6880lJY6cJSE0I2oyM8wQIJLwG
4EDBSuGdKatOGk2MQzFiz16+/vvL12/fvn358vSy2CAHMF70oNA4yilLxb1J
bHG2xS0j4hXHq9Xi9fnpZfw6W0V3iZvBsu7xdr/fuphq8d+1+m/iCIjhKEM3
HXTXOLzg4QcyyOmDc8JqPZ8+/fH719epMHe1gGDLnMsVjvIbZz2Cegx14hnf
oYrHSHCI3gbFG343O1FoRgFU+YstpJvdMkrwAWT8ULG939VMZgdCCdLfIuZR
ssPn6/p4PdarOVnXdEqzcRy/eaDHPWKBznTX7LHM5teTD00AzQaRMZv9OKy6
eAXPcc7TjKyrQ7zYKNCI9JtM5rs9XWVTOqO5cVzkfIQdaToeNMKuO2pOnNyI
96NkHqp1tI+Y/qwxDGZv3PhpIenpE9YlLz6Ka1dsaDV58w6nvV0B7hxxup8g
wcqeg8XSH1zRUorgnOM9TfmH+RElCsn5sTd47QSnnqnIaNzOAa6lVa7FW/fW
L6o5v0de8a49kKjNVB2HSYUpc4UrLlN2OqFnp2L5I9ljYNmtYozHNrmqvZQf
bTo/ERSARtwvhxKnp3jQjI+EKMuiSIQElSd9cQwLo8k8CmF3AoZvWlXPIr9k
p+wfIvt9zkgwzfvsFNOqW6qtPw1+H+8tcrBBr0TgyGhAgQuxakGVAKcKBAtx
Rh7t1FjiwOJ/DIPNQM2LxCgtZNnHRXkhQMF1C5bBe/NcHk/tGEuL8Trqiv5G
xi8yuMGfIGul12PRtA1n6Wqnj7Eibee3Qa0u2LnMd47veGpvZMjEjJwCNR1o
S7M6WC1mMnLjpK8cQ2GpoqgYKBR6mtRDi0e9p3Hpk1SxLTJpMH4mYyoKdPzg
S3PMhn29WXjFdrqBKWjMzU4nJz/5gm7ktgQbEdnFFYnvrFZjQrtI5gCk3WKh
wzERxcUkteKhHUv8SKv7VirU/owBBf5MceZW69eXr7/964/vcb49vy63eIns
05i5ZDrl7g5pGgyudDTNSHfujU8zpE1lUfgOgzEfm60eHcZNtDUTXNT9p9Er
Dud1rlnFxU0f0Ed9p42R9weAclPEvA/AgOHMCubP8RaNNeGQcXIvptH4TeI6
4uxJWWD8BvqVAsrBUFlGRP4TejWzpsllELPsXneCssTqikkPXmqt271RkPVj
ku9SFihHkJaH5p26vzNuTaGpbsaVslFCz7pi+fr9+SXqXSa6R61iVui1eNql
o6b2AGYsyrkfbFMJFsD+GEIGzJttA/BmngaSAkwK0UtPX8cvX59njEpkFtEq
ED7rVscXtXRSjt/CgzQ4t5iuYZQxQFscEtBX62L2+uXf//XPf/xP1P3RokjV
bjR1NS/rcpPejkcXl5Cw6m2RXS82B4TYVjxumKtmiNbhHiPc4unpdUE65kb+
NSlrutwNRKGfwdDfP+73z8/7sd8sJroqdOl7VZkbWpv1QmblBs5F88jfjqNd
QExjKt8qhOiFHBoa6i10+HgiGoKgridWO0Q0v99I2LEe3QwNAf5du7vjdjMi
rxCYbZS8sBBWRNqz1mKFUE7GX3//52+///7lDxJlomn1RN+fMrQIT6wYwXih
ii1SXo2P4umESLsYk3fENqkqQb7n2+p4eY/xbF+vF7yz7FujWqmaBbOoUJRq
XlTQsO5I/oGAUMvPmYy+//HleTYvpNOSoj6frRiLVwQHkBOKaY8jHhxH0O+o
cA2Cir5jM+bJR8dtVgkdc6Mkttif7/FHaUNeYB/WaqkU7cQYkh3IMvk5Uaea
9ZSGlu2jw+OciIwGl158HA5xofsr2+yaVAZs1ZbQe2eS+k/X84AiZ0CtztMR
J98QF2JbRHWfPI9WXPVjr5sckYMblmJz6K5o93ojnIhA2DcbThUQq6xfzZat
AasnGNOnw98e76wPaRtBC5zworamiWHqnrDaKQSU0Amx/W3ZB4DltT2gwE0Y
JG6ZML4EbfBnOnGQOpgU4Fzxb7N2Kj8fzCLPND2qM1tj+qvoOOLQp5ttWnJR
kCjjkk2HEx8rMQlgwbQuo360nbFoeh3Cq9uSJ8sFbw1ZiT8GgeH7DzgGbx8/
3i5MIzFSjlmSFW4uS6ON1yv3iyvWs9GKThfzTaObbfcoY7oNW2vYF7IH7m0u
UEa5GSpJjlUKjgclOhtcmPVVMr6LVLLlfDyeLOR7F5y9bFYAXYs1zKWNdgoc
qrjiQXUnVvCOoy/GARlue1ISTEvNQSa7iONYi3FwtA3hwd+jSE1Rit3gVpy0
9ojTmNd4rd9xs1fhA6uk9ZDaKAQqivTlPxrnPiSEUDv1dTDvT8kSbBRQ10n+
15FP92zNuvByPToDm8WEN3/C5nf5mxjsMi0k5tBmIJB729zgLbfxjs3w9i78
QdGVC/5zaYHjbLkO0uOQeajeeJj5bZyCNrtkGOLWtIwOPF6RB2yo4rrIbBdw
GZp9HPH3YkdqOGv94cgjvF81E8Q1qJzOnn77579ZSE7ixI8/CzFYyj88CXDE
wQkHA/armT6mRvT6EOBfwphmloZb9WpteLwaqTjLi81iHoU6plT1cnwTGYbn
S/aavCP442w1tGEjgsA6PuTJlc9mPZ+stt3hLc7Mjm1qKRGOvRFQ5N++LxtI
wBTHTRKudsbwxgSZVJZtiqYJD3Prz1tz6kv5Fjg7s0pmu95Cmq0VvLaVTl76
uGSUJSKVgy5cYOpFJXuocPdVSFVkyF3G0/lCV7Iyyak9WfKOejzJPOBJTXdA
5bj79FHAPiVa3F0yNBgQCk5Ul+j7wczGsmRvPBq/fHuZ8ctAqZBkbyr2BCJi
cWboSA+5lJdH922tNlOTQFUbSHFG2TSfOO//1z9/e5lsKqA9dBmdHDGadOBw
d357+cZFEjDcXBnTS+wRh4y5R6SgnupNTN1osCTE9oo0lz6YTR9vOySmeObO
MWHeLm0VbYzZf6o4dnpzUvlrahBUyFX5yBQr48I+POaHIxbmp6Gy1YNJRK1Y
LOewH9Z4Hbzfzpj5xR27f3y+RQ9KuGmaOZxogDaO+Ls02tjGxLsRYnGMqbxO
apHPt/PQLiZR93//449v375/G83L2ggEmla5njtpPLg29vAOIGZuSdAZRytM
MxwXh8sYzfFkMh7PllV7ub+/nfbFegb3TeXVptq32j9z1sdhykoAvKbty9UM
+xysY7fz+eu333//Po5He6dPC+GiY7Sy2/iyOAIWJWaU8QfFUdxUqRhf7ZTd
y0IwV8PKRIlpC+39Yd7M136c2gvAIKfEBmbiK4wslqNdMV8UbHkX06evo0U8
oQWRDPNlkd4LeM5eb8e6LOV8kNw+m450hKN3Ie6hPyFmiFLUAZZUDGHNMfqq
+IVx0eajl2mBH1ScqMSfRatUkEsETX+L8VUjz5r2Ic6qTK9j2xjP7LErqGMs
bdYFu0FgGK1YcVorS/2T4Q6gWRvKpcp/znz4hSvZ7/zcvpOlA76KUcAOfzbE
WseBpv3s2YfSnvLOBGRWXtfuL2/w/cHtM0NAMrX77aMZaaLJupDHKSbQjssG
sLA+9+TxobFE4/NwECZpxVRx33hFSvRqIL6rtClkbuD5PKkSv3/8AO3/xLOd
XQ+VZak1eVnv6JvQK+kCHbUxRv44mSYoQE4K5yU+HXQMFV9Ex9Rrcge3b4A2
q1sQ1ZOBi4N8rnHnw7+80VwX/4klOY5zngrKQSmnMC6qRpxUI2nq2O7RbMSR
+Pb+/v7xcT8f1O6pgPYv2fvbUeKVG5MXeHfjStVmfjz/8ccfX8fzXZwm8SM+
2ALvdRPVVxM1LhAtHildStY4tGCxJmDeDiS5pPhsOHVbdqqY+ke1Pe8zu9ku
uc4M+FpveiZ25t/WJMf4Yw7A/ziu4fv4sLtFqAwqLkJjbMAuCz+ESJrXFVoI
yj810us/8BV8jcYa7tiiy4EVJvMQPyj0lTGseB4SsEYvwxxarLGvmS1cD1uE
HBeXGTdqhC0SfRYPlfYEzcMWhvnrcrllenm3m02+/uuf//729DojmbHUow12
Svvwr33kqOn6fiEwgPAI8uO79KlQOKKclnMTHid8/zzH445pnTMdT1fsRx8k
0c5kXiONT4eHMbNO4px/cWJum04daLfWQX64fPz6+Y6/UU0GN3sm8H1I4SgT
chu7jvnFHqvcldmzNJmsgH+YS0PieM1pOVEULu0Gg7javzEfTXbaTZU5CiY5
ZLKz/rAECZrnkLafdjRrl0s01qwasA1l8mQLNZvFWT9bU3OORlcPD4MDxB8G
IIIz0N67P0BycDzy2MRn4aIi79uwKtfSeC8/kHTeZzYmUTOK9pDTd0mw6tqM
hPQoiXvV6kdd58LmQdqR00XSfXM43dLxY/L0r3/893/968tkEachHxOSj7li
eObCraqV6WmSCWqyAiAGjboZRE+UNPJceor+iMsADG6GDTAn55LOrWD8eca6
HDEDOUjoQSrLIEKruNc4e5fkLSz9RLyx1UEtQakl3KR0SQ24dnWbOVtpzVEs
kmG2KHZ7eKUQhxBp78/vnx9vlwGiJBcY78yuEt4XPAaW3W0WxpNQAldK67gn
e5IVr5dDv1k8f/nX71+/QOpjad4bEIkgCCdW9B2+YFjs4xynRV00vYvFFF99
MIQ1xR9O5itn/iEm/tuJRfNClTtZSLW6KW6bej7Hbh3WisV4vNxFMSFGb/Tt
99++Tuvu0JabXKytJ69kaexK+JNjYow0EVZDnjKDsjeakxmyVtYFUEHFilZi
Pp5uzMBZpqcDyIf3aYuqMhrJ2esEqwG2A7vVSm+H+evT83RJvla83+wWmzaB
k6olIJtfDnEl+vYY98dI+cg3WS1UMcar3JbV/ny7xYweHUY1nA7Q8+KRXMUn
Kdrj2WeSSxdvInFRczbGG/EP89IJHRzgT0ABqlAntsNQYwTb6IwPQaPzsOrM
wkteQfxgNVCICQxAksuOZTd1lLUgyv/KOHbcl6OrKPvD7cdff/54d7uvqNZJ
T5BXOwA0bwRDXt5Ixb3oMb+3sTKk+5KBmGe6ea0G44legIG8zlc4rxw194RH
gtAB9R4OBp3ps/v0xE9yWArJCPkEx2UGq82KPqqmoXhFD20q8M2U8sebC67P
abjEqY2T0l4o2nl8qMacrbbg0DFOzjWS3XXXZJzkoOoVxqODUbWUkalGyRZb
ndAcozzj4ZRhrY2WcIYD2qbQrZjZC3YmS2AduX32JEIhTiOY7P12Skkghe6x
+j3KeIpneL1gLcw+hThUQiSnL1/++OPLKJ6WwxAtDypKR7Gob0bvlKzBNPzT
+jKD0Ryz1InT0Q/GvjG5nHs8QjUF5Hg/YPeR1gkcmPqqq+IzoUMbABPq7Ifc
86m9YMSPIfrj80cMGQel9HRu8vw4MYk2gafqDC4FsdWZ4YLGr0QEWWgKCPIU
E06lIcneEJP+EfzT7hydMqZZrVUZr8zzC28Kw3mhIYjULh1ykgpd6wYLb67U
s4gtGbFOt6RTRNM4NMvZt9/+9dv3eKslWhu34GaizGwett8JFhy1fb/f35VH
UbHgT/Y6S5RC5sC0bB/WvIhu0Vxas6mrTFY8mA/Vp+dCmkT0GtlVD8urHVmg
i7I+XQk2XUZns9oSdfh+PxLdnQBrqYfzzsJsdye9IYYLCTS6FRSJ51ZWIWFy
BfRyKfoToRi4kRnH3j10xV1KPkCa0lmnzp1R7oR4X+NwAj7xySL9AFUMYXXg
pDRcszjhp/N4/meTUfxntqF17Il7FsbLfMHH+Oq+dYBxwkXZy+EzSud86usY
YV9j4NNDBFhoz2S7YpIascabrnedSXvRD1JysMKJphRXMc4klrkE3zaPYCCx
nY5TriSHjJa1K7fT53//47//338/rSiDLPAPp+TCthJQmRlbIx5xnqqNEF/B
FIgH/azBI7t2J3U3qdFJLBWel4rSqprwqH29WhHt6sSvBg5K1NubaZKbFPR5
riMJQooPVKs5tKohk4XbKmOltyW66xjBhnKlSBBTxKWbS67VjovJOU3mHS56
t7fPqLNpk4jS8rxP1TcrBJCcGh9adPkGwWRWJy/dntzn2/VUF+Pvf3xnl70u
doQTYLbFioUs2jyNantZrZuxCp6xpliQHaEro9FeZJ6OJ/PpctPs47C6RyGH
So+4g7eyJKOKP61yNVQi/9BerFhMmA/j9SiW49enb6Nlf7rA5Z2xeofqMcdC
azt9+WY9ztPZYxtb53j04H2oMAaXxPcwc16iGcA/aCvcYc8Uj2yMo9E7LRcr
uR0mcr8u+BQ1dx0e7+vT0wi40s80Q3LY+wg30K/IndIBJZ7UGgoT1osyb+M8
afaAXkdC50kPLwGKox538vi4B/MinrP77YwCmM0LSoUxPTmRvnEgdg7tOMxj
FIEom2UgFRwHYcbgQuCtakgqwSIUS9C9dPO0DaPSwSmcRjE0f1eKDs1S7WeA
4wVRFCY12Yofv/7z1+f7OwbpBn0RcXNO/dmV0c4MOTX66XMeNRwOMZQYE8dO
qW0enLpQoMjEiu6xMMEujk+iqoaaDZpbW340k26Xsu489V0t40yQZujmhFtr
Drpv86vePn9g4CMtfuhV22ETOkbVGs03IyBn1W6zK3F8gP66QkFqQkeMbzoA
y0fMSFwj+ZRBD+YidI2kbarIzoQX10jxmOBnvMg/ieTzaGLNrVyoFjTkskSM
yVoNxoOuw2xHHlIFXEpQ5Tt7HjXhIbpVPSHcqrij5jWYvTIA00aDOPr27euX
l1lJNghsXbR09FY6xMPvhP4SHZ8mC11tym1mnuAmzIChzPmQJOHa6WInjz0G
fsO9Nf6DoI2KrM7gEtlFqrj1/3H7brBHLvr3+6OmZJ/3XPiYrZ6TmvbilJ71
olDlib5MThcmtl2rVTnrXTH6nZ56O/AAMSrKInT5erP+O01eEIO6D6A2W0PA
NkMAWrunR1xzWa07TE600ac/UeSxN73vgk3y1evWbhZPv/8z6j5O/2AG1s5K
2/S0Us2hi57QMghD7KLPsossVwDSE+N5YRB5fh7LNWx3j/jpGGzIexNC2qc7
pHTR3LQMD997VmxSKVZxshUVS5+uis5/vt7mbTbemLJU6z6sgD4eAQgstfsD
Q/gWmUUgF1wAwRCBAlcpcj2YqsqW8XMPdoRLOVaJ0qLY3WZYda+XrO8cn8pN
vEGZNsiUpvgrNjD1tHlgVsKgbPYaVRnjzGWcm8/fv78uioS4UPyVGQ+awQlq
OStzfw0XGNz5uMK+vV367XT2+jIaI5UsdYCCIFAg2Y5fQGNF0GpZq4tMb0pq
716zB/C5jDIqjSreIzC837Hq5imhbO3B8zfjb//+53//P/9+WldRILA8bgXd
4x5DMkvynPXylCOI6cBwv8TstZIcdJSXoURHvipSXh1lbb6Ns/z9/daX62hO
Fzs0TPd7PCddBsFgT19vVcuxOYjLUik9TjVcUoF1le+PQwM3fEwQfXQdh7gH
xRzvwimHz99+sdPVWs8l/bwV98ZNfvv54zbopI29PIEnrYKFIm0jQc1x7XV/
JiQYTRYx3I2uJkO9eP5mgdxBUorzhFgVkJDOJ4VDEfosV7tkXT56XbCNx6Y6
ipLRTitWUtzGBYPp8f52xwWPVLSlTAy9SE+ge+6A9LUkYhNyXxywZX9iEx7v
1NNkDabSVStW+8jSMDCJd3s1fo6CvE0iGzUx7m69GEUPEt0JJpxG8lZpVnbQ
r323mk2kH6KMehnhKz2N+Z7Sv1yYS8k2LcYAjbX0gZ28vjy9jOcL4jqX0yge
izK5612LhA42vgRPTHEXc9x6KTxYhG/W1QBGeIG+eo5+rwKUrfqDNRzW6DKu
lrmSp87Ffdwi7cfNuKD76xQdIxlFy6nNRWuKGZXaqOHib6eepjuxTAHizF0v
Y0aLv9QRN0E47yWbTx4xN3NbkXYq/g6vx92W0+H2/ut//8+ff/7188ebKhg0
/Nb9IZWeeGhqroNIQUXfaUhs/KxFrzimObYAA+CCS9bsc1MtyYA6Q7G930wb
NfB0ENh1yDg8OB9SzFP0RNYpO1IR0T53Qw9jMaJIsZO5xwl5YfdaREs4en4e
RbONejAt3hpXH+t4NlkElKp7fbMJ6kz6dytMfUCr62jJUPK3bZDLgCqZ13T3
MfFj4aRTUCmBYUmEbhpRr8GMsLZi+UnzVhkkkjaEnRNVy3uMYT/joysLPY3o
lzCJjyOefm4XfZDJZeQTuf8dj56eX/Xnj6ZeoIBVBQbD0vnoKohW6hykgEYa
M7/ty71wyvKTqx31FMmIxpB61rglZBy+IpG8gtawgaxEyWnLG/llqRdP11/r
OHR25L2384Phh0wCOggdNvVmHf203hGa+MXUfSbptMJeTMA66zOODpvMAWuN
skPTx90RC01DJvxUMN2KI2YOCWpnkgtPvqaTJj0rlKfC1PlNwKVbdYGm8Uqh
pLchuXv6/McXSB/bkgk5bZU39uvpc/0YJhqtcJVYPlL86GoPCdnjR9N3xXL0
9O3bCNceyDgsf6LTJOWlkmeJbgtPCOv+/uET3JmqRnvDrWm3cWgsC/kRFVZ0
G2BAMi3aVjj7wXxtEwlhe93UaZdBzVnZPTHVAY9Edc11+lbrr45TBn8XYjPZ
MBc18LpaeszxHrnMbHBSuoFFfp9AWKegU12FuQA1VUeeAezr+G3zxfjllbsh
k2P8+j1ePiSPy3XyC/IRSjUic/gx8TydOEWH0rcgnv92Paale8Xrp2x1z1KX
UsqtmU9iGMpg1y6f9TrZA/y5aCWMq9EcAMt9MtpOEJPh8agc1igJFPuf//rX
P58mURMPrUwIRGgGT/MUbmA+8Q6Z5Qmjo8tUOeCf/XB9+/Hj4/18QG2+oNEC
UMS0rNJ9br7ZDXhy3YcmRvLZKp7HGJVu50NvxCi5AedjA9BVJusae+TKA0cn
wzhXqMi43nPYx1k2WeiiB+62mjx9+/ptHB0vTDAcJdhyy3vqCRu+os+Fq/vx
4y3ahkaSkNE7vaIv++BdBtIuVScB99TU/YEU3s7470O7no6Xcf3iGoMsb3Yu
WmP8R8LM0gJiyobgO5xMN4vX0XgCgD+fTVdl29LW7laev3WSQYgTweZQfjat
OOst9q1mCctEphlaR4uBzkwG3OUyVGSpzLf9gc9Fuj1P9pqcpKjM28X46Wm6
ZsZqzJuNub7ZTEavc+hzfbVmNG9wFmHUNFelKwu5B/GjXkcxQn3FB2oaEz5b
QwOQ4kWK2Vi99yp+N5IGpL6zOZYdM4ZGOhvLVVOws8SOc1v1PSBoVJ4lfENw
lfj7VrteA4kDIuSY7KLBY1nNSy//uN4uN5UJayT5smpkofUCDdi2IbobCNDx
ImoM2trhcp0MMsE7gC2qYuUyrtv18/PqBlYXcgZXuJ8tbKES22N49bB7AaUK
ZDSVqoxa83LcNuJ/n+5//vW///nP//7580dM/Rrk6GAivMmJd7k6t4Klkbwe
f/oeyT+Yncmvw8lUUGY/YOitYR1LEQxgC2z+b+/RBmvJIqsLaxqTpg6q/o3p
tA9kQxxTKTNMZfZtrZX8IR2q9Mu+3N/eLjdg84HJazaPNvF5MpUr0il3ZbTi
9GDzwro43uE9XJlzrh9ptZuD5kRdnRlDje2QJ6Mzz9kLXz0kR8uF6njQoaq2
XsmhwtF1bmwSvofEMvKswt44XR4OpO1u+/fIcnCzf9UFL1uAs3OL25GERPEc
FYrAB4G99ssLUNVu119uZ/cFsJRhVOz9eSd2nCV61IPrCtnKMVJgWdKhtyG3
EDQXlZO0OOjktWmr54+Pz0+Q7Pv7548fwChnwxz0+jKAFC8hw1JFD9Q3paeh
VuQ3TjQol0eJigg/KrRf7NBINBsYd6gvDz4PU1ltK65UkEmtEK0XBFCw+tiy
OOjmbMX4kXZzDBPb5HtrxNXstaiBFWW/yPGWTHJWAQ/3yr3+v2ZHxAm5W06/
f/3yfboyeSbeiCVrWaBeeevq7VERaLdbi4Zj95RKsUPa24GCn9mJjhjFnuNI
4nCrTD7SLNtoCVfcrVU+lZkgGrZkTvyZirqejkazre6UDbq9jU8Jai8DU3L5
hWZ+7+HbK70m6AQPDu1di4yZnmFUqBpKrThoWh1NxWi23uFUgoS77k7i4gAq
eyDX4TH123g6nwtISImK76fFe7g+4qjKOTL3TYo+A8Zp/OGlsYSbxeQ5Dkqo
MDNXlTRA7pqH9GFSEWRmZpf5V48JgivZFzPxV76RbBuT43N1syMhnV2Cfrb4
DsQrYcZsmwYE6g+Ph0eTFaOygdxaQxCaMTSqF2OCXo6+/POfv38ZL1vbfPtC
aEAbrKV2hXZ9aId0PpCJgMy3LdWeNPuo+3/+9ev9gjJN1u5qvWEXhN5hS35X
gbvJ++d9KDfz18kybiLbmlPaUmODEvMJvFeGb2QNHFpAEk1qO6M4rGAmKcyu
10vqp0AWXdUsusvv45m0DZJFx1H3ZzQqNDlnTTD29AAor29GnnHpGgQZtRoQ
TaJYDNMd8h9oLVCRO5K+jmZ6Dy1/g1YFl8MumkTjLAtEdAWBL+ivalx7eMJQ
o0aD8/xCB7KYLgqTSM7dNh4OHDUI3FlXBGmeUU3I85UXo2bGxFTQDphUGgGh
OyW4uj2+3Xq4gMsNnsfng6qguLxGUxbR06ynIEOF2TI6kfCmUJyXAJ7svitA
lj0UZNelbEQx+GPin7x8/f1fv/3x5WU6m7yMnkeTOZR5muLJGLgJk8vv377+
/tsfX7/H8zxfxKjxOo7iuSTZmfvWFqpLqhhp1/VgGA0zIcs6zAWNYI9u9nY/
5pI+BjfM4hEftt4L9a3xcJAeJ/bKSTkbPcdoXrg6LjoB1Hg7kTkTiRKDfrzJ
+JYQbUsCERxdu8S9qiOVQn2OY3ugMgzd9/UKp6P5BqhNY8D/n6f30HIk25Ir
//8L2F0iMwQ03OFaS2iEyKzX5Jr5Hp5tB8W3hsPm66rMCMD93iPMtiWeqmn1
/ljnHtLOhVO28+Pj69d//scu/s8HibuKUu8UHK6LCHT+oMl4/0zkYuc5MAro
xW/rtZuDWksULn6rQ+iHUSOXDfl+iKRZsDGtlYZY4wFZomQd10kpRQoD3VaJ
7VpVy1jTo7htG8mPMRkccbDMXWsvTkheLQvBrIbwPgr1X8vPzpt6UCeiOCnR
RSpeflXfQuUJee4hlQp5kRp4giHEfBvcGpSPRL5TqIiifGZ+8cc7/GWp1rUR
eecBb0tS8+8LqNuIH5jwugk/SMnL7Jh7//zMPTodPVaWsbyjW3tVmFI4ceLC
CkeF1/lYpX9GCiDyJ86w8ja6crohv2PKO8it41BYuZ4g9LOBljW+AMlwwZh3
5tu8PT6/vr8/7yCaG4aaklVIzKukcjHqK3n7Ky7+kUBhnHiD4MpA12RT7OdB
fHtro4t+vFzYbKBh5GS216BqikoOAHeDAG1CRkEvhHCcFlehuHzvtAlAPpSk
jf6L059u/xD4Oq2ggsACT/dEgFmee7gVf6L+yFSHeS12kXR1DfvSl7dtqO2F
3NQR6jkqOvHHC/czFNrptfJ56ldDpqV7Hwmo/Tfo8BZvr/ID6u1ONbfA8VTJ
DSp9IbWA8/jtQVcWLwWeYDFy/kXBZrk+WJlD0wPQPXeZsV1Xlc++fO8zCv4w
afqPkGvWBIcsBfo4Bu8gX501lYvMZKdmvF68rfdY4XcsSu2c59muG2dsjQqQ
FHJKEZR0z6OSKlWDy9XncAS7rPKEfCg7R5iIi/rOVY3hghObW2ArwNFmt9Ml
zYgd1L3AWJ3ETthCFaBo58P8rPzkMQslsCZenWA7nZC+9mXaLrJ0rLeY5Sr/
Mnsy5tgV+OfC/1RKlVo4K7HC+MJOp7n1/iPYrN9+/Pnn2yZKW3EWlNZACqX9
tAf1TmS5abyIUxFTA/k+UFDldh+G8+P763ZuCuBtuz2XtHos7n27PFJrQfvh
fL2feut60c+VVqRfj6CznIOqRKpaaZal0EIj60Xp9pkEWZlHiGKElCGz/hHr
WMxOZb8FY/D+ttppQ64Z6naz3yeCLlYcgxrqu+fpdLHfucXaoQWHSBoeMAmp
z94kkjHRDtun1+j9Px2JuGFaCRkTOtnpMjVUSnZbFQhLsVQ1YppR9UTJ0/yS
Bpu3l/fFek/XU+SDnSMjfBqrgHg2Ma3INS1rt1aG7PPtlaDjR/mhzPAegGia
17jnSfc9n/sitvJyn5bcMS1+mZWVl2loDxvlhva5Yeb5KwJXNG2e7ERNUrWM
vxZKMy69meXeYIdOgLIhC9Yvf/3Xf/943SV0+MuVXfawX+osXK6sbN2RtPjy
4+8//36xi8R+s3BP7BT8CPHsOyYoLLqsVrTaJGsw+9gJrT3zc/+o8BKcGMjy
6UpQ4crf2SqdzH7mKGTfBh4+TexmYthIrB+xKQn9Pic7bJuT1XG05mz8q9Q6
95JcgUQbvUQsLejNUixLNVQ2Cl/AL4cdoEkOm9VquYvVEdGmqpGwz5yuvHD3
kia7/eX+9fX7P//z/bB7H6LsSX8/OBCBZURpU1cgwgmTT1H0mJzLFijqFVU+
T3VH20dBQ12pLmKY5Yye4dPwPKZi0kqDq4E4NB9dDiLgR6nzBTpnkMuh3KjP
sRJL+gfcOMS1W+2cZZBVFov319U2a1mw6MdVrqqXjALY0jK0sjC6y5tcDgmZ
Gie+5M+9vvac0m30ms6WSnVizeiA5CKP4IOLuIqjVqsURTfy1Vn1B64GTIHd
zMdjT1ytPN8E92h1PIliRgKcOKPoDhzbP4+NNg1qlWgTSfpBj0LWSSrRnh/V
9Azk3bM5IQCBu01w8RqSCSMVe6iy4kl2wA0Pes4+pUPkMlpuW5hcp/uV5PIZ
DCOBi1YGKMBAFQpzcvZlEvplT+lb6vxVDfaZv0jVx/9vPt2IULgee7jkuPf6
6XZ/fNiPSLtTtz6nZqaPWw6xH0nBbeXGv/gAAKMoRZCp/BuvS/EIBLgtxa5k
jW6/yx6T5yEunScojGEee1SDqHTyNMTSDlTizuHBIWiqzcLF4vXV6kMVfRpo
xDIjsS/3NZ34Nsox93BnX9ggFeqdZWinwGh92f7954+XtXZL6LaCzS4SGq2S
oxKRUS4GHPNicrE6wa1wiWtPb398ecDCHbGSZa0MpxlSZCrVAe+rdsyiOqH5
P04KraggGOoGU8bi09tAaasxPCtTfto6hmq+YSm8Rm6VlVLaaY7fQtXQlFdB
mv7IycCj8Q0zJIrhRjYHO2IKCCZ2BqK7qGSdP0D757SjpxZwVIGk4CqBNGCw
sSel18B9uNyOo/L/1O9LJqmkC53eifQCsVd48qBmTstl0p7JpYRBkooDPd6I
l/gsGQBlln3P4vTpuxI10Z+hQbhbaXT27+9//f3X36sdqn1kTYVHzeGF3/Ik
OQXCP23kA7VX12TNU8jZcdCfr9fTqcv2cOOsBbRPQYnCiCWSJNoBW5tPKCib
XJC6WmWxU00pw7Rr6tjlkDQrpXRXOaKFvpFeltotKTL88KsNtv7terNeroi3
fXtVblypVfcOSmkhUC2/qVQOnRDK7GJbROw6yzQTkXU3xGGeaq5GhVoonITC
FO9+6WgEFtdWpPTH62lqKzpabeCoi1ytQXKnqnmhva1Jfn9/e323Rwv92IC5
twHT6xw8hRC35JFN3hdWmRIcUqWHdP8uwcir5WArYMhh29KUagd/vRaOzsqL
9SbJNZMT0TYOVuThpv9GCttLapWSdczyryPrGRQ7YGXjwCeuEBAQAGmR2fv6
x58vC/sZ0zCABLnniCwS+58pYFiiLF5+vpADuV6uceS+W2WzQWYvyps1pogx
YnFco2KQTrXODjKPOyIJSagyivkSOPDymC0iFAgsWIz0gjDjiAbeY22ivb4I
4XZxphQuMnx06/SyrY90St3Q5pE/UnUmtQyAIYY2oy+NB5TQOjXsy7G7idmH
/Sub9eptZR2/Io8TAo/pOGrxvGhcnX9Vt8fL44NAiY+vx/18Zmyk7VlViHbX
1UptHbraFd0CY7PapT/EksP5YOdcIce6UuUzTyrhnlMandUDTLflgEdHm6ib
oaMapJly+2z95ER4yjmyHAVV4DziNmxbZUixtRZBUMnw7IvjnXIU0gq9JIwB
hxQUmrToq4k0Z2ufNDoQJiosOtmrSkmmNX3Vqazpha405ig1EWDeB+YqArIn
4q7wGtxOgkwsbqJfdpr7CPPVWmdmp2epiBMmApyUleblzu45yj2Bu/9iV+/1
PBAewcfV+BCLDfTeOgzkggrTKzQp5xsYrO8T71/0H0UXSiXeSKyVHhy3QhY9
e2Bg4NpiKy3N/ny0RXpLpGayz+x6peJ7PO7X+fmba37K3IGZapZrggOWCJ2o
nWSD0PaaE3PujvP1+vF4fF5G8AfcEM0Aic6qgdu5k+wAIpNMY9i42Bhxo/Wa
clvN9NyxtwKqFaL1iVwdeyoZj1OpCa8SbdEQMLziwZCTQA62VInUsZbMTAf4
jpTWwJybdUORQHXY7HMOFjXAmgWH1sJJSc01FAlkpMzKVpe+PGMah4OdVJhL
zcbgx8s7GA3Om8walQ2hEHtRWWVkYN+QSo7wxJ6wxQCXA8aZ27tjJ4jDCE6u
VA2UCoqAxq7EIN+1cshbZnlAWLx1x7nvleasYAqRlhgh2gWK31iJ022bx1sR
KyG82Zuxw+j6TJ2zBx/s4iDWFgP/WkmZR/2H+EjikuXHpbKwnyXFQ7Vcb9OU
c2LufPudCjGLm9uHcgAut9tdGApuyGqt1lM8EETd1fL8MvZTIox9x7FE5vzg
Sm4TPy8QxEQgIRHJeF1qktpjvhTwNRNDLnHyoQtwEKtPRxvK8suehVTcAHQi
KECSw+Ltx4/3RZgieqoF+bBPyP4ZMMZIvHFXo/fQWKn07OWnK5AQFfsWCwFG
i4N9kEsroQL7RxTqkzvx1+ppO/i64+kqXkAESpBsDus4Badu+J9ht1pFjGiu
18iicckyjnt2uaLyhvvl22K5ZMK3XZIGg2Eo3CxWdtLLjEV9zEadlhFRAl5u
qB75M16j1d6yUA60c6fSlNyYvSIZY2kWeglUYbC2dYx0zd6xsju5BUFTO7uT
mLRQXWNgzFUEN0pTzkUMtWpqtXj9+fq6WLETEFyrjAQJqDv29JBjrDGZzvf7
mf1DLg2t5tOs8zo1da5q2Ucp502HoKSIA2vf3jd7JS52hTDYCjqO6I0z7KP2
jR0KjqRU8UNNFe/WTP9pGDSsYR9WE2juOY8VHsbYurW1VfzrAw6FMiF6w54c
Uto39ou880nvtKhKNL/a0P+v7f/aRpkVVECUrHzJkBqC/YlJCmGaYdVQ6WvF
SlgK0EvTee7LVKsuO5PBcaUFO+dE0j7rESuWENbxhwFTLgaNh0Qp27k0txT3
3UAQDuWDXb9VYh9SNZwmLqd27ovY08dQL9kjhql2J8YcRyY9Z8fcBGnY+pA3
LupPWSppFVioUmUcXOvvudjJf318fX0+HpfjrBtae3BuKZrkWrHdtTIAmJgf
tW6elPGqJMlc+RKKlFLjLgto7SL5BnWglsKkBTQV5utUKuTWuYG8WI02AJmy
swtxhey/k3u8hG+mFDk7H3kDrHvu5vmiBbmY8PkhWK+3e7pMaSpJDgIEolFr
JhGFwowQq+eA3WrntFhBYmeSlvqlp2TLl1VpEOEQQ03MXO6lfWvl1Cq8emUu
J4+yd7miQ2bQmitJddo451vzXjm3MfoLGIRDgTbfbnv+iuMVFpF1/RQtnrrJ
Rgd3B2pf+p5E3A37FRTCjtMMq5n9EcoZqrWS9w9UY5JcendH9tvxCp7i4PZr
QNN4/qV79XMYNO39fr9Zf46jw80SOpsY4HArAxthzrbW9KgUCxUeE+gQTex7
ioePz0/2oOQmidZzvrEzApjXuVa/VNZp6ezl8Xhl5quGUwsweWG8pFIVaW+7
yEi5AuJEc2BfSvXdFLSHuczr2udLCqh0Mde5KZQRf4R1p+DUUqocbtdwR6Vf
6LmCkiEMLILBLHaNvyPxPCeQY0T8AiWb89TbAynYpbXTry9vqxD1ClP6Jg+2
1jJsduHBFSlsREp5EfX1Vxpu8ug9MwpYfiH0Je8V04Udcho48+QwstB995xh
yK/RkYEqtMbxNA4Ss9fPyQI6QNqhg/VHgMyh/KQHRGZcxYu3t7fVwZ+fzPnH
NUVE55wPNsEq153LwQXFrBGhP+NvmAzhdmFXnrUl+Xh6fN6nTrwGpkmJ5tqI
cKu+gycV2Om5wXOuCRt+E6nclBittG574tj8gqU+bJfMU4VySjFB71CI252H
FqpzEhV7icaNGoJMK3znjKNnbKG989Wi0isBStJjD0ilVUnketvyw9IuqNWG
JHPETJyycJXUtu2Y5W6AdPiUR8wf96sqhlQzg4KxPvkLuzdEtlbY5DBOZXYg
Erhm4U+qG0b6y1wn0Z69RTUcL8ej+Fj2wIwYvCqP3tO0WzLcSoIKZvVNUcS7
hZ3Vr4v12oofq9be3hebKMGaZJ+KxxnUUOKIeaNcB5PNcTt5sAiDMxHUaLrk
0fcElRKD/EbRgCpt7NyjY+qsNc0TuzI3rC7Kzs1bbIDt6+EzDCCPHvb7wF4O
JJl4Jv8fIS6OgtXLj79fFmurfCnIrRlGKr8L8wr9Ao18bh3plUWfXZtgfUN5
CXRdlR50UfC27cOswTTbMUjdrn7+/eN1vcUwwSIlXL/ZX3FQjHQgXpQeGvYs
GojxPuXM2mKtI3jA5M/Uhp3PBTF9yEuZkCex3CfD+X7p0i0q/qSoi8Nm8fLj
z79f39YsqcTCLO3OXKFblHIxLvrTZWwFvwZSyOEODAeKHuZy7khMXAo8gnDE
6n9srXLC/9B01QFLHSUbk0sGmMyd8ZDblYVcEzRGwD9hv12kvCIxcabTlcA9
utAKZEjWn08DLYOVSOI6owhpZwkrtvs1pd2BVUMSRNZj2MO03SzgaHda5TAu
cmsv55wVCfZbVAWMWgz2l/Pj67dv+K+ibqJxUkIb10g7SO4iGlf35JBBym/L
WMvX1EFkjVxL4p7X8miNEqDzz8+AnM5YG2nv1Jllfpu6OKcUr40pHLzqXM0m
nSXfJHrF5ygBNQyyFk0dWB9Yhzo2RSQ4E0rK+YL1UMWE/LI+PzxIB8WTW1au
UlPfrQxABhmunS7YstrD67Tjk5UrvJWlO5woYqBXoMKlK6k8VjKQypn6mBM7
0UyS5r4WSwxeWaU21TOCNGxpWHteuG7lyb/YvX+DRPjAHYcyktEEF1LszyKD
dhRtIj+xzmchgJxu9shZpeuVTzbas/nH0W1Vw8EbsChxPlqgHpUPW8M2VEx2
cjBIxnQBovlEYvAN08aRzTKHn3RM9qBuVlaOr0OSglR5jNJjKnTYro7r7UHC
zKi9CL0ITwjk9lHYWN37Hi2kpJbTTfMK4M9cYjINYxSPPYIUzSTAv1gLPfXv
1nlNEhN6NqHIqqyrtH/h39f3oD+AXzbTjQisBMAuJ0NdRvaOROzYhD2W4x4j
PEOFzD0gofQD2vvCL0DdKsCP3fv8ulMrwmG0fXt5X5ERKzsohAxl3XrMrMJn
BYEQH9/ZrC4gFZpa1Av6IIL/Yiwo9kp4KEWuXICCKltCRb6zTF9WI5MIFgNF
0DIzGR2v65ekPbtiCtBU2lm42cDo49bY7Q6OG/YP1v7TDs5iQ9+HLVSrAali
RsAYmqOTKRnpLd0uX9/eX8lGPV0+f31ejhov0suS3BPDcsEortzhYC/0qNMU
tVVi9YeEpXVEgLsE7eDIImtkd1GmHGo2Zh4tv8U1w7Hj/9GyxVm/8sXoeyDq
inAL6zLFK7J7257IiUHAca6zgCHcDnkaDu213e3Wn0G4LxleRwo9UD8bwVe0
i3a1tW4p9wxrxw1S86EatBfFnkp7soLd+t2+8BXzgcI6OS+5oLZDVaaJadrT
9cNu/qGhhAUAMEPWGRqiAevZa4AicT8Noii5YpXzRAaK9aVvrz/+/vlmvWdw
2NsPtdzsq/56nds42oaghFoNs1GGQU9TrSdi5ygHUA3eh0F7T+Wts5X0RkgT
O4jZccqpwJSVwWtbHBLIdD9eFwvrr+U9VWHaYTAnGRHfADkbCuqtNO1XriWV
KT3j4u3lDZ1dKb/zYWe14dtyE8WlWpAoOKQoiG7aRFYFMzc7iqREb0vPjiWS
gr1IqeDMIrY7+O//+q8/X5abYBelaKWjAOHWDlSjNSwcHtzfmwNjPoC/vPYo
/enoAQvVPmjONQnsGFwOTZYxhd3v1qvdLquv3//797mNsGbYs5nu31/++sP+
yjfUlOyPrRnMCD30xFXKZOv3RyvCCfzJKUwj6zsP9kZZ30VKai8IIwRO6BhW
ATI1gRaFpKufusxqBRWn0YFzQRwe3mTUWwdlb9Cfyftd2bFZ+mK87md65Job
m/dQ2QETWH1rlSpf5QdRNZ2PLXJH7YYKJHJpsLdStOB+3Vv9lFQu02HpaeVK
QAQQ9xXsMX5oPF3X6/Xj139+f39/fn1+3G+eref+LeTPKAlGwsuU/tH7Bmsk
QcKuOkYxMQ/eM9ZLY1FMQ63buGSCAu9KTCZUyQhPPMP3qhEnk+vDN8+yHqUe
SjuOPpGsJEvoIOs4qYM7WHuzMwHBVlhbjZMcaN/KHh25XZ8tKkwtAlM5gyhf
2T3yfj9TSPiJjn45uT6ikS5UjiKVGbOE90zrGdC2k7Ag2hizhwT2wPJJaTwM
NjP3ceM6YudCe6PsNHx9tZBniXQFuJtanMFX67LR9tnlB5fg/vn1uM5ygAjZ
rYcYxZuGHNL0CmKFSc5OKJkaB9UvhCgg6vHmkm+LOCfwBjGj5IMrEwiEZB4h
IhI/lNugR/k0qMsEY1SM+eMBGfFqv73wM3WJSgW76eL9bbVXpAqtithOpSay
bXe62ldxPU6N0qfzqlccFIWf7k0P8EQzz9oa5fXpcrO/xYoF7OKYxvQDhoL6
o+IR4DuI3aYn5LhsRWQUSXzCs6CUKon/MH+JsBxHChDJtGuvFKwm4Ctzz9D+
1EMx4PeaeWYiehqmICWds8KvA92PVOclPAxuWOc9yOCiPKIk2UEYWUeVR0q1
enxlTvAg4Mpv78Ij3rDMKiuMj6DBNS1VJgV8HOzxY+ujUbXISWbfDc29m/98
81w+U4PbzvOtZcD3RZR1AMoAYpqhm9N+gZBjLrKjoIH4CX2O9wCoUiYAiDT9
SrvUzePSe6E0MOKKKUy9wjQijjaMdF+X+7I5XckhtCLVngzl8GjIguWCThJo
UcSxIqgGrmRNoBrN4LSTayUWst/NXmQICOtdZjfbZeJzJ/R8DQQFLz8CDLU+
bohlQtaUDv9TL87MYxT3KtcXmBHZB0Qak5Q1hfL+IxvwhC77IJQxqFWH1Qmb
nZT59oEE68XCzk3rsdNSMSUSPDIFV0CntTwSK0Tb9fubtbfLpTXh/wozXSRU
eq6EPWzT+ePz++t+tnc9gQdpP+WktzkhFkUzj9LXbx682f0r5LFfEnX76uUP
1OTLbYiVnC+wmj++HnYjKtxYbxTxZ/LJtLj/Ve86E3KeOODhtUpNrDS6zP1R
AKKsckjYsCG1GeZRuTG7zctff/35431LT184PgUT2fk4tVw1UqcgZpbRkeGE
GnlWH4Tq2WGwXAWUq/a+bzb2Ob7BGJKbFPhSXNu9D1fd7q8ms9fqQI1YyjjK
tEQzKvZz1IbD1KWb97//+u8//npZbeU3rCgM9uvF+zoqazkhmZRH++UicMCW
LIMcPYr1swu6ZyQRe2yKUlSxkpS51frb9Xqz3h/K/uM/////eQyeNGkHdrh8
/e//9b/+siNtbze2VGaVclac+iKcC1yJFmdHQ6bDFpiAHfpZ05JZyxupptDu
FNp5hozD+dhXvvW2lh1ej6J4gU0yoTrk7dGOVWvjPfsFUIomW2Qworvkuhnm
y/06WfmgBBioe7D+EXMO1iKAWs4VSTmPeSA2eGy/P1O0aH8oSAJh+CnCtzYz
3CeA7AJJWaPD3n4LxnEtqL7L6fr1z6/fv379/v6yxnOejnLrSTzKva/sbaoO
Ul+UOMIVL78CVsaDzhPBcOScGj1wb8ADSN68VEQivc40zYIVsA/NlT5Jw9q2
Pt6vtFbkFR90M2utin1sHnov/jUg6K2kuD4+P61SeVyOrRUw9iLk5M+dPz/O
tPGYLXJtIknPVZVPCoSvWqkq2BTY33B2PRt3FMHVcPhbMYlGcWnpezE72T1L
qJiYhIVTbuThpJ+m4lRGZY1HiTe8bB1nIENt73xKXf28FiAUxpkG/0qjzQ14
v+tAle4cXYJU0brKZYcBDMOBSjeaSwHZQQLw0HRsahyEUnmLXeVoGKHlU4kt
+HQOandQM9GUtqIJomGk0dGUBqSK9NBWA37++v78uCH9sxZQAS+8h7vV+2LN
BCxSvIy2oNT/9mgpPf7I+FrZRLy4ifCmztnw0QA3cZq6u3++3IRdtpLTHito
UnKGcZpZl7JnQS1FgbQjYnIS8tZ4SLCyFPl4C18v41c5aFCkqXD5L5dBXR77
L7kBQC2l9TRKSzlyJOPA2NnbrIwbqTMlD0i1DS9yt7WjcnGJH/rkMhG1ZxOK
9YuRsHVmNR4KuQAYlRXSict0m8m1WD29eVLeWUk52dnN7lpMZYkaJPjVV8Mw
axbhF0EklhZN0nqJ4/CyintBESRHhb1kl+vUphCzYKbud8z7iSeC6CZSmoJw
I1nDGctp9VAp9lN5HrgFxAkA+sCIshbsC0/l3pouqr28mo5oaY8XSkIBvuBe
1+opxILzlXCs6i3EG6nlmfYl6Dl6sdRIdWAhDBDrUB+/7OUdVE2lkqD5hoBK
iSYIm8sg+r5yEp6YB2trub2I+e5rzTFRMg+DNZdXMru2JCQtd3srQjab1S4W
+1SfI68tQkHE/Liy7DC0wmC53mykxh1nhzXUGm/inMwgJcTBavH6+rbY7u0K
CUTI5kH271RSzQQ1eX++fv/+/RtWHb2oXfadqBgFDFZZccQyUria6FmYn8Rd
bXm3Vj///PvvHz9f7DJlORVEeTdaYXx+ZsLvkwQYAtX+6diDKcziVECRdpIP
g9KcmE7mz2WCMEgp4iJK02Xl0JSp8e3Tt6prs3h/+fHjj78X8jWQj6dprvLY
Z1oPThJ87ah0M5wqViPmeO8kPbWWf8v63T77PFy/v/x8XSzWO3BmwhoB0SAL
5HzRbrfU+ZvKL1M/6aKpNLgcifSLRfj28ucff/z9ugwOmcCCCDDtb1mtg6IV
siIBRB6JbESQC4pa9gltycVv3VoP84RvHYmbbJ3Y6Ks4JOGMhOxu+vzn//s/
n0fKEuqQw2Hz/tcff75s9ol14aw45BBVTnTVg3BsrbKtma1rn2aP6HpD0Dcb
8wZD+bGXc1D6Z4ny7amyBmhutR9ibCwBiLKQgQpR36YNNLHeaiEFEnuahQAd
WawECvUZ8+VyEhnZnjTiyJh1jqLN2MOmJDjF24x1bEXNPq/nx8d57ItIPlDF
QbBViCIPxganttssN/xvrUknnwQ+QM05dJ5Ot8/P3//zP7++7N4/64JG0SH5
bePgkqO8eEgaOvf22U+bZhqe7a1W0a3PpTwoBEdJftNx4B219pOuyR7cyS5S
0ZUPeN6U8MWOVwWnu7gpjJQYSo6n/Ya0I5oajyICuoEX/vjpdv/4+vXr8/N6
hKSEp4bO7PTxfZ3l2a4rdX8IvwQeIQDRcbQlqn2dmyfxAJgey+DrkFcV4j3k
DcS80hAP4rUJhiCMPycn1xEyWwRG+jG9YgBrTe6N+n1aXT1Nz1wTSlnas5Zw
YTonhP3KOoSGSGWRhsoQzrUKdkMDa4UyLXR5M+oXilpnvpso+udPV0kSpkhc
11UJ91JmcpGwL2eYbpdDxLCIC4tG3+NUtNdkssrS/3j5+PX79zfGfnT+qOFR
/wa7pb3ezE6tNbOP0t8s5amLodVy/MRsXAqZiA5p6owpl+o7MkkaBdwg6gfQ
FliBcRw6MFWSh4qnsVvjEd57cLxv7rOm4cgVq1dBQooiLKXiSh2KlrnUxGOp
7dcuIZb6pgPvf2DHdtUMjs0fEcUfwMIy1jsIzpnJhZaKeZKpb2A8o4kUBkqh
Fuos2q4Wi01c5iIv6KlVPKYWA+JeMBPl92d0IJRuJUVf7VstD6wvkwwXkP3A
MjQWsixHKpWIdoA6oMTjWhtBqSJapRgN8l0PUjsMyjO+WWN47MQiOqBN3thR
RuKxHvRWr61Q65mISVwGiN8qsQTs0NEyjvhSSl5IC8rTSa3AtP8nRBM7N7dx
CcyALQPU7TNfHqeGspU4xgM2qUhc+KW5wFXA8Qc1In5PYjiNohd2VvPY6580
8+3mtmElzh2U2ciVkFeFCyM6WRk5fIbGM3iJIWllGcYiNJ1mcmjsDLV3/2gv
Mj76zfLdntDNxtrm9WKTtnqPsFfyXEiCuNvo58x5o/ZKlJEAC9Ia3RjyHgzo
uVLhgt3q7efL2/vGfsXNast35nhDsVTbf4FP9XT5/PXPr8/7VCk8qmxFaRk6
4QTV+zcC3JPw0EnnPNQe3Uk3tl68vL7+IJAuUwJ0Xg20NvZW87xZ+58QDcZm
DBx/Jvs/BS8RbnoQxpbk9lb8TTB4vKKEt8hxjCq88bne2DZRuHh9ebV67scL
qaXWEhUea09NhfayK5XiJCo0t5NyCuuuEa88Euwy0A6c+3O7/PnXXy+v7/YZ
om0OIoCZ8grOgrt67MZOKUhqA0TVlNRQSnQkV8n+7ecf1u4vdvT1TOISPjbr
1ndBWnram922iOIV5cMDI296YyVksCV03l4i1Jo0/+6C7SWg5MZbrTYBzpnH
1z//fJ6tFrCHD2DXfmmV1hvUhW7g8K2FQKBeL5sjNKY8soJHGhMP1diud3Dg
MUsiyT4OCo+QdIbqyM6XqJrtNmmzJKnsGRpK9ox2zeoRQd3N3GYghUWq89JR
qIoGaYBXSHhWFA2PB+52PgQeB7vZr7fRPiekGyTpDMoi6SpsD0HRPX7/c5+G
ys7N3R5MILxqiKA70MQEB+12iEXXAQJ0rIOU2qzxrSafj9fH969/7LR/3M8a
5HtGvTL3RB1lOsszpu7dU7vEqQ62+xBehDb+yvbiYJXiRIR69lkeEdo0A4cH
6UBJ+JQGVE9bgb3vVasdXmNdd+vmf/tLBIUjFZ2fRkxYvWp8OPP5+vn58Xk9
M40t2CeiwLraf3G5XCCGkLCjSBGFPccyaulMyeWRgmF7vNxu7PF7/ZLDv1RV
LU3hW5xYgtzs6hf/sX6iWBAqAbJilEiehV448Rw8cYdCvu+lJdDuTCsAcqa1
v7TfrulROt7u+PHk6uMywh9RxoxpkQkr81S+dhUjUGVS9ZCJ1m61R07ysQsK
RElm/77Kp04qgqnzH0WUg9VGRxbuEVTMsULdZCscRIZtPJFYJsSemspufKtM
vn99f+GSYPxD7ME+FIqbEMrEjrOebCpEedRwCq6NJMrm0CT7m+UEy7RGY+tK
IinGOvJzT1I3fHx9f95OR6Xfks5YW7+0X7+/LlZB5I2VR5VCEEVXw9GSOJe+
UqJsK28iCADPqCv9WYM/gMiVnp6ex36SbcTM91/E5IBm025bQb3EBUJPj3kB
qTZyBCSmde3fed8LbJSB91wvtmFaF27xUI2qPeuo7dCRcp57JpX/U3hCXIy5
+Af00vooct2PCW4xJyR4rHmucYX92lqTSN3aj05Udrkp2zWadHwdDD2sdH38
+s/v+9xBViPZYbu1Y86qkAZTAZcZxeWoVRbqtUr2SUVloGDn0BPsE7Q4BXqS
uU43qcB+gyrfYBVI3G5Ra+cBkOZ6oe7+eFwvMPmYfSHn11yTp5QNqd0X4rTw
KHNrHXUqtN47KlV00noJ+KNdtEhYE/pMlnNsTdQK4TQkypLrmH5fn08/sS45
Xe63I/Pd0L7fopvBvdrjvUOohYn5fbOOas4xtfulWxmr0l4B+1ElFlO+y065
ciLaA90Cj2Vvk1MYGJGtsa1t7GEs7KsnaCfCqqnAd2Vew58t8rqz0wiE9Yz8
F1cnnLPTSbEAooDKdQVmoWLTw7heYVV49OynXSzefv71421tP5UvTbXeRCid
BAS3ZaQATWRNpNJSIQBGdFvXADuHWYYF6z8G1h0VF/Nea2ws+jKOWesqqFEd
7t5fXq0/x9QAKyeNgcvOs4gY9hAcj/yk1NyRvTk4ilLJoojAyRJhHBiMxVGw
tbPq9UVzik3sAJodqfGoNioxL0X6rRmOOxw3p0C3Zy1OZABVpIm18fwpf70s
wriGqpLDGabHhrdudRKlAAM/e2ITq4L2KYcq8iqwB3xH/swF6wWpwJWoASxG
rPFG7ELZxErkeLrfH+e+TWNpQOwZYHO5RmMAamh0voOCp5vz4/PeVwytmP5T
Jdd+ycYZwe+asg9qZsRGwa6QBbv9Lm3tKx+rzL6J6TzZWaYNByO/0uevhULh
R9liGBozN4b1hjwzwQzZQ19mmac0VKLu7ZGv5tvj3GVhVLTzyTqlqyQd0jcE
cXf+53//z8fcZwf7Xe2Ms07bPt/diu3LqxyJcPQ27+/26WA3D4KIuwx5nV1b
l8vt4/vz+/vD7iJeRo+3VGyZo2Gffp/JmfOTD8/AP1vHZJ+2MvkGUmVLjZM4
KNU3I5FRxc3lQocNZqrSnvygNo19M0PeSD57XiN57txqNErAR2L9KJI/HnuW
UWg57H56fH7cCRUA5FSIWjicuUxvt/PJHiD74OVyfkq1hbRKlciktFa7Nuer
rPD8vHjjtdxkaC5EOdFEZADfb1Z+IZVPtZdg2kGaXpkoBoG5d0fTjkuJtpuJ
fyU/EiP3rnlKhX3YToPXaBJiLa/9+I+rNM9O+ulKj7LmFCq1CKwd58BcXiWh
/QYxwe/i05E8KS2CUnMxY9dPjg/eHl0XVrDZn2md+nKDV02pONzHBwUQ+Fel
VJbhaYUeBaiT0P/6oO//fFgpeDuPrfDk1lxtd9iL99TJiOdwT8VcWYX6e634
xGDCVcd1mzwTIMWLeyLXZO6zkvB4/dCfTvMPyZ/3wGr05dvL+4aA9okBpK9n
WXcg/AWj6fb1onoO9CuXa8qoKTwB94W6WQSRYr8dmPdnzahXCi+DFWn2JRUY
cJHcSv5h5xOnCRPSym0IjGFlPNKFVWm6eAjWGzt7OHIqzyvn+2RNgu4E+jFe
h8auVI0sM+EYnzq/J6GK1ONcmhN59lGGtSpunPnMv+JoxbqfnvUES3Ui1Lon
61JODsJ+55s1mp8XRul86lg4uNLYiVvzPpyx5x2VFACKr9fUIiueGJZMiSC9
fC2lUP25A5FjfNH9ULPf2cLkUT2gvEMWebr52Qf9+noQR+L8uu12bf9s9OSI
CwtDYKQIhpLKjs46nqYa8wxKD83S6GNPY1tqsKwn24sPuSIq7Qu1WpjGjl+R
LN+yhlN/vV01KGK4BPI5Ca2dOdj7s7Ounx69Iu/ZFRilV+3edcuAEeVyD+d6
SMhEpU+UN4Bpp8QEhfVQy9fX5XafddZpR9Byt0HiG3Fs5J1+pYY5VjdeHl9W
CZ37Mt0Ddhvlsh4bCdr6GYQJ2ySsKafHba5SezJDNKyr5Wrxbvf+3z/ellHh
xE27eiWow9zDT4dVAyUpv0smdSxDOLQt1SBuWqPINuuHpFtFY49KUkyeNuf2
ITPOzvYu2JFVyudEz3LIKqWy3rAjKI+HSbT10ajB0N7FWuRhRRg679dRc9K8
R9vd4vXny8+X19dNyDOuGxUrf98jR1d4HYo7wncJ6bFHLtzFVgbW7C0FB4qy
It6vlq9v5ACnWUszzH2PSZPUcwJ4afXyRK4LWD3W4TbIDQ7Kha4R7DJ2jcKN
3fsHNtFFqv+NlZIHcXpoo3CNH2+P+9yCnmZYsT8EyxcrNop2klgWniYBX+ww
Tx/fN8g/YhfhNdO5pBRCCbmqfpYmRv04iHYrxlCZJsWAK6bNoqThjqxg7AmZ
DRhYAiC0lUdJbiT3oMK178wO3jbG39DpZBRPttXQUmmc0+VxG3Krhpr5+uv3
1x2mYapEoSgfb//855+vY8tltNoeykE5gBuQBD9/vr6+vK/DKEb1QwGwpyA8
aI+lubFerevtYYfw/YEbVWzcRq4akaUcGcdygtnyrK2cetiAwrKqp5lgaHvG
wHWJQScurjJSRmVuOPecp9JF/AXUHZWBtZSHdqRD05eyVhEClXNIBmkL3LXW
lC6cShRQSdd8Ui5Q48l6DNVx014f9ytudNFq+XjZbkdq/xNS+5z1qBgxaesV
xCnZAkt6qaVKxcBU8rux5sZhxwgSQr7wlVa+JNYN7RQKNBxpkO2IwVrtYw+m
gDggR3dd8Tj67pgLAE2kPYYfnBO3i6YonE4ViRB7MX+Ve24vHzNNXIzdoLw8
IsOwnUTSHOFQEmhN/F6pp7xKgwPfPzPzynS3erGWxf41IBgalos0HEl4Svc4
eu6695RP85r96yc7yL7v1tZ9fX3azY8qmW1but/ChQmTim9LvDmlFuLSzV0T
XT67yth9VejJ/FHSAlynuYjlvX1XVyu9YAWTq0KfLO77T7v3rfoXgBF9Z/PU
KaWCeDBrDGW+Q8YniK2IeB6mTIlBSnALmpp2CvUSdXwzzL46H0cPG5OqpBYg
T7sByvP9QTvmf+c6nh/lVLic3bXo8ZsIJ7+yvJvOhzIM+gV8w7qizSa/De5z
QSmqXG69RPRUBfPRVZPwBO0JKFfbKy+SzCE7YxhriAHIT9C6jm/QNz0IIgy3
zj00x8sHvEW2VQ2RJ0hNiTym3rWDdFYCpNSwpGpQs8poIkFF6reJ5vxcjNTb
pUCxGWqbHmZ7KJ3entlxnCWuDFTu0eXD6sJfvxnXjNQ56POwO4n58sw3zhVl
h+oMOufg6I/Teej1v3iSLCeiP650XHEkQQ4fkXNBcteHkFx4nsV/tOOTGoSS
oB9Jv5kF6sHbFeK8VuJaYPf+6yJMh9nK8VHMUi5cjgheoSzy8GOWYpw9nNkB
bzKcWYpCpena+az9+mK1i5P2eLsOFfEEqxX6Cck2GOeLHtDo1+3nx53vYqoj
4Le1KiTu0FLEDImjxWweTtdTnx4I29lYX/a+WC7fweG8vC73cRooAbb2kTg7
ErsII7TklZ9+InA88zN5rCrZ8FqMq5m2CPOxa/Rg7ZO87ebrRFQPd8bx+jjV
UJwPnnsT4O3lZTlbJ9zWHAp5TRKKpszFM0+bKZgSYhRbnTofG0dFuH3964+/
wdoHUUP+e3mg6FSOHY+fEln5t8gWh89gdbsIdD36d482y9L96u3t9W2Bx5bx
lBXkhVU6gbgFpKFoToahXQi6cL3aAqOT0/RAMFldWDP79m4F2vtiH7G3qqKd
LFZxgFvTntrUs7zq/nSaWs+KZ2EQ7+2j38ZlW9nz3KO+kdQGetvpdh27AiNj
pxwXRoqE+/G1UrTWQ683iQ0sBgEFjoLfLUceyTIMCt5WK0pClPXyXDnRS9T4
sQcMxYYKDUnZjNYIdimzEu5OV7DhFGRtiyCiP17vU2UlQj1ffv3z/Xmeqzj2
CPZ6vHx9fz/mhgpyudym5Ajt1y9/2zfz48VqMquTQG6xPcVtTFi9kw4YlnbE
CtDjSc59Aw2KB53NpXod+AwauOGcgz4htZpdqQcAE0llJcuZ2Gg3AnTPhDtC
1FGRTmATxfLxTBo6WCt5wv3WnoYYWqkgy+i2laRVOGy9EIqOvcGMCm90qw2K
Re2N7R/lpuqlENDqHe5LiQ9VVrQjv4SPV+y4tXtSgVTSx/mkGJZaL/8aVhsd
jFZZ1BjlGgctZcjPrTM/T+xahX1nOMLUA5d1Yr0QOgn7Nj6/7FNDgYRGsROg
grvH6WE0Z718p8wfUL3oXLl9fDKcOLpokT7MCrOtXQMcnWHI/2c971FIXisb
/FeHHIyChqGR8vM6ygLGMxoZOPcP+iuQH/7rNt/hxnpfLdWrZIo65DCWDKdQ
OuPozsbJlRz8/ppJnM63j8f99vj69W0XM+RoxFwlru41bv68oaBvlWJm7yjn
oUzQpe9TQVSyZxHgEHlaQYqCP3FNj29YfgZGTR9ABKzns3ctDDfc+2vY1JNC
jJwRWVNya+RBDjEFRWrfZIABRiRC7T3aZ9iMmPMU73Z0QYUDoNNoWTV7e0RV
oACKtvEpBC1cpuwVcE9l/dSPDr5W514REwGpyGa13pPmhzbJLWAd+wapLO0/
5ysAw/PR7udK/XuslYPgkfIfKHaqQcnAbNwuIHI9pFL3erFGO0J6gP/jzp93
S6yWQpMqVAKSWQ6ODE2s5vSIPfbd1LhsEZJDIvDME9ClJZZKB3413qVMlClU
oIqhlgajqgS+KMS2cr0SnzT4UtiluWgXHSbXi/X7X9/WazwedmkPdRrbsa4w
zq2i2MQkUIotzzxGhd7150e7i0kLURCwQvYAfJyO4uQxfUmkPiUYK8lc86BE
b6QK9s8I448CgIsVWB4sCzuPovXSbs7Vlqk9F/86yuRJ593x4MXS2WqUpakT
9zPJJjkj7Edf4edPuGolr7B7f+pEcd+nxXi+3ef6sOGKXtvnkNXSbQM1GWXJ
p0sYLldizU+tx043Gh4w9k3hsSnWVKYBRr1dsl8ul4vF27t1+69vb2/vVgC8
g4+nbNPPCEPKOo/zqfPkSEVs4xPNVBIIc1sosILdZ10pBqbwUDdrBYM1STdU
WRUb8oze7DJkW3t1KeXsJOQuppFvkVpM9rSSN9EAuMGdyhfnurAU80auMIQy
Pcjd19qhmwbvP//7j7/+et9ajT5d7qc6CST3ow0nu4I/u8djluPV3B+U+kMS
X1vaQReyRcjizfLnzxe7963FL8T06qoc0z6q1zyRK7GlsFPqlLUYGwYu+vSV
jgifZ/v28hPQxCJIEb7UCem7uyDYLZernf2GlVup7W4AxgjLAQZ6ZNXs6t0+
o7JofR1NZ29PQ42SXYMHgfc9Q4MoB00zNKNnVzOjtSsrYtRJ5Ax41YOkOV5O
UxUdCswaTe0qfkmjtefHhz5hyLcnRPow6zSSkjJ6QDjJHMuLYaBhjeps+4lA
8hPll1XHy+f399d1ts+3EP+m7We7Rx7H3p7/1dvryj6cIt68//lf//3nj7/t
g7VzmsldFe83i/flHqnq4SgMn3d3g+M7LvePz4+7/ehdI7baINvboEepVOve
q2HqSCeinaJlR+GI1JfL9qgZf+/B6lShakkZmmi7IfIE+id7g9nMYXHkBscj
mHGdqflPn/Bs5wnDgp+IRFGRy1cYKReU2bL2fexOUST3GoKRh0kfeWMY4Dc/
Zm3NuO2GImEsUb5L4Vrt8XQ+0Z71ujIbVVyN+LCh9KH8gY3sUPRHhQj84uRB
gmQrW1fk09ovz99Wu8SPSf9A/kn/zD0RY73InATPJ2Tn9f12Pp6ESlOsJtyP
UIGn2ljBPw3ANM5a/kv6LaUtA4wDvAcFMrMDVW00C92Iwl/5iP2T+1sm26Wd
Lcv1CmUw9AHNnUp8FS7Bdorw8Jy6yt2n+mcUcPhoDeznJyq/mzVdTFbjcLW2
MyXi976eR3uGmQRSvXJQNZ6xhKhLHJqnJ4Grh6DWxuX2dgtImSCXx41MKCn7
lYER7HBLh+I6kuXrLXqrnCPPoHH2OKcS81m0sIXy4hWxypSqUkRlJjw5fIXU
gSwkknSEBwrZyoaLSYuqHhppNrWZ/IDCLCoVyv61ia1qnkgqgJw5AFOCqIGR
i9YAbaWRP/ZREpQEZiJzEf6d+/Ss3tZRJHaF5uuQgu03XS8X2yBrRXHEiKI7
wd8A0mO0No0VVaQ7itCAo7BJtZJSCqTox4vyEVtU6DIHydtO+63oOWVcFWIL
1Ch1RipRiQ3qJ+zpmUgg4aHyE+0fxK+h2hCbKt0CWWb7RNSDirOhtwfjcv/8
/rSn43a9YX3p5EvwrEpYUVEivEUoYYu7B/R5Tn2B9kHweWJeSa9TrMU8iGB+
UDgDqxCf7/i8Wp8RUw1lKLkMajzdzpf743ae61TquFe7Oe3q3K6Wu7SkZCcU
QMWH8EUSNAFzq1THWWGBVJdI5zTahUjD8GOhAkG6hbr9AGCmRKZGDtt+t1ku
d3suKQoJhJDyw3Qti4nheL/zokytYB6VCp1e8b6C885cCl0r20Bk/Zd1/O+r
3X6/tmZ/sYEaQ+p0EEQuklFt1E6wABCJU0bx5WgxLJpjJ2KMXbBFpVwyoT7F
rWnaMt1vdocK5lydSz3CjqaKVssFWmRNy3Kc5vY98zlxBuFHzVNshva2aT7F
dDTxBKoSKl7N7STdst37h8WP/7J7f7E5WH1xfVzGMt5qVlkoDI45cCsLDmHj
stqjsoCFTe4w/prSuojNy8vL24q+PNNWp69yciT3hBJTxh7sWh7RHaJ0Atcd
olovdOJEZGrlwfL95X1hZ0aco3OsrLZ5Jz6I/f3B6ri5510L8TU0MunEVCHE
FoTWDe0iaF4kEVAfI2OwX7aSeB3+RiffEjM6NiMor+i++glUvKBpdGDsQIl6
spZ9sreiT4kI5I3MY/stEbfWnAIixWAXmFoy67GDHYLdIUM1iwlaZFkiSoE/
KfGEoqeTH3Ykb6ropQg/H+0fTpFQDIjFBhSUueret+UmCLaLH3/88eN1BWvK
qg7UOGN12NuzdsCqFJ/6xnHkXBCzrqDbxxf0ngtzD7pGyF4afFG2McsUFJP1
qcgiVjMe7P5hZXW9Wc/Grnx0ygli5J7gRWUatbQ+fOvt5K3pqLztwx5XdVKz
E8eCGCHwBCyYFT4mVFPGqsz6J/mNhDVVGBnM+ThSrhZHAMFn2ibYdzufta64
zFLnl5jKM0eaJ2xAoWqBoaSdJ/bnzOGgMBEI8nIjUL8nB686FaTaKVgrk8N6
Urpgo5Rpsn7rQeTcI1N+cfPkOWALO/jQHMJGJ5QPCZCou4HuAR/jzuf8nPE3
BluySshYE7BNm6P8iQ0SIV68Jg3gIv0PpZzq9NBgP898bT07EU9UaFBS2IcK
rx21ILSBRFumWgY7+zsYfRAbwQWrEHRlACDxLitPUbBj+nTWYWZliv3fH+ch
jWjq6MeR5Z8G2qmUvE9O0bZXrgtiPhnQUWaLet82pbclkurZDdbq2sdVIYLE
yZ7dthMQ6SCzlVx8Ve8zHVISUb15ooLaWWW2CsICHw6TAlF9nqznqcSyQjJP
Qz8qAz1yeAWWxcIhJVlNvuHg2dPExOWaCiWRm+r00co5A094RxJqyowLOh+/
LjtY7dqRrNgfr+CKUTjLSa0tmnyKILtAtxtCvhTqRveLoSBBbrN4BzaKs5QQ
ICba7IE9lk+59pAGQhVoKSQAqfgHAefL0gfyg3QLTNEUpEdXkeFY21izwwLS
1/PeMGIIo7x9bjFQjqhSQik4yC8oUSMi42GsI6JiMLtv1rSmqzVhAMpLtO/X
XuT5Yp3i4/Pr01597MATZQ5uObxb7ADR+0HupzJT+hWtDAmJsfhdqQid3LP6
jvF5nLvCSVyiVKJJj2IlkTPuPymNWptHXE4NMdXIA+zmH4pgg+twsbF23Dq5
5TYrp+Ppgj5dIwKr+EPuTmnmanXKiMJ5j2gg2XuEquhYCSBt1xzQnggiLwYN
+fBv79Zk4+31Mwl+Wcln3GNKt673/Pj6+roPJVYt9oQolID3Q/OyA/+mXDO7
25jt7Tcr+5MI9WLaD+1wtyMIgI0K2nIRt8Cn2M/RKKAyU1RHLfmRhqGgXTAO
9tpO9hqLKQnDrpo0JM6uhbup2hcNeBku3xfb/Q4HC7oSTX/EbByB1CQIcWGk
9JpnShStvKWYjUBrD7h4rIXa0nhv/f6ff7/YnZ0oSW7uCiGrud/RzEBspiSS
p8kazoOmK8w9cQluQP/0bRa+2b2/WLHTpx62JktxqsR2+Gi30IFUoetoZP1w
m6iEGTHkvsRuvLcV+bO5NaDWh2xXjFGAIK4iqRabyFp8fmcRVkgcoB6N4QTy
DXieUe+TUvZ5Ud4jN61j3POMegsRE+FRZjVr6Ha0hx2bSZH6aPMgdKs9Tt3x
fpsL9Pq8YOQ1QSDki2KWUj0DFWn4BaxAeJT3GilbIYUITVGNNU6t1tEfkw9j
R3xr9tbZazazFThkDbt8HonxfB6tvyOc9h2K0o+/7NbfkNhlPflkrfzj1Mc7
CBT62M6acoLltdMLFs4MN/aukBbdhAz5x+mp5+OXLD0Yl0uInRk9D1o3RsIX
uwOs7L+JHD+KeOVyqNrzRpFDcCohf/ZR5Tih5dl6XjCm+Tz2iIzKiaVSrTg4
jUofJRPOwjzJ0bjuUS7bvQWbJbd2fGJ5g3reHjqrxm73y+V+lS/BnmZyJdAs
2R98YKFq17+6KO23R+aE4p+QMK+cq0ptTYTbd39IpEVNpYbTllC5wJrMp3QQ
HKb6avgXPaq+8gW/xh46UuUWgHcshKZ9Zo3sAlwQdKHXk1dB9Pskn6BBLEvf
ZySKgxS7X7DP2tNy3APm6QL4tWcGCPYs2lF8GicEpwTg2C21U6TaPs7hnqsh
zBQ54GGqGtrERflMzoBD0GuRan+lOiONW+zgmaT9/Pq8znlsresuyroRxvN5
UC1LoSSGyoj983km5T5f1Xyyrspn7LEyD+hdebQmUAqyrB8BLsmBp0Y2k8Je
dA4ZI9BH6Ldll6oN9LMCiPUZWemhJAxEEM5Wwe7I7Mjvdysp8rpo0PuVmiVD
PFdYhm7201FsqampHLmXCH4gp6tGbhlKFjsh7Em1CxtTZCS4NuVN+6+nULMt
pGu95AvKu0F1QbXqYYUsCthmlcqZioPVq91U6xAf7CjjFqJr3rVOEwh1buIv
Mmd4xkOVOvT1f1jvytiZK+1QRleMh4AwSC/fJ9rnsHlkAKA0VjyXWorV/6oX
dGF0Pu4ZtPmon0zuOrKDLvF7f7lavisPXqdJ4kkCEMd57uzIsNrtDraR4lPE
yAgL/Xq1Ihzo+VeTF4OSv0E3oOhE+g9WYqhJuSPRxw4TlJsEoba6K42T6HB7
+45OJ5HkeW2UfKC0h+Pp/piqcLtYrURMjuyhX++rzp7Oy4iIMsvlo3KKVaW6
U/wY/RikWUC26VpVkpHUmNbQ+uNZpSAv7X/NtFeqiWi3VE67rCt872UnrZbd
0d08Xu7f3x/nHi+EvVcV1MKpwblmv/h8ukLl7Eiui5TmzeCOryjYbZX3Bydj
IyEqsxBkX7GdsLyAXZ051ZHR4dA5eLMiytZqWDaoPDUTsEd+IpC8Y6+cCFKQ
EvbIyPCj3WKxUHwiuaS0dCOlH/ssqN8FeDAatJrsHPT2zsLmp0VpSkXQoSlD
0JIFq3ccgav17pDLDTHZ/y5kN5BwGhBfC8vEAyqykES9BikILjY7iMMwr9BG
bBev76stilp7VHN7l8gWkPGIzTxEZOLeW2FTOCGwxTNZzPMIx779WPBE7Wdo
FQdiL9ZmycZkt7VKO6IimduY+Cz8MrnWDHakR9quBwjetnv7ySSnk1LPGrAg
Ka0fOdm1fWAI31ViykE33jsIr+7PVuho6laJ24fNQuukerSrpy8yebLsQQ7J
cKAgY8ErZWdd9dSJqXy8jGLyboI831m9Gzq0nG6zVwBX3Q++25uPTMgh7gCX
6YvQSpBWSWxhUs9nKwx3jI24+q2O2uzsYRTXZTh9/vr9dZ1heu4OnIYB9krc
9jWNini61iJfrDq4gYwfVfJLmyJKQffksjqHoyUEgvlj2wG/uUP4Pd/gz1yo
/AaFh0t43HgKqeRXvCUid8maM+NKCeWmFZtASV00E7JRKkWjKBrW31o7t/rb
25LeEs0uynePmsrpl+wl90xfFH+ny+MG+cI3w4pH11HJwxhI9KHZsEItlCTI
XINjEwmVveI6ZnkJ9wgYFMkQcWSjsxeP2N4UBkC6GRhiI4SFcqrhaaM4QSYI
M1FZLFXl3H6qHWl/sZaIiy5V3hE7b6IoQ01FM02Cc8HiOde1nW6lNZT9iNOe
JpaCkKDPTFOIIzrH8+3Bt4eq3H7GTI6OpZ2FAFVdYlmIIU/TUGieDFm4fAIo
Cr1j5Cf6Erj1e0y32Pl8/fjSEyQBbdYOQBhPE8JioWixlyofRFL4RglQ0Gv0
WhRi1td6BqiesDqKvTufJtfawaOQ561iTuKRQMIX/ptXTm/IssSXzCXTN0U4
lmXKJp+slsSB1BRD9vlQK6GqSCmN+bl4rdXPFuKRHSL/fLVNAGA1q0JrlewL
io2/sxrp+uift/aGUdiUca4wupDhJ7+Ir+YV3IPBlbBVVpWTFB605+KyltIF
hqpUFBeR7Fevr4uFHU4k6ijnmv/8vwxMpzJRRVSceUov5FZiQquIvVJ6Moqk
wkkXYiLJks9bAqlN2xaZ3BUogQgam1OtsAAFslCYaAjHwzjpr28Rq9tzXoUb
cG8p8fJr8iHFgFAbqHzqVBl2TJrO+FJv18fHJygt+6lLuv71ipCZpTIiUiFa
pQWpOLoDN3HbR0HYjF3ok15zvoYr2DNevhCXvWc1cZuJU2ntvTw41KJ4HHuJ
5S+3sdhtOMKxbu62i/d12J4gA8FIyj2aCOmhE4uxwlCBkq0By5le3RGfSH+x
zWXIf07saqlg7O1RrraVbPZvWQ9nZw9hdz45K0nKmlgnkJZz+vj+vCJWsFKR
25J+s5VQQn2dZpAljCrhmbnA6B9k9uGZQHu9BpGPbF/lb2x/7Ol6PcJDlqui
UzCjxCBI6GhKMg0aVQQpYaHuj4oJlHRBTIWDqOJWvS5XqJLohHBUkBCIyUKr
Ysqyg+AG+JAzkQj0HqI8txrcvg6VR4lGIlUicJ/9Z7Nn1KaAR5673RYyEgED
IaYJjZRw89EE96J8HKRTBAVoLz3V73ofKWT7IPAt+os9ueasFOiTmTJz/Mm/
XACfATluRYadlRwZ1orvYuv1+TdT+I/2czFJgY1LLnCtPIlMCWnd4JbEWJE2
B6sO+LgTArOGBvMR5k6+qzPBeGmBJwQCql0iMZGBTJetnDtdH48zgYjid+XS
6pPOWyJWPvWlPd0qsfEfS8itLScOXp5jez5ywCdNnez3aTuS12L3erjXKUas
aK7ZBkyimaDlcbbSMsM6gNplHmp8XQwQMvt36snemDLYLF5fiKW3msc+ILs4
ZxBx4+Xrn6/L0Y4fgYPD/fY4YqIZ5RUexOSz8u94+bgz6Sfqovdx5XS0x3oY
fYYkcbEa+ESSpbY/3z4/v4DO4epFovXxuOK4lyK68RVircGrRiRAIDqKjPmk
jbhTfPgFWbVpwi9EW6QoLq50xIV6K7krx5aAaAZiuE+1yrQH1coaMt/JeCZA
147i8/lmPxLXn2cA0DM34kw7GSz3+bOYLJMHyZM7qNGXFF6x8352sA8CD6lC
ZCJsmK5hKgRcc7XDdQZydkcPbBXjuPWj3BfnfnuqolTerIwuDEK0jNNahBl4
Ko4xWnWIND4FdcT7v3Pr3GMWYODwZGQs/HAYUrYTBYkzw749Fi7Hqc9jMJrW
p8WEo7J3PvaoNX29S++vRCTSX9mcJ/IIDWgJnbIysh70VF57sc8X0FBFAkjX
SmLxMGHf5QWbIgbmRzkuG+2O9QtovyIoduqwVX0XWvcL4zjiINDotlcnz3lA
+s9sL6d6f53YqTCGjsHh2hL9Tzn0nFGU4goxYJORycyHrSgtteov6fftVSP5
3N9PjUis7gWokApraO3cyDbJH/e5d1dg6Sk0vROp0SGlTQsyjdRr1jBP+G3b
yxagIR7KeAqqWjKPSr0sRQ15i09yo9JFYYVG262UDDyPeFl6GTsEGZg88hBZ
qKhHhQYdxHi5N0FtPi4YhfAqZVlpL5M8kUfxmHh8ajnOEm3QZB0kekg++VyW
T+59aVBVWk+EB+CLzV0HkrN0ovoRE4StthwJDGRwzEmBVnt0iR0V5G/dPv/5
JTfwBbceOj+86Xbz2z+uuQ8u75joAPZsmYa2Oenao9g2vFV4az9uJxZrgouL
4INJtUZGxEzS3muoT9fbx/10xonAjVdFdG5MU0JYt4tNUE2Pj/vZfhtF6TjQ
mQ8ASjjOnLbKeN94CuwMySpWvIWoaFEmFFRNbi3Ii61UYKwsiH5o6zzd2RtA
xyWaSNmSqjsC5uDFmi8PkicY78fYQq2OHuVGh3lhXyiIKdpZVK5qBgZIidLq
gBdJJcW3SikXrIQSK6um8/02T/8Si4e2cRQ217WiahQqUbUAQpnfwvK/PO5k
bJbJAQgojGIUPluYRso+xE9MdJ6ST7TLlDWbviiJxTrwVQCmKPvDM9XWdkxz
ijL1KXA4sYParaBsgdaS7teKOipZruiMmU6CfrqzvgZ5FYC3KobFyRvS8rrk
++0SAmYKywJNKk98gRGH9IUOb10paxtpWvyWmXb1Rc/Vqe2Xwu3icrQ3M4+2
4hLsrNtneyOxRiftMSKfym7UslcjStoYT4uq09U2wGeAkpU9KjTbdiRfwN7k
TlHKsuVkB3rNVM6C4fz4uI6V6PKVxKIkahH+Ssk1t2yS8YNZdZLVA15aZe3I
ZGh/NvAuRv4dyoCqO5JZPVZpgG+W4b/weqSd4MhAcIc0CZUgKnr2vrkqGRy0
Vh5jIisPW7v3X961t4Btz9ie12q6fX/dLmObxbAtNuvlGd7XLFZr6wZ95Min
28cn+FtAX7NrnvAl046VaPuYXZPSRDBQnGdQDjGkfXx9KNPt9kXAz+WE/Z/b
RTGoreuta5E3KvU2yuyYwdole0SsPIhuqsr50q00pVDNSmfKaNfcu3uemKKV
csGZBKW8kFHRwbwnUoj+DTKP9acI53zOqnmpiF8KIVYzn4lVSotvn4HUu+rQ
WoHn0ZNQgsdwWpYbEkcOSn3hHNKCmn3k1Ak+LyVbJTQxKh7lsdk1pl6IUk1V
uBN45LXzG1HXaSEFp36tuqEQLdAM0PDzKCm92g5vKDFOKe2e6JVcorfGgX5P
oW8tdR6cfQD4JHj0XREt317f0KOgVCE7j0w3UfHZaKbA73AMV27f1m7Fzjsr
ydD3cQONCkYFGJS3x+vH53Wq8nC7ggZLkylpCfu+SRmxpyMAddUwiqV2ir7i
9SIpgiQnkd3OwbUizvMn4NXRkCcnD8Kn/thcE4k8UwWpcRHIQazcu8ovIXz9
9o+oY0Jb6IpnSSiVYlTSWuFLFJqoVCKjZI0B8VSRR0rW+nZEhR2Go9y5yj3i
i6pg3tJH2DNQtlyMnSTisQK5tTZPMyWBiR+opwyOeI2FiU3r5E5uBbvLRsTj
Tj++gf+wk5snSiV0pgfnM2FNw+QBiKWYcPxHSloy0xsl0CqxbafIXbfN213d
zUgKr1K+Fx55obT7lOUiw1cm1Z5RrSNTMU/KM9fVj6/nYqcn47CSE9ea1EKp
0/wl8jgqYkqEeI9KqzW6lCkWqf7D3v5fv3//+v74wKbMBPbVderq3mp7d+3K
3HB68gDa/ysUal2pn50I2VY83m43hnfi0XpNy0/HVH+ArWMP98n6re/f37ej
hNL2PKUhEavaiBBiv1pvkgo0AN4k3DcIgbQfEko4+Tczsyy4+HEtsMAWIbyr
pBw+MDoq+Hl3kmbg9Eto7mkLA96AgDF2U3p44OQ+WjsKuslajsv5BEcIDjvi
G0Ra0ZOIW2jHtA3kqWdrcYLtpugM4jnY/6zXAVyap3Fcq1zcVpgCIT9rsyhA
tFCbglA9NT+t0JLA5YfL3Y7li3WGfu/vyGW2X0RBCIqxbltnoYkn1zoWuswP
zjijOeWblZSaqZJbc1xCnUdgS+pWhNoALtw6TD0SFMYgz7ciu6jrkgLR1Fg7
Adt+3NqOOLurYNrV1oLD1FvaJa21ZeSqCMiRMs3mMi5yP2LLzuOQkrUAJRgB
mtIsC1ezfVk1vKX0YPeaXSeRqNxieUsd3HLIUbFEfOoaisQBRfPhEKwQhRxy
Ngw1x09dkpPHAPfIhW8/Dppye29Kwg82OysgqPVGlIy84Rpu8nNyStiL2Fhr
Pg/27NpvPghmngGDxFaBJIT5zQgsTvZL+l5rUObzDWWl/VArnNwBmEGoI7HY
W7croVldqZFznOU0mPbA0z7Y07HdIjqgWlmikNxaBQYpa7ow+UWxfoT1M/c5
/dpmuVxgENMUHQIBoL1Z0vnj6f75yZ5eaakcgPgMjurKKLzFI6NwsR8jTcqy
P94/vuxttzL/Mo/nxxc6n7sVS079pqNonkY7YT2hhLPLOzO0O08jHzM6Dqlt
NWwWmfFAlrteKnQhGPqYfiK+Knkx1uh22YIx4LXqs2c3qnANtvPMbzs0Pxqk
D+IfPQE6pSLKoPaWvn6QE+58ET5MAzTuOQpPRQ1GgVCeG/LNmbG77kI+Zi0z
9Am1aqtyaljt9nNx0Egk0sc4aGbBmdC2fvPZX8FX7g4f6SUxSGJTiuQkTtJS
JE5sCCCrrDcoPZtBmnU54TpN9AqRnDUIZvSLplxAcNyTSiF/fV1sdzyCXGoY
m5BHTVRDJWAp5Tzo3hf4DsgA9H23OvQCC9T2EpJvkHfD+Y6CxHoHWCJJ7kO5
nKjbI/WGXXCXO1DGVnshcZGZj2rOiEpbKxGfmPh+WUNLeztlo/OeXo5d9hFI
MhTTq1x63bQUAloFMcsvnkZuhntsIZHqRZpMJsoNRQHR1SkSIcDJrScXVm57
skuT5jnmFsOyL+JQpbnQOHVKmtBCq1BHyyxxv9nu8kajWiai0HhDwcKYDXnQ
KoV2XTkdjhpT63ipYd15z6SHDQ1LQavwFIXKcoJgIbnaWEbRFdLfqFxuO3EB
/x2cwC9RGp9ryMPl8n0BTQFmqt1mdEZIOwnxHsXe0OpLFFDGuHJbcJVg51FA
jWcH5m5clAXEjhRmIcxA8atA+ccb7tYPDxtUJqLeUoBrNH+ET1CgE7Z7uX58
//7PP/88zrP12poVbNdLKeaYkW8Wi9UmhpzPSUYLnRAfqLRZSnzMKEheyG8X
E0hkPDgOOoBawTWhBj6+/vPP5xXRM2qCYA2SjJkcHz8oBn67WtNnT4ZSzBGW
ygh3GoHH6G9VPcaSksb41DvlE2dMBfD84kzcrBbLbQj23v4J4laZyEJApVVr
KkndxBzDSZyj45+vp/N5tF4bawO0dqm0lOuBxjMAqGwFDz0ln9dphs5SIfwX
9sh+HBTteNj5L/E12G119sE9ut6U3RTRA/+6TlooNQev1sAIcsh1M2AwcmBo
HIMNiIDFCop9GEqoCABauzXphbWmpkWmL2eSxVSr8OI7lco4ETcFqm+d2I8X
16gx29I+eqsoVqFdmTjghrpSJFjCq5YqeI43gN2R1mYVt/t2fch6nrSEeUpg
TYQVdXZ2owkoql6HNSt46bJkD6J5y2I2u1kN0SfMyRrK+B8RYUkROLTxfvn2
ttjh2MIHDLtQE4fWCnXYFFyU+AOA2dr1ArvxsFm8va2CDD6+enIECLiJ4CnP
DWfcxMZUlB17HJb7WJ1d48sdlEuNZqfJMzo1J3ltboF3iO5BV8AovWbtQTFt
pxE0R+HtrGSLIC0OmICOQxFauw6DiCntnkleVk/c+xSO4ZatlJ27SI7sYCMK
y77LzXIdJCJQr15eVvvQeuArKLrTFaqd9Z8twuzrWKRBsCHmEGM068DhCcBV
4Bco0OPjg/KDBngSJETjTznEJJiSTxiPcWDfKWnLj0/+88V8n2w2xv4n0R80
glPwTVvireL9ExMJJhwI5xu8rzSytofhUOZ5rULsobjBk9rI0JzTErrjiHQk
qaO3Ws3Rd6UsuECD8DBrSwUZr4MtTONqHSjmKKpWWqBSJ2hZya2F3+KZ/TUd
MSsoxxvVnwrcHMqDnc9WhTFjEtpBo2HGjyqIZL3upWViJ6fzU1VxN2prerud
nGWo/l5DAQxe2JfzWHuDxkkE0gw3iTiSdFbIUJxxLwJaoZQfwMnM6WXC6Aq/
3lDyeAIw6n8EGdLpWJV12LPz2e7TikUzzRJTHP2HPqgmbyAVFUSXlVBt6gW4
H+wIHHVb+pQ7TpuqP411FPD8YTiUZk/+9HEUtt2jfM8sDWk7SpF3Ff0c6xsF
GMB4U9AIiooeEbwoflpfkxibyJ4sKa9myr5wYbYtTqjr/ijiKzR/hVaEqPbd
gUdpYUdg5OEi1E7xbrOPdVhJ160pPx2TAGDi++WgAFD98Ndp6K8Ld5KgBgEn
Y/+EfnJfDOTToOcpXCqv5w+Yz17wIiV66iDgN+A6p8ptWYlI4elPR93ZN11n
4XK12rLOw18qXK9gNdo09lq/Wxst4AFqI5FKIp9iuF9zqKLN+t1eZLbNssRG
8ndYBXnWUSGwQycBZ5LXniksdTUBOFyMXGaSdsJFxRdnnyf60RgC9XbLiUKD
OxJ7m+Wu3WRFwAkA0oArScgmejlWO4oVsoPq4/vX1+N+OUm7SwzY2n5TpDy7
leLaE2Wvj0Df7QFMm9rFPGWtvh8qxUziJuYGTgx0ohIa04SQHm63wNH+kt+f
j9HKKPQ+29UrdKo9usG+VkgC8aO53kQoBWKCokbMOB4cEuv1o0oYCHd8XZoH
dX2ljAXGFav1ZmkVBXGD9hWjq+vIc9xx3exCp7GJx6xvvcito7Rz/YRSizA6
zbzFYWmRtEplB+t/vQniejifrhcyMCphoUv1cPxZyc6OnBCUGc4DFjRIvFm6
IVdxV3unYZAivBgco9rn5yglLQZx152v14udPDUDMauLBApg53LYJfzvJoWJ
odjONcmknpAII4OoT6KbyOburJAGOEapiEGt4ubNyO49Deneesi3xZqpM0Wp
VUV76Svt0M6V+W49ticTxZH0Olm4We1S5fIm5GNp2oXUjBQfqBPia+QHOIXK
ZFJ7ZH8rn3qUYubbW0fei3IZ2WO6I2HBfpsiRmv4Zj15grZxGhsmCAAQsV9x
UUK1KNU9FrKhU3iv315XYV4p2DTXI8KaJ8pw2necEHY9WHmJd5foSLv3kY/X
0/l6mRrPZmwU38i+Lg3jojteFKWbOIUGZbLdFBr9l22N9/PIyhUljfBAfLvK
vrDagEok2JARLQdWEBfD+YZXwv5X6w12jzCmxuGeCndbXDOrxSbEFrhdvryu
g0M53qw7G+AzopJtynq6fv76mMsstIfg5W0pZQwj1UEAeKZQ6mEpLRnZY2Q5
i/c66P8geJ7Q1SVy0KOfiVIpVs+3+8f9gbFQhuz75+eH/RcnBYuo2+l9sa2U
DJqXSpFyuAcu82BnYKLbNfQ9ZalclwgFBBuFXunViTQmpXZ9UE7tcdoJqopK
n5o9gSnFT4vvOEycF0VhI/Hc6DUkAy12t4ICpQnHF7mfThXWFLGr2PkEIbIu
lH8ZvcTOZ+/4n1snwvuR8f9mJNP0NH4qY76XSmDQquR0e+Dxm2n28DQg+RqF
s7A/QdF9rRLW2a0yDkwzmoxALShXEemFBwIhWFUBg2iVlj7hP0P37FpnTu1S
1YGeCVbJiqkPt4u3ny/rXd5hhZxlTpJ57uiCHgrSXKQEjfjtTUiESlTisJ2g
AxQrr8vsgqjKZhwqxd3GNJh4YQ6aTtTSXF20YDjPkwSoVEMeiyJXpPYxrhGm
7VbEvYjHGjYRKZYkHpicegsdyzn8dOzYvy5YH/c+RU6jECfJA+0re27jhey1
P9ud4Vnpm7/thnwP/h8Hz8Lhti/dvmD/h0SmgsqChQSwxFjlVqYuZRTDiR0I
yWyLbdpfiCXwRWsmbyp0Int8FVQiPlDjGVu1fm48o2LhaGYLpsbOl3663s/2
jq9W1kdKvAYDiySh1AcEPCyCjCiNr5FeQlD/RJUK+5fT5TxxDmLStMfVbtbN
TmED9uOULBT11IvCRECjcmRcud/x8Infr+8VgI2mJLlK7kQSGORfdprbOULT
wuKmEitaAru88MBDBiuHAznscjFRCZRoGqk9T2zgUd8hvJM2gQopirYLCgqr
JsYJTajVIRPz+1YbIR8Es9ioreI8Xh4fnx/Wugy+QhVhyvFEOFjsXLM25gaB
je9YzLuFfQZR0UyaDNKJ7rRdGGSoLXnCuOs1R4vYYycsaJ7MLGv5A6A5Vmla
R9jXrd0u1h+tVrtwt1JNwAGtlDT4Xta17yEUJWKvi+GEzlZeJPtTe+I+2VMf
BL5p2kkgMZ+S7GGn2cVYtKf5BnVpghjCV2A/VMzo2MpM5dzETxwrdWmFvA3F
JGU08BwNsYAQZdVEUF8aqYAsVbijjkCv72kjRUrYFThgu6DtF0pbrDiCe1MW
1TJlq3tSjjcZekGiIrRK4/Qpr4HKLw43glAracKsuXzcj9nufbV6ZVbOTqYf
sctvFN5Jsp7cb0HuFmzuU47Vg/0wgVK3Dvwt4lfjC53aAtF1rRVEBVA80aaT
tTygkgKHVeSu4RBRLfirHfQdvFZWAwTh5v3lfb9PS/Fu2yJHzphojpywsklA
GGFS6kV1gD8T4Wzfkes2QAlROqdVI/tDjioO9RI1eJFg4LE/wx4FVA9lAd74
PFbevOWR/pOqx+Fet+cS5Z5ozlz1HRvHQ2jVDomBE9DgIzu9poiIU4jKhnbN
6h6cQjgRlFDJUdvg7u+sG7WHcSGRLFOpoZXsxr6n9UK4JysXdqCa4mq4MW23
W+Z4uhztLyhau/jvp6agjF2+b9ywPSr4TtACZOkgaye0NVeodzBqudvslu6s
/LnOLhG1N2ILGGu9PSCfso7/plTVszA0rNo/JBIYGvWdWpby8nYSsViJVNkN
be/t/XHjarTLxGoR8MLaLElmLlQTLD9k84DCn3NlJVxAtBVdS8WUlqZM9dAo
E9IuZCU+CpI8j34E+iVTSNQtSroHrVTS13cKCCe1ebQHKZUJlSI3dR0g0ikE
QSQzK+XayWL2vIrKNx1RQPaVnGXszBE1jMT+2M1/voqEeEY64F2ivVoa4iIh
EnxEqcuyC5PmRGO8CxPvVx0tHIvzB5WyUwT9M49PDrrSM+E6uQeds15zFjhW
5BAsXn7+WG6598UYOLEp4ktXOKq+b2mChVDRp1h4jp+qf+XKUl7v9pB0SIub
ukKOKPofppjUSBFzR9R4Z+abJ6YsEN3cE0l6RSHPbqg0L2VwKiPJm2AFLDfu
UkwomkMrvEJhFeH9g0TVjWE38zPzpfSE42f4/DD1ftVKVd+ik6VOKn1DcICN
s90EQiGF+8CaQwoPqdmbDuo934U0cJlmWARY4exVwPkzEaJTvvXWavCwntH7
8xOpXbRLIMNsTee8ozq0A1mJkposM7gSpbd4zhJS/Wv4TElZzfaYiiO5K7ku
aivBlOWkplzwpVa0R0SQlfwWSL4Rk5HLderzeLddo9WyTj/a77d78BQB22u1
uAh/8RRMGkdS1Vc1r7c0+5pOi8GubxD1Hno/vXuRMmrtiHh5XYaJTuWGdI0j
ORXiBSFJklMgIjo10poClRUqApZsvSStvYaFDNP0XVl1loTr9dpqHRg3BF6N
riceSa6DQ5VqtcfiC3/r9fH59XW/ndHt8GKVJNyQs5Oq/x3x7c/snWBUrDbr
9XJJTlYpsuE82FezByNeylDbScaKwr7S7olyh20yXDX2d6mnONlTFhFXRIu3
36KJDSn8d6wG7OznJG+1FS/4b7Xt4o1mJ1W1cBtLTUUQVl3OI+I4nWPdiGjh
2FXRYYtLiHt/F9fH8+Pr180u7db3j/ok6+dF/IwPqiX3hxKO8uPYUQc4voPR
uLZzeTvz6z6ZUwUTpoIJDLk4dEt1keDyehOEgZujbOej5nJIfHnKSt5M6fsY
AJTMryKJYMsktjYLZS7XraQ2OoTt4kdLd7tN6fZ1CcCYkajKeasPD+v3pR3n
fJkx7p+0wWGYasUS2RG3JURHByuRT1rgiEzfl/q4SIvrcVccBPVDkYlKl6Qt
4Dn2U/Dh4ETsu3y/fiNZkO/TvsHN26v90ai49SVl4p8BL0gUSRAlwT5rWucC
ZpncreH67W0dF3SNds/TG8I73NsdjWoDTmvbS2aaUeLaXRuV+Hbbo12Sc5NG
uThFdCzKKkaHOZzsDs9RkRW14mfSooN0ZLVSZT1Z3s2Pr++rPR5WkkeJ3fNQ
+0AXRFaHh7g6w7Rg2WvPqwgEVZLYBUmsnvIG7JNqMpLE7QhZ2r0P7ilhVByB
dLEfDJRLD5Lu2Jf42+w27wuGgvtt4Foe1t+DTFuk+/XI8McJxs/5CrRXS1t0
2taZzZd50lo6FtoqhCZPbwasUtfKiaZylr7n4+P763ERoWf0UT8Zg71oeMzI
R3LfUN6db/fr7TTwZG704iXKPy90ddE7oJxTg68aQ5jyvi6xYcWkMfPQQt9y
5x9KfqtxquaZ+Vg5PXViwo09SAq8SumpwISe5DYMMYBt7XRgcE0AvNyjrtTM
hbaKEeQOT7wNFvXnnjmvhpkom0FLLAW6lZXSeyY6YBqfM5mUkyeB62/EqQbk
TYWKs2D56KYZYF0o4oUEaNJzPdVr0CQQ2zObafS9dfKDcj8pJ1BKOSvurJIt
1DprjrX4+ePHYp1UVv1drMOS129ycBKXgUSHg5LmBdVG2CL6nKdvcSByD6CR
hrfF+tcq8YIdpFgDjGnE2U5l/gHMwAdNpTlZuXM6UaF02ihU3kty6zNwx31I
lkH/hLCUuTIJaAEorRNpWMByd3LnKJY7lhcDrwM0UedCjpNUeOi9WNZ07j/C
6FbgydruUJFpYMCMCi1eXCi2sGvsI6EotFKIx1P5o/aYcSzvZQKKEXpb/+xC
tv16tdikDIs8alDrVHGESp3M1v9hHo/pYYQqpkfPfCWhdFH+DLsqotjezAvI
hogpMJuAQqI90l3paZ2cwHupjEcon3D/YIlxJDHWsHfxNLZ2jux3nrnqbvA8
J9hpB56J/hvIPuQtSjw4DAO8aGusZhccNO5zjJ9eCSTPpK7jXYV1u92swMgF
BLbwiowIQ47wyhEEtK2Ibqm+NIJ3WYljjo89W5yC9ilcHUWTJIXu0pf79XLN
6dfPV7Sn8+SBm1OrikKzUUXdstBS2vYDHvDjOvX6tamAykxNQFXBfoDvFkfb
JX/qzh7Gvd3QBUzaE+oAhN5ZKtEhG8DKP2Z71HBqcgyru9Yp0sBchTKkJ11X
ELqEMEfAH7H6yzSTSu2QVG2Wq0q0iylyG0chWHPvGkL7/K00I5enTBnvW2tx
fXx/nYY0RJoUBAgyo3w6Pr5+f95INypylYfPvL2qbiXpizKcg4px4TzrcWxR
R/OXyIKgMT0HisDLUgRpZoq6uRL7VGbgLLQL8fXd+kXr+jdB0Qzd8ciDIOgU
c2omiq5zFqlR4D0OVRb1ihCOyY/MFBvBNqYBpZj3QxNxie/sF9rs6MxkKc2l
r+N75tEPyYclpg83B+v8LXneLJKoCDzSGYcYo8ryqUKFo1lV8d5T5TPgRJqI
gMkWpJMRSMncM9q+WTVjbShDyd2KAL60Ua40UpaD/BHWmTC3ZQEQBjqfj57q
oGTh/ZphRdXO4+kyyi7e1inc8RIHlog77ZMbQsGx3SOLyurpdr9fhhLQh9YJ
YEQzB021mH+dMIq/H8GEPR1puGFxZn9KO318fT8mfIPpAWXjYhPaP2pX+Vr+
dKpXcDIsQii0yEAB6k11xfoHjRROWfuF0Z8gQYvqxh5JLeLaozUFipqxi3+S
rXOY0ZmKd5cgHyYscZDBX8Jh1tNdyxDxcrldH7++bvyP1iaeT5h9T/Z+tvKE
7u1votrVsATCMOge1QgT3+P59vH5/fX1cb3Yse/JMvYxOA+xVYoOkwbFvmlU
cD0PBSlZ9p+9xjKOdRPStdXimTePqKpBbu+2QMmonHrGlpSSvtwtRSSgWs91
icFDVuNJtp59F52Wy4whkJHnhCvzzaC2o/dkghtxfqz3kTi+nTNZONDSKHPO
6dE6TOr6zLGxKH1OhPrN2AhzgXbY7dvZAz3c3fRWO0GAIuGFTr7xHX0j/Jp0
AszgKS6JnJPLsPLhgEA7MNPj55TSSh85AzAN9jU80MQVz5L8lSW8h1zbdN/5
vL++Lt6DnA7sRDoCm8ejZjxct73zC+Tao+fQRSt6DRI4TrCE11/JRkyxJdOU
9D8m7x1b0JrIT26NDHc7TrATElRWHOQPUM9wdeFv1nCcwkevcJJxjuvvFfRK
PAjwJ5hcRfewAojDQOR5gdUiqa9T6Wn1YAmzR3zqCfu950Syl1QApHKNid7C
M4YoHdObPhl0B+h+8IJfbxd2H50KcxUeMP1lChQJWFA3OyB2RHnj3GPedRAH
V3F+Inewkzlge6O64CaQPE/uEtYEhdIeMrtU0d4zp+MGpTu3YzVzGm2OjD5r
pONHBKJSkPXa5H2kvhOllMh7cBwa1pz2d6YuzeDTyyLOVWnSEo1t/61pmT49
oQwCk7FVUtylhh2CHMi6GljPvNlt7CtNAvufkTpr3AzVuhmsuJ+1H6r1gnLK
uwzj/9L0nkuSpFeS5fv/XhmgUJnBnRPjnLk59yCZVagGMN07Kyv7KHuPXk/0
jAwGjcqMcDf7vktUj/KQwLtns7LZxqnwELUkJ3j87dQ57S9ff/481KvZZL7e
JCW9xYXLuRcxCQWMkEp8+77N6JQEdj4TB/319XkdG/YkIPsj1PYRbYS21yWM
Ug0LsR0we7drG46F0vpktWQZiTPFrdYJy2ta3ADCDAMYEbrtsCeZSXMbtu0x
9V/SHEY7MR2nEmpSxScKIiGDBqPUdyZx9Ai/+hpEKXYoWqWNr0KKwro5vP/8
832fBXNQatYzUa/V/cn6o8/Pc69cmFzzO6WRKq9c8gn3PzrKrOz2MijIy8vu
Ba18K3ofT3yuLGxRgcuczr3CzSLgT8C9PyFRcPo239rrI1WSxgVaTjFvkIZV
Dbt9j5t1qEQKDRD4YwOJZyUuSIseU0uhD4SwN/wOdv0EhAUwRaytAIVuFDle
IsBx1YtFbv/t5XxBNsGcZccyruB1HpUV0+zuqxA5sXl90pCwBzl57uFZyWZm
ZUakWhsS86GPl2Aa5xtG0GuWSGEmgphyvtJQ+tRtVvKObddKyeBhHpWPyGIE
iQHxhXklflcv31STBXqOwdp50IVUEpH1fxuMc1Z/V8Pl4/PSy0wNhylH28GX
aH8ndWPHfD+RpAg9IUCWcDkDH2Rl23B5/7zapZcnGSFR9lJYfYNRYQUMdTFf
AgqEPSGYOqa1APg26ZihMNa5MtoWa1KkV4oMaTEC8u4khV3UcETkzhntJsxh
XBCSQ6eecQboSu52km+JVcawuLcrCqbk7Y8/bqeL7HlAabij7PmU7m7ludx3
nAhDmFZ2vwNkN/sv26t8uX39+Pg4HwjSvVPMOed1HjM5wbB0OFxEgXt/Pwz4
DHgctDOjX3KSPEN9SkCp7BhtKXq2pgayOlv0QL2FSh5FUq/ezw6JRNQYtuK9
eNvWfSrgTaFYndIn/PASeUdvCV18vMHxMllZoW838j1EC3FCgT0QyjsNrB04
dsVLC51ZD46sAe3+yJ6f8a+18VyxJ4kkGCZjmQTio2zrGN+X659RjjFlUXAB
vlXKOdXM1uHVWmhS3MlN63R05+7AU+v7SoFDmVJTG1eq47uLFYbO1QVaY76Y
BzFbYzZohJmQckTWj9R7rA17Z6YQO1jLT1jJl4iBUIB7inyJejmN730icwDp
+yAbMVqAqF1rOd3anTdaJXI8QXI7O/9Re4XK2X7KptG3UxQeuiBEHuUxvg9g
97WWD2lib6iQAJWWeUyTWQVx5gEmUuSgXJiUpvoFxAIuBAitcoKOtgFi9g4b
UOoubBYTxJmSZneFMYmxhDKCGsxvHw2v7WpfzsU6xFIZIPIANE8bgYtttcTy
FEgIJDeBYG+okQBPlhoOCozE3oVXNQ3XZNXCBocMyvaXzZacMfy7QBUDh7A0
qvqV8L0obVHT/1wR0myvWVBKNCW6jcDLQj2FblMVjSxyLHPuyhDtdyi8aSQ6
B3JRAnZOHGCy5OTg6WoR5HSAGw7ptUCDRBul1bD34Gak8NIgFpVQW8zoI1dm
sPW2LlpaC/ClaCrgmh4PH//8z7/O3WYBVURJhoM4ja27XqQ2ZWODgFxFjBCP
7dAfzh+ff/zzX//1daXnT7XbZe9GNA9/fVKk4czaRys74m2kry1SPhfhxWKK
S8fJ0MmeGtZG1mJRmeTypNsrhVNe85RKyiL77NCNJ/jQo3I4Xw5dJnA2H0JO
/rLeXaTva2QVa2t8ak9qp3qABE32QoAwDGVoJR9s0Z++frwf0612B2jQkaY3
O7mhjgzgwIAxG+L/qXD3IhYjDk86skSctKJjc3mw868g26lUXAgTOJUjRV5J
vRZRXYs6mzM2k0dgM3t9nZNKPX2erLMKyZW9xQU1n3bQ3ma49pOJToyXWlhm
HqJMWmlKf72oack4qk5xv8O9sf88smNzgRCv4m1r83it3aC8wllI/4rwLgm2
i8V0AqcSlDyLjIFA5ePYKXhSAek8tHgddl0Ra0AmNjRbVza+87e3WZCRuxzi
sh/SzWTyxoKHrtE+Wqm2SqbYsvrY0YWyqBAA1b1vcCA7hqu4cjRkDAjoSxul
gdhzweOdMPuxykJovbQmm4veRmo6u/k4IMfr53XvlDfo2xV+Hg6QmDIH+VJT
OmK14NxmW7FeaPRhXdAeZnNjhTaJULO3F3QX2rotSLZCiW3lcF+U8YZFHtME
CVD1dfIr4H/hz1ttyFlZr8PUjlt2C/Cdy97xDhq11WkkrhuAFArmAtGyXSud
VHdiIGJIsfKEXnJ/uhw//vzjA+0MBK3dfudGdJ8/2fMDaI8nUmyVlDSlPVcr
1/zoc733r6/3kzbKyrrTntSTdKX/AWx9FOTr89Pu/SrbrMmmtN8kyoDeybZW
6rNLBIui49GggL0BfyT+A7yKA2Pz+4VSypHIJiAWTRTctD0Du527G3rRBn2O
6su4WGam0mf69pxYj/zyOl2HriMCteRZHhWsQY8W0XCAKE5Vy4CrwRCd7X5T
lKFjfEjKAdROuJdb4V2WEyllTKv9RsMDKoW8ETqrIMiBpSPPPxZJuW24+jmu
7la1TLNlNML25nHYStiAdwdfPGSFUGNaDd+sE1oFUc7iGAOYGAgwAgWZo5Yp
RIahAtlrJsE3xe/KFY3gifbXXxbGDqSrtDJV5IkK6S2J59vALti1QrNLMQUE
Xej4SK6399vt/f3EL+I4W1HKmLUmRNmWujlU0YRsiZUu72nM4EJyFOLSItQC
zVRoIhRwkatmgS/bSe4Ar3Ck6GG7ST9DzndAdR4WWozuEFRrYomBW6dI44mA
2n4grzifFY6I/BdIZmiXlD2PgSiJGT8gufSgw+Rbtm/KaZMUAfLSWiHOb4Ez
LJZAWg5ulAAi5yTsCuaLpaOYSSZnegozjD9KPIGtzKOFwHuIL0cu/z0/I7h/
xP3a8eDA0u6B9jb0qgMOeMmRhgxKHFKAhFmkv0o4N04BPVGtasBBOo+dkoT9
o7UuDcDecstrxsGK9u1upaTxLLUNpHwT5CX3SlP3kown9kgsre1jOSlPW+oB
t3a6l8P48ee//3lqcXuHOeFi1JDj8aSAQeid1vaB3x86HEOp8l9T8LnD/vL+
45//+tdff34QBsFvvSb9TGHdKVdxvJ1N7U7Tp1o4mItkD449VgHccGVaSNXd
SRGv2RX9cZqr+RfBUWHRGnjj3V2F0Wq+jWP0g/tB0YoQg/PaNb0OJ7GGXGsV
JuSNwmudBGb3G2ntVa8VBipAewiaHTyifPUysVcSs26QKQd5vL5fcPtylzOG
wLqmyatwyxtwpHw5uqBw1/VWq553fpTKxTT4kYMCV30YwyiqY2ZDUCIVXpla
W/xKCB7CtxXRStbZlnoXqRgqTXA8eEFptAVLj9BjTD1ZM1I1SznOcKpEnFPF
G7vC59vI/qpsu5jM6NmY18M4iILFfMFullm/HWr0Qk0BumDy+vj89DRd2U/F
rrY/We1N/gqGDdl6wXD3dgH1du0tF8qGYj4Ic4UR3mTOvY9OEzB4ubVbc8be
ZGFvF5kUfHrsMlt5spmz2XuGjousaDHEWIGx4k+VPhQhG7BGnL2/fV1FjN2T
VccqUCqbXYuVK2vptNXzBknRlN0Zf1yZBDqZQQpxqJNebU84SrP9IPdbTb74
fYu2Du16rcliPxw6yFbr+Xw6eX16eLFzOuRMXa2xWsZZfzjt6iqinFlDimbO
VuIRYhyWeny9Pfj2oCprLmvtv6+camseGINjEqyHvXP+9ThVqZhVgxgqtZZE
lZzzmew0SF3oj/cXjPgI9giJ33teG7pYP/I4EEr9kw5nSUEZK1RLoXBWl55v
H9ej8u1bF2+J2ItCVaZX+yZo1exLB/EHj8jeFuG8N2zv0FOX98DYiOwoyaRR
w/f3E8tqEXRLAr10rtajckf/0gnEyRJMYk7AuiMTaqplAVGU5KOFe+KGMXeK
Qc1YTJ5f8IBCmgJm4qIoebu69p5jwr2sYgCdsX3fdNNKATxh9lSSD000Q5Kd
MoTvGWilM4jDwEGcrBvAwuiz68TTt+M6a+VAsK/GruKuFfbnjsFh4hZLtc0o
gwVyWsg83DSi7jgLMpbdghEQ0mEysSVpUH2nBD/UPNzDhbbASNZdLHiwyls4
RunLagw7njovlaNi9dQS1BTEwPFF5WH5GTDuVDZtpD6TJoEog4OdUtePz+v5
hICrZ/LNmlDccM9bLKR4C7eeG0SjriKJySduYaZHozgCCMvFxW0cjiNir2JH
8UGS5noEAaQsWUaGtd2z5F2F/u1Ah6RMjZAVo+8jnwEfAnuO0VUsx9GzArA5
Vg14Em4TuD69j0dacgqgRHCTRyIry++MwOvu4491VUqkGEo0B+xtozgoDeqW
84W6Pd4bzT0idOQQ1choCVQq5Fq48bRBlcAbezrSFMtuKjxDja8iBL25UTtO
M2pnIaU9juHMXfXSF8fKKqyE7vcBk4QRrU5ahW2IuUfuR7TGObyJG0eJctJ6
wpHYQakDFdCtIThA7Q2dmXxbTJVocgIVmlt2xWxqA0lArAQNy/Z8+/wYypXV
BdbyANADKz+AkKT46BC+MRg6opRpaqHp0QnaKz1YY/Xnn3/ZxX86Mtm/P0DU
jpJQh5v5fDJbLINA+ErJKVXyF60dhic2aJ0m/Nym9LL8AXgXeVgyBy8lsRKC
+DjsoV/PZptgbS07GhR8vo1wuOSiamrPiYAkla0gjTsqAV4avR+M3oqI+VdG
Q4As0VXfRPaGs8fX19fZ1Ho4u4p0qvTyBO37XzgmZmK+0bPPELQjPVkt7SeX
cGvl6e16Pvb4WKy+wmoFJky/ocyl8F2EdBWLnpkLkilSh3i6ZhPU6xxsCFqw
KeGyZk9QeGxjLqRsU3hMSqyZiDLMI79/tQ1zXUS4evn+PE9KBqzxRqx7K9dQ
b4G2QigSRUz4GIXlNVzUyvroud37z6+LDc5VHHxW2N7Oe0zKUEF7zUeKakcE
YpVsFiuOFn6xANpGvLEjTSwIK3DwkWfB3H4xBDaAFqykESfcTta+83OzLERY
rvmvssYJhBFBHNFwgeZyd6AATaHA7NqSolLTARED8U2p1LPnIgDyEOBvtSM1
LQeOS/sR9cqjuS1lNLLLObLf1r6nPT4NCEMF2nDHZuFnR+hXVXa+zKd2609n
r8/fn6b2yKW0CuRo27NfD0c72kIq8SUbof1AckWyBReVKU22LsPlfOlfSp53
e+7QLJWCqZKEntWJNTz2F8XUmJXoj5F2KiSoabRTKFZNaW2lJv0eJU7HBjxY
xrtBpAc++o1iNWKxJDXFBElZibwqcht2Pux9Z8R+0rJz8EigLEitfEP2l1u5
eoAfezhdrPzJgpV1/CR9xxrV1s5RXgldq/ggLi9P+lXXo2UoYFeOZe9DdB27
i6DxJTHUvwaLHvI3Bc16hyNjU1WJBMfVn7mFfDl7e3meLJhGYkCgr6fRr0D1
KF/P/r0MlLxycgjQaRMhSbLe+aAc3EYsQKj2cu/b3a59eS5ZGI50kS389KCJ
0XuoXsY+2YIlOlkpvYiJYhXh/cc1KuEx9etWQUFpJg0V5CXfKnIW5wj6fKDN
kbjCfoTtls+KsIjSY7IE0GG0yFlJr2Dv6+F8lAySefDAZh2UemBfgsDmckMo
YgCzcSLEOJh6HD4bDbk1HeA29BSjumXZwTN0uzJOHySWiEQAYXgI6U87GqIZ
V2Q0KXGa0ZGy3QosaRD9BHyW+k5QnFoVZA5dkPoE2A6f/nXUJ28HEyPpPt/i
dyUPlD/S/u5WnRFDadUsfn5L3grbSUk6Ow+mlFQgj7ZOtafmpIG1y5HAw/0o
l5FG6kgfEhdiY7CSpDqMnAkUCB3MeGFJ3C6fEHQzpDsL/G+kmejdcSw03lSa
dCD+Upwy8+eGJvbujFYEBPNRX9C+BZ9kHzeRLsutEpzsHi2UYiIDRaoxFpJ9
BZlRbleKjdAL1LsrRfhnRRjaMZIlRYL/43UV5hVJ2ZiZa8Vs7ByMUYqpSLqN
MNIeTOP8SRKLrKC3ZogYqFimUJDE1D0I39OKAUaTLiaTJbTbyq3Nni8GBUPy
kwPGZjJKJP4G6s9D0PbH248ff/z5588Pe4qIdkkd2YzfPaFlX81nkzmavsQj
G5l4OJdgJ5TBQUJt0gnETE9dQEf3bP+fwve8+kc9x7mKVlP2rGuUILX6DXG0
UilTNX7ETdlJcirXb8ENrsh15iGoPVilhrju7csTxQA6S52vpk+Pz49Pz2+z
dWQ3grI7eXy59zVxLBxamnnyFpWNsvD4qQpE1FBfjwpC2QngXbZK4LYDRiKA
O7GQkZ+qplx9Mg2QhkNMl6zuBGVDdZ/dewUh+zTrkKIYhyx9jXY/LDjYdDHl
3WpqD1WQiJg83S5fH1+WWbMXPX69ZOjP+0bJWmdbu7Md9JxIqmNn59Cm2xWJ
yc+z1ZpcELLn9uP54/00UDUhbZD0J7VPi54oDyFToH6Jpd2OiOtcsn4KVA+I
ArSG1hRv8HLOA+kvCsE6XU8szzYOEIp1EONhDouK7rB2ywLM7eViE4F4VBpr
JHBCpKk4YsNYj4r1y9ZL21c7m7Fci/OOvO06V3o6BsVEQla71q1fL3fn62Vf
wfFm4p+FSzKeJaNIif6xKoDYyBmh5rPJ68PD0xQgZCYcfKLUGVGRFi9v03Wi
JHEGSSIl0qXqG0y3sFgLjpG0Ga1s7qpcWmSsZ0rYZqHdJExkpQlI7JW06oAK
0yG6iEkdiVIXSmpi9DYe7eonmpftJ+9mIwpE4gHZKqjB8bIeoIaWhqgT/ZfV
NkFZew0qd64brCQgVJSuG60L4eWUMHS6Xg69XdTKo7KzMkGFW7FuA+zJYFbm
LZpGjak7jfhb1z7jpNMAuvaEiUqj/x2hUqHc4BpRupep7+7Jo44WQEpCKSnm
Aif12v5+zEZLKIA1wyw+ZN66RoArOR/kMrBC3YpDiHQS3Bb2Bh73whzuB6lJ
qTZ+ZYexD3GiaaEE3I1HXrJpFddWXgJVe7C5BmWi9lJdMtyoc7YO9ktikhFv
jR/UHmF6USyIrW5iie/o+JVkGkuLJKq4suI8Hkk6i+4eWCvvpiyWpaCAYr1J
oXlA2Lm3R1jlRSyIuYT0CrfRnJ6iHFe5CJuyYOSewqWN0wpQC7Y2PDn70/vt
ypVFTtKd/MnZppRq3jOYCYrfpZpM4ekPCmvI+ZQHBTq3vcc81c4uYqIjQqGu
cnwep/MJk2WDT6NEv5EF9hGtWbzBSqtzBfVoulGIUsjFowFILcNirZwAFt8E
k9LxF6LjctbqQZXnVUAGbctE5ZAsCo1TnlFC5nJCsNK75xEhg4qtjX7j3rff
Tjl5wo/Yn2kVvfQMXMo6Xlkuu7IzvmOKZDlFUMtjD4XXNSNHMOd0lOyYpRXK
fiUs1E6mVPPHZ5zpV9ZaRJQAOVfumi6xZlwVxoTYWrSZNaPW5ZSMp9j0yP/d
DIc9lQJcE4ZVIZHUKW2kvTR3YB3XleaQzLBjuAY0TNqDRJIT8XPFwfTlbRGl
NQMLSTClN5S5nbcZNSPAbdT3KkppR5gu9IfD+fzx9fXxfsM9xXqyLjA601HC
UCavg2xkrStLpyVigWkHa17siYaU5EqkRvtMISUiPhtWY5qiaeVX6XUqYwaP
dgRgUU1kzSjkJJBK0AoNZURhUsTQRloFQ5POwWaKA4cqsFkzAbcH5rLvreO3
74Ju++XZ/vUymay3OfY7u+1Q5kr/opES3xbPDpbDxj0OWaX9gbTKSKm6/fXz
6+OIS1Zaolbq9VLXReCBZrGCopWDBFYEuLw4JIHzh4paVaDgxZ77gYnCVcmg
Z8W1p1r0EV4ss4HVEgoPwsYieKa1m2+v801ej0oWY2O1kM+sQeHbZfGK2KNY
BlZ+C045Eg/WM8q0Oav4XIvG0+39um9+ibqsZIAlys3f17r4uQvdZ0uCISG+
dkpjurKjBnMHrKsqWoC3XRFGJQRh5SOzmmC8mosfNSQDqJABmP2ngIvuHAqQ
FVaX5w2szlrrsrpmWYYiE7Muh53956zri3iFwNc+u2pnbc3QxluFp4u1XWud
Yb9wDmBxgIWuKVIWruwno5pmToH1Z7VeTF7f5gvcM+ullULLcJMQD8FwWzpg
O7KLYP78Yve+AqQHnmHd+xw07JyBG4VFt4fgXA1Qd/omTem/1KoKyjOMbYrc
y+oxjSzWx92AsoM2Wu9Y4fwThXAi8rbL/3R5v33+/PFxHzPutOxQMHPmbDoF
j9a4sWrej1oqaZJ87GeQMXcYtZzEYcXQYWffqRgX8pXS0zOkAjCm17kpA7dj
rCMRbHl58X9aicZ0wA4JK0QwouHmGxXGRV3KMKKTmU0TBXpvaZjkOBPVPHfe
hv9LgFhPTHEPEdLeSPRyntyVrExrkCSwMCvH8to/sBMqT7enMkx3Al+g1Av1
WMg0ICE25L2MAEZ1kx4MRE2txXYm4zS58Ln2AbzRdrZTYDApLgo09gPahZ3U
gKNe6lrjRpY2pToPRXbaC5G4+pdWA42lvGVMGWPnq8nUUBKsQCGi0Y4qjVKm
Y8n3xO/hf8siY0e42ZnZ/MfX7QwvQot9/YVx7vj5zOPhqCaq4q5xYlOJhKoU
wwClyVIoG9QHdncfrkxx7dbaKzteWFzcAzVjZlj5fOZIV9GUM6fiM+EQarj3
G6kFe9/uaC8txqI9LlRyrNsr5yOivmDDVlQ0C9C/IrsTq8K1IehKlaBHEao0
4PK+2sQjV+FhVRQxMQf8YQL08uZSn/FNkEBw+3y3BnLUNYjsgr5P0kPGRxJE
lwpmrkp/meyzsgNypfDTUCmP7F9hHdnBQPdKGS9zns74wLf1WCiL3C0jVsqT
lgqlYUAwS11mNXtCm1kqkDyWEVLeD303HNeOXmKe0/aVZp/ss3U/M+cXDdCZ
HZWmnaT3gCWxx99uIbbVnTDWrnyV+aQVqBBWO99TsA48oq5wjQvVF6l1wUb+
rQJnHysIel9W7/aXZdv129PrPMrs2da0TZmAyiv2AC1YV3ZPnpmpWE1Nwyt5
AQnz+/H08ePz/Wa3PyFgx7bcksettHqrMFYBUEdKUT3nikKwyqQZjqQDA0El
9Z5SiqMH/hMXiSTsrJSTVHhFclrt07EnZ4leL3ETjXDQ9qbWHr+ZafadKH+S
Q345tZNZ/dig9ZxQQIjZ1uyBh7PVvKip03A1tf/q28vkzf7H7keIrgRlWR+V
ktnGC16Wfg2njnCqhH5MpN1XyIt1gZwZJyKxDwdZXZiq7fkdSMHduvm1wE8Z
xBosJmgXqlRbJ5Z/Md268iz5v2pH8syjsmj/9C6BY+tqLXNSZcnwnBSxIsJL
RdAkAdNxu2nXmwz/0g5VA3IO+HwF9dy+zXDbMR0qmEbprSS3kIgKAla49xXl
0Y4X6y35E1xnrOYwkn++I9HIumM1bxFlhL3OUN4WUzRtDMjsr2t3x1Of2L3P
gCHJHRhS6h5DxVX7Xg66qdj+DC2QDg7CrkjJG22h/QKYpXewOxxTtFVKYaqv
AMUBGipWPST1smJI8eWcLmObxfr/QzgHjQ3dm/3FDuK+fVzwE7iL7fs+nk/Q
hq2pBAI7ebEiGBIkydHzuX11xCElGIiEs7c3t07Wr6/TDYEjfKS7rgg3Ueyh
bgp2T3HTjce+yvIWwqW4AZi4uT7tF2PX2kC4XYUFII0iDY/IXXlLOPQ1Le5k
5xBYjw0rd/b79R363uUMRnAPmZxGD4eopNus9Gm9xZYvBdIf1PGyV/MQV2I6
91xeLeaJRjZx5+dUHgCpbF/cPNbJjHA/wi0iTkIYoe+j2NiGVCNdN+4OV2UG
Daiv0aAhXoAAI6mf1Pe19IqDDlSxuDhPmYzkYsO7EYrkL8YRdoju93ZBoH4B
zihkQogVM9RkSn+cEiBR/YATae5dc+WgWWlH/BNB8yY2L6uNFjWFB88qel61
vGJgnWyGAxX+AKEFQtX2hG5g1WlqTveDu6wksx9E9RfMV4HEiEbVzmwddKTo
g45qPbpTbhOQuJnjeJhuV5VILSpXGFPwReumqCS7kCPCiwLmrcfD5fz+9ePn
J3RvHZBSq1uxXwrxLk4rVPVS7zLBrx1zds0bOfVKHO6yKK98BIZ+mJZ1b0dV
pw0zyYkl6O4qy/jUqZg1b7KXyt7nTANKzmEecf1k1LdKjdvJwiiQAt/BIO9e
Jaoe2xDFC4G9sbcUox39PJ+6MLC5iIp17ablRhiHOlcuWN5olKCqwHWJsreL
Ks45dmQEfTy/v19w17EKYROCcICOjmm1vi8mEdJyUpr0wls3XiwnhbhwW6U7
JkW3u5J5fVHmvHSWjcSZuU8R9CHLohfH4ur/SnfuHN5QoR2snA2rcOueAihV
eBrPl7QHzK4FPpcfQnQuUTPdFFBRCncawTGvs1N7gfs5LDshMpShXan3kC9A
Acs8OCiqIqvsAsBpCvhTsnLuiXI8KILOakUER01MYE0Z14vX5ynb5cHZQc1A
ymavtOFSeVqjlEWjDg1eb1VeDOj5xoaT1TzXjx8//vjjx9e+3cIztYZJK5LA
u62aYr/03xfFt5VzIxxJOJWMdWErF7lvi9RaiThFSkqRWN8VsU6DRsckwZc2
oWdCoLXcUSyhsUE3ae10oZKvChbT5Tb1zkIXTYNvqUi3yPbDrDkcLtfzoavC
+Qu8vNk6EEsiIFUEeATMikIeYatNvCaRUcizpSC9kRqOg4WJptWu9pHZ53C7
2tWvAb8IWAwe2e0F21jtOaN+4tdmKzj3Bd/YxnrklWDZHBsM1oSd15erWDSN
buiPeEi0rLQvLcvEoSTpTx6pFKNblW2gpU8XKPnkLmZhp/miMFC13XGHvsz5
aqIsZ6Ve+m6EnzjaziaTOYHHpVhj/Z7s9/v8mVFdwxflOZl1xp+hwG3PMayt
fsSfzMW/suI3g2ZxPvdlEAhtu9HTol+Jr9bHu2REyWgqR2JxF2R78lyjS20L
2C8tUAZ1OQseO9fZzVER6bhrxIoA0ChCJXKwpke9Uacg6/NYP69AcfIm1zKN
U4KyxQywgZ/O+ybcWnmytaJwPX16nqwCpzQk8drKNJqx2PXyVO/Yd+PlfL5B
185MaE/KI1mRzCZF48Sz3O1OrCfqkTTOPc5+sqRrcTILzYnLZLMMcmWglfHR
7mrnlQhTzVkgKEep51Yd1bhn3Hu+XQD5nMbRugBkNZo/0mCLirNTjJYsM7lm
xZhS+r234z1mPUfGS6ZdeWQJVYMCo+EHk2ZlvTSC+IN9iKmyNIliliONgc42
zMSnJ2WPRece0qAbk9hsU9kpBtbjf6kAlK3nMLiq8Dh1pVaU7oC2YxmF/+VM
CdHkYSybJ6FjtNCS/rAVVztkx6mmITgFPFlPCSKt3fK8H8oOcc6q/yoDz0Lf
S7bFt05N5SemEOxKILcvMmZv5/E+bSVHcCZdDVou+7RxlelTbZTUq1yXXnaE
FjMdeYgaY6imyURzc1y6YEIwvej2Q7zF+iSae96h7A523GqtyOCj8rZLOYH+
TTDsPt++/vj5eTw0JVJxyqZwbT0btyJVorysdJRxwZSl12wIpqo65hro/1Yq
NpFlQhTP7JStMrWP5zDaqc46E3GKPU5Qp+zDwEtiPxRcbolGUx3LqYTWfN6U
L/Vd38EBS/nSYMxGA8y0oogJU8INh+G2QzwGBYWURJiZxGCm9yQaDA4qKbSD
UWmQ68jVA1J6QcTyl7Qonmr79S7Xiz19uAYYLgzScXTQbM7XKzD6UREW6CLE
h4REh0PNLjDMK3zydlqi9KMWyqrd4f3z6xOzw8ftoDl355OhQjeLX7aVA6h8
zoywuFBChGTr3Pv+/fFgYnootH5WjpyknZFnDHe+EKs0+hOhCgiwyikRj0Zt
LeyeXk2eXxbbwM6+gTwPdIV1pVlx4slnVCAsMrw7trLCPYgxh6i0g1yfIf5e
O/FDq+ZCoTc5ajN7C8Pl9OXZupes9Am3XVhgUjqxNElThvIjnCDvuYAM1Ogs
k5iu692w6uv2488///jj3AeL18lkikySFTCGWmaHfUHAV87zrF08ljAsG1Rl
1lVsVky5SydFKVC2vteQiMc3bo4pQmsnN3H8i2JJlnOJtaTrUExL48b/sgQj
UVupKiAKa3jrbexhVeIEkTFLZtQFNIHbqUuWT09PsxUphkW2BSvRdPQwMNv4
THSvY3JnaHdH/KZ5u9sJxYf1sx8PQ8cMx6ps5LJft30vvYKMxvo5oA3jIKEr
3cynL6gIl9xooRbjq61byn4FPFIjF9kdllLcYaY+De0Ew1abVubukirhpcn3
Rw8pvMO24BmVl0iBF4zxgfLlu8vlYBfOei7HCYBHLdjU6yWr6WQG16cQY7QU
uMyaJfvV1IWDzxe23hq4vmDky+ob58Z2CzPGKqiXp9e36WIBasHOALtQ2yqF
ZIPrLZGxSXFnqLlKzQS5XznJ7ErRVJVpJ4NiRrqasyFQ4m/s7thACdeIAERq
ycyJ/AoBH3E56dFRfv2+y60wSchKpDNFITz0ZSnJNEdEXUQrQkIKOarsBECH
GJPHOXmbb8KUF8iNXKE8wQqmaeQuI2sbzOAWNyd0e2vEtqslSbuN5pJYVcp+
f8arBofMeoi2xGu0Zb7GchnJeG83nH3YLW96HUvIDObFvhSw8drn6Jbi33hT
oCiXg32D8GYVL9+q+mQIwWC980m54lSZIvCfd6pcBZQjI0PpmWgCKQjlF+QH
QjuLr4g86lIOP7Agl/MJMpDdaSw67cTAiK4YTBJ/OaRQGxIkqOMfj6RAOOAR
qN4OvoQdOsVwwWGGxsMUL1aqCWpr7TE64lFPbN5gY/O32bNFNbzdxPJISKqk
5GCGWsJ9yKvYq5ZpPF2dVZyG3Jrec0JzzNZMIqTh9+RhrQSdz457mJ0hcmaJ
PiuBBIjYoGoSLpaX2ooswhxhPyC/IyNOf7OKGl9nyC4n23DOIl/bZLFTBPvh
P2NlqfPKD36Npe95vfzTtZQQje4Dn7tw5fUUqy3MHbuU3o+HrkZHyGR6C6Gf
uYPCmRLP6WDdpsmPvXoI3RXkAASHRyRDDkjglqgnGR9F2WmWyz2pK9KeqHir
VV1cCAIBBF5pr6kaTeQ82qyJWecWQQ0qCPKTtpJ0NpdHYZey1nK5XC83wLtB
DFgzgCKenBVgPrkqAYlR0Ja6La7xyWylyASCVAUS0s6LHDoEYHm5o/497U8H
b4/l+MH/SAFiRfH1SvitDi+tZkStJKbInrErWk9SPXeHvoq4DEiWsMoEUQs+
x493rcL4Hy69VkzMAAxf0fgGjr/HnmnmRRodBBpL8t220ju6+qBXuto9FUgp
wUig6V9FuRCClTeYcZde2F6jHitOcE/Tlbw9WweykQJZKlk5N1KP3gmRbEjh
rRweXakoBrCJiSKj+GGFJBEhGCl5bxVxbUoP5ArpxWIVpcrO6CU7wtfD3wLs
hsVl1TGMsuvTDpyrvZ9YLFC6K5w99t3SeP60K29fL6bPz8+v0+lsNp1ZX233
PlxORgh5LiOhUrcjdcoCF6CvitCC47RtZIoXShUd867v8gjoD7jgzQxrWKxV
vj1Q0lxkuaabeIwor2jBQoa/PD95ullLYZXdt0W8Wky5Azvx7Q9q2uP1dmyS
+eR1KjKIPeaax6QYittGIMtc77paSi7IRIyqMKp6uw/TCJFi2R8udHaSBR32
5/cfX9fjMNjfJCQWOofVlntXAnz7/01fHh4evj9NrfRGEDSbza14/8WZVE4m
WjPt5nQrl/c4qKrFZlbJtplKhl1Blx6bmpxwvoYiXS9eHl8n61jPiMhPvpsK
iXtdrqNmJMKqtD4W5aPOVEm6uWii+fPLq/XrCZpbyKV1e28CCc4A70wmS7CN
ISa3OSb2UCJPeHloX61ueH19mazW6B0Y745sXJl44och01N7XvJocWjYgUe4
eqxg84gMrVKWpLJBzotwInYlKBksWPdq6/tSa3lKqi9K7lQLH8KoosTzyyIW
Ea1nLabUavZY9VbHnd8/Py+HKodcUbbAFsqIKJtUqW6pCKIrkMaUKRR/Gvdk
iWcPcIyndC0MG8GFQJQRSKqwx6Lf7zty60P40r4nsyepGdil91XVc+DsmoS4
xABEBZO/AldYY9VFLNjDUB72pFOztGql6a+k0c3uAB8KilbNy8HZPdTLjD9L
dRxcenQncgbR9CP806xfK/dBLFCJrDhkAGr2OtM5fCUkgP2mrkNtMArxZg8c
kD/Fbg17eiRv3m5UpQYZM0A7FNHHHhneqENtrYIHsp8AZynhiYEZGAQHYIwr
Dn1biZ8SEXkaiDonxQf44jMeG+VF2N8i6izEDmpS7LFiv5SVxLyiufCa1/cf
u3YRrO/Jsb7kYujbKVY0bB24jfhSCtGlM+yOjLoymfe1GLWDg/6G2YXaMaCa
dkzat76zLvHsLA80YyAYFNooRSOLUIoOF6PZW1TJkKAc+czR9/Y3ZUobFeuY
EtZjVsUUE7UszxWZ42o/rSyUvdIRCGmPqp2513ckw1YEwIGmiraSNhHni8E6
p1PiOTrqKfXaIgmRRXzsfK6jdsKusNhxiqFE0xA5rsj7jyc57kMlaYZ3KvqA
G8qFVLkyGmh5qju+0R0bmrDkusTEcReq3/77StxjVbNimOm2hyDrhL3reMpq
MeALresoJ/R5oNdWVdRqpSNmMEMvCTAjZaDytJO+dcRlBrWpKtlasD8TXG0n
Ag4bHjWWaFn5FCkDZFNFhS9o8aFvsnhN1At5ZzmwptP7+9nTMNDB7nUZd1JA
UBfqVWSY06mCraVXgx7I+msrnxvqUfn7ekUsqpXX3F7REqFuSqlMWg3WJRTA
asLkG72tZjXjIP5cMHt9eVkGGTNdaQ48STkV8GMra8JGoNUN8YeZu77EvFf0
ITwXCEAow6NgQbC53TMyrZKaRRRZLG1DmnkADGjrkr1EocbSjvakFKe4bkgB
O3/8sNrzetxBXmMrvFXyQk2qye025LO3p4fnF7v336zz23qmGypiFtNU6ykK
iSyV9lW8I/uESsR7zCvyRgiOVFwawuD7Ds861L/lcvL87XEyI3uA52kbuTHQ
6gMgIORMSpqa8cM0mhk1yQYwbSzfI1PBRrdQEm2W89lym6Huvo4FYPr5JhFg
N0fEudEw2z58gsdUQcvh3Hilo94nFYsiV15Js4e8bl+jrEbj8fb144Y2FMU9
BoAYnXgoQ6zsFLPnh6fH748TsgOX84kVYttYxkWZfjhdySNHVKrIMOaYSIua
nEVCx6wTr6NSjKE22duKAJcdR7SevD4+vk7XkTKaNFuJ6I/sj10quDiv1ddV
SUiIXar/Ui0ZX11tpw8Pjw+v8zDM1fPRCgqhJ9+dBLbMLNerVObjIlmLWA9W
Y7sgFQS+DWmW7Efk35Yhvecuv29g5K3AmWaHUadDNJcVJSugfmLsAP4g8Fst
MxtiVR4FdxEX8RaFflPR2gjpJBws6xNKxXuWBN81+Zwa0uDU3J0vX3/+9dfH
vojXSCvqw/Wyq5hDsHywt2I9nwkDniALjrnSncYWJ2Qz23+eSmMpYVlCeIdY
FmK0J4myMdPtYhXElch3Qh1VFWTI467Mm+GIPN5q2xVxKtL1WRFv7wRDk1Cp
SftOPDC7oGkm3AUHqFQqZUo/LvDex+ekBirChENWryha06a7T9RlflaToym4
3fvtTs2qkq9pqbQMANuARIYVGhelkOFD6ylqnGhtt9/TOVmX2SbbOVWjjprl
fKl7nw6Y9d/YKzZQZWKlKShusjStOWgHRjuSL2NGAfGjDC9UPPacsw8qaifj
95AVrP7JQrhb8FRILQjTVDyjCixAe8ejItBWZBXqQo14GznYU20OCslEskL5
pihY2IFQbw6dNsuR5DASCUhrXGhpisbPvrHDaY9QAVMVhgImoqW0B6T52V+k
mOZWtjpNMlyOTafLTQAat1fBIP1eeZfKg4bcRq4+Berve/dW7SmL/gIFfOez
ZwnGoB2j3q7R45x069/e7REaCLpZLWdTPLOs/qjnFJOZayQVawGaK91DdgsP
/WFiKRlAqRxll8aknhrAkUWFB6fVntYuUcAJezRS5EaVD1o/12J0ZTJXuUpa
9Az6WZDT3EyNfola4UqlbyNjwSyDyCPytvn9MbefggNHf4qSn6LUN+Y8KL5G
YL8uAaYPbxI5JtkW8l3xuHSVEndyAVN3UJlRDLDBcGNcI+oi9ynd/giImrSC
e3LF5XQ+j32erafTVaD9LvdRb4cpLhWryYediI9Kv4bNbY+8LN15dv8r9KGg
xOWOpAlg/a8EdhEpGJcjAUE8qzFO4bR27S40ndM97v4dpWsOnOqtRLy4I+Jw
MZtM1tjGlPBaukawQAwuaHHM6B4wKBxflj+YR36J+cXaUYYluv9wM317fnol
cJAIATTera/ICm83qUf9pGbMJdt4HDmapSi8Hj6+//zx8+vjhrcUTjqayA2u
ygq8S7x++v79EVoAkW/rIEEV32vmx96zqaSRYI3N5q500U9XOxHaOnn1J41O
H8GEoaJoO7V8eXn4xz++T5cJeStbkukKRV1Zd7q7SHegaQiPkWpspqKVnduz
BUAh5eTxUvFhl2QyzOarVdYcL9d9WwQreBrkbJTKEcRvgkaI00WEb/si+bYq
MfhDTJ4Z20C7d+xoqXcnmh7AJmKE2MX/eT0PrZ30DIH48TPhoAFM29c0n7y8
vTw8vS2Qv08nk+mCe16kcnZYhBKm/jyhc+PZaOEU2bfS7k+e5s1kHicDp5J9
CQEgrC1JhY+PTxPrKlPhvvdg7Tjl2Ats7XIDbQOdZtxV+XZp5Z88RcrCtvNw
8vjb3799e56FAdLpVvtfjh6CvFCa97xsdbol85YhZ5lg9uHOySN92bGcXutN
CmiAqbudTUgj7TZxz2DLW1DhF0EF1GikBEfKbl8ZPVCe0qQ7uZ0BpoamMHSt
qD/sm4xVM1ttDPMcYq420lPO4gP1hV0/bYcqtWt47pv2cPz88V//+c///nEq
YwDhWX28fZz6XAZru0xC+KkCgFsZoDDUcJsIubuNGYXhH+B1xdli36prp3ku
GcukeAt2Y52wNODvrsQt460Gg7MHV7ZDScIHh9crl+u6aaHE23+2QdE/HnVd
78n30LS4atzPnbmiXzkTXDGeeXI8HelEerEDRFW1e1iyM9p9MXBHVp076X7B
44xk6BLhyS02eNpd606iX1cp2wDx7Zi5aAKwP9w+Pt9v1/2Qki0+Wy4D/KYL
+x2yGjIVqJ5BmgZlfIneqvwJwsTqYdSt49tMalURfLQ8ZLSLohU9qGz7NVpE
CC30y8vpK4Zdun0Eu7VqqX6E+aZ9uZYtDHdIp5eJEAYjhE92zh7ESZ5achcA
S37V6d4vvBv31KBa9Nui+GXOafcCHAi5xe5fE1GceeDzTkcVU1LLaQrWq5LQ
UnronbNIK7djsCnOOJwpTxrFPZ2z1PZ7HyUcL5N2Z4oyLu6fXa6pPz5uUTvY
8FvPxJD/4+N6sXKd/bv8MQEaC9dKKgzAXqo0Ujip5iAI9azlZMhBDJzXZWwT
0C1qnOBzVbTBCjD2Ofi+z2FyLUiVHmXf5vJjZV8ry4D1vupNakaGs7kziOzF
0IKivvfm/Ar0rEo3t2I3Ydw4XwV5cwDATxPZdZVrXCnX+TZAV2jMiC+zEVlT
NGBmNPRyqezxeJ/CCDsi81S9pLy0HlQgSZpWDfaNIHRAjSkKcuuIHRXNsqpZ
oXM9jQXh5AAR7llujY68xjGUDsY83LVIcozyxeCfVBfJ6JJSlIxEgbvgH6q8
8mxChewyFfIUe9wsqZzIij+snLNXCXGBfHPf5UwzK72s1uQFfBH22THwyDxv
V/TW3LdkMIXoWyA5MUmIhO2v3GPGBtXaKGl2eTbi7eTl6fl1pk5zBSwFcy2m
1lIsSIlTOLMpUgXjJB1NOcmS4PZWNJ0u7x8fn18/Pj9u9sl1FWpsRZVlUCjW
09///vvLfBWJh0QXmugn4Z0ZGunFlKEhMFcmGYGHUNK8KrTIPjClDSCNcyUi
A8HN8u35+7eHx3lQowaTjEG6w9hKjgYZyxHWljgRInYCaevJRwc7vyKdXc8T
dyiPfYyGbRYW4/nj47LLg6W1KMrXyolVslYY55xCT0IFrcmHrLGJz1J0Amkr
Qa9M+AkWJCHDGliGH1ZOZKlnSWxjkXvwRNlbMLd/zd5enp5eplZ6gNWx6j2W
cbQWcTFV0S7npwiYFIR4pqwXxJx0GDoSkmt3v+pSyKRLDe13evn9+/M8SoA6
ZNVwOtnDBIWeP4l42w3WzZy+Zqgj8qdiER6km1qvXr7//e/fHqeLIKp4JlhR
KVqFwZNvGXhji4QPH1h5nYXrGYOoKiOEgYA90kZxLQnjsBW1FNWWHW2y3bcj
9nG2WpJe0+FAnOMQS0QQyXSeY5RwLpVVAdL72e9T7az0Ka3jZLXCAJ4b1H6Y
LRvH/G4PQ0NtL00roZkMgTUStZ///O///u///LxVEPqivD1eP96PtVXJXJd2
+bJLtvdhyc0NdNMORPutcCogYyPXxy1WdgH0qIvIfOjKUHHd1gC0u+OusJo/
zJT6zA69QybD9huR03C8gDkMGB6QdSglrzUVuzrjc8MgPYqut9sPjUjiUug3
GjApgVSbeLaKiLVJLBDMxb4iYS/sna9bT1+zG199il3KMDiYcHf0q/T+1vXW
FOdUjpLa6Qgq/CoFM9fLj0+qYI7raBhvHz/sX7dznS4Xb3YXr8k/srKyyHD/
c1HjWsXhrh0aU/g0g9NAF890QUh7QicUCObLTATzpRgDofpi2hh74EYr1uDC
5cnK7/2l+NLqHB3Kx7ec+1rc0zs5+PFoDvrOdKhWtUTYTJ7rjEcqK5TCXsnZ
lkqgEt/XoIUk/n5NK1Vup8yjA4N4vkhGnRyH/N0se3UNOhRdU3RfyQL0GaS+
aEULkfIWahqsTs+2o4fS3YVrC4nZyJ2w9xEC/ZAyGZgnI1HkLhCVXsoku7c5
cN8vx9NQ2Y8cg5rZ4GRlEK8dizY4HHxqyX3/YY8NtTsNkCxiklUzVoGkp0n3
aN8Z+/qUZFL9TVbUdFmEm9V6oE4Tckbm43CXyKn8ZHSC9Ezy81ruCPvodqNg
Pk4XzbW918YGNeESky9xFUh8ulGjk04BTo1LHApJQdWWYYSQprFWGoL2HpUr
nuPIji+reNbar8HfXJOoIjgued0amkuFre2xxiBiVCBxLTVEUSQzLhMruhnG
HUpGlmGkRD/URR7SS6cnmx7vzp62pxeTyinfHmrRuNyGSmOAKWY1aCUClahj
7qqmJFBsL+8KXhYNdOTUkzzTt2w47emM+yrewqOWCQuKJ++anRZ2dFLiQjig
C9WkHokHjQpZDaGD2+V4ZxJW+U9baris3wku/Bu79yWsgpWV7rAGGqvrD4NY
kXT5PCOQ0RgzMi1TxHmCdw6xXYup5Xi6WEf748fPn5/Xo72u+JVXqw085M3b
97/97XFqDSv6x0TDe4kbqOd7ReZVKnw8yo4Mb2/TPSawkPhuOJy1kLGLJVf4
iRIPJo/fvr9Mwnrck+VLocois05wJ5AXwdyxkRRFVQWLRnAzGalG862yKTXn
QpLRdUU8e3l8WwV1d/n6urQpDBXN5kinW01n6v+xbQi5iA3Qp4KlpwgVUqnk
tAt8YqjdOUm7XrIv+w2wvgNuIRudSEarAdYktr7Zv2bL1ez15fl5Ol0GETnD
6yjxalkIklJ4idxHlmxaG1WgexWePaYia+OR1SrDXJgTqPV2SEXL14enWSgi
hv2ow/l6PfSpNH/U5jEQyg3iEvu0ulzVE8+4+Pzzl+ff//bbt7cZ3n68I/QA
9uvARwGMgXiHcHaYlPbUZTXgmCzidKYGxQtB5VRZCTWzuyGMBDndEvOllPZM
uokeDS6Mdd5GJR80Ah8leVrW9wdGK49aG9OmRR2U0yAmZYtMpwTpCVbcqhik
LDQ5sI9LZbwr6hz2TSP/1l6utt3p+udf/+f/+Z///XUuY4Jx7Wcfr5fTriIw
gpT1YGWHx2I1n8yWST2A/E5RMsIvBt2sE8GX0NbhWsVvVzvfNiVxKtWRfTlt
Gqg/1ViMpTYjGU5NBDOk3O6HnF5tvk0qmZTF7skhfEX8GMziOUjYfdjzHbkC
zFMsRJ9WviuPLgWNblwl3ekJwI+rcFs7y0bMKJ20toc9ejS7luyY67mFpX3i
GnaNPU0663BR37hblRW4t1qezq7oxxsGsh/v77tyvZzMoczyKjKU7WXjOhA1
pNWuREouudCaXRcR1hom4lylkhm61N+3/C7owuLGMMMaqx5veH7vaJdzwMiJ
psrCGdfU+2inFJnLtcIJwv+Q3wxzUmsLTUNZynGaFVpv1vqv8yOjmGAChxoK
kBJODXFD5A2qmKpZO3rQ3qBKUL8hgOm0dIeZz2p4zwSDkmsv8Ji7r3slm/Nf
1KfLzJJpGZtNub4y2e8AKffKT2U4z5ExkJ8E4Xh/ZMlSy7TPBSP4CiJGBsYH
KI0nCWwrbqrlOgiQLFGjiOMrbwysdoY1xOPx9AmxSDMFeTeDa8Fgl5f5dH2/
3W7WEwzy7uusqVT32BsdLvBipYwa9vx87IuU6shjJdWOxI+NF6FtIdRf1jg4
ovbw9ESKYu0sUSMEMa8rFuEEHwh1D8WnpgJiASgPXsHffI0ueANSJ7up55zw
rGzZcKxJ4BILPlhHgXVRs8VijZa+cOdLr1BABaOVpfsNGl8eUCTrE25rqz5G
koLzRLcnJWSsQjVXtJhEUZ5XpQCdXqaxVnnOg14cSfLQzQxWP9ihlNgb2DgK
uqs04lGCg+OCcvkUmOJ5RjOrOXndMt83leI0M7vcBFZt73aq5vFjozqr5KgR
7RVzBB7sLayRNZZM4lkDWbX4gORu52wVs6aU61zzl+3c2sy3BUwS+/zm3mnW
O6pY6YZap1znPPAiqlkFmkvJBgQR1WVjL/FZqV0fP37++cfX7QTLKZYYikzV
x3/Q7pOKCDzD3gRuYNl9ObFGtX4EHEeOUKUhpDW1L1dqycqOnALL8+VoDS45
6EJGEhYzf/7+MFkTaj9aMYNOn3CkkloIxiYqMoAZnUI5Fe+RSwxUpXapLVna
JzDM6DVZxSXL6fPbYpOV+9v7uU1gMoM1oF6JVzM9+9bIlTJI37nZcv+qmHX9
nTCcsoSBLbbXd4QQwrqr7g4fH+fToS1Y6gLpy+L13Gouu/hfXmfr9eL18enp
9W0VxvoWI+1XWhEuEeUToi3KMBpsvRC8Lki+G3VZu1pWr4aay+4mutINVpvN
7Ol1Se8n5EB3vFyPuzLcoJmkFuC/HBBhr/TUwnmWmX19gf1w37/99tvvL4uF
1QIEbhKHY5ecguAb4hn4PqGTY8S056GAGqUUKg/ApBhASGIfnl2fwOtj7LFh
KvcYSaxyaWAaGin1UVpWufOxSP/mhSwSF0IhOKt9XGe3LG0Shnir7eymTLfB
1rM11gr7kVOm6hr2GRV2USdOWuV1vdlvT/m/P//86//8f//v/3zts4inwFrS
4WwH30DUFvo/nJVMed4mi7ixzhvR4Xi0Dym3HmO72oJda3TAKziaXQKHdZ0K
1ILdgTlAxDq61CaJIA39DqIal+Rb3867wg5VO7gisdzRQI/2+FonFGbteGQ3
ykS7gTnn/gxpfzT3FP9Ws2qi5AYpqCQL6hhn0zejYjgcIYie+IAZTRAkQu3T
S90lnp5uqV7nFm3qTui6Um+F+8XxHpC8JDNt3Z2Ot/fPz/f3Q2vVMyEfpPRk
Qj6IBjCoc0U1VlV34VGGMU4xA1w6pXz+Ryt6eFjow9HjYA0RpSBTJhF+VAaq
XukjVYYABZgulemjdBFcdReQSe5VUPAo5YFQSXVdStAS7kzmVKb6Eiy1miYW
QqVrHEr/DZNuZX0tIwTNMjlC0H8ixRA/LxcLqfWoLCpvFihSVHZKVSErnmQ7
rayGX9dB58Bi/2jlHO4U3yZCoKgYuu+lDKNub3GYHu0PpvBTr+9OXTfBy9Y3
eEiPjGEF/QOavma8Xj9/fNzwdfR3GBFq+LaX+6NUVE6l/OwIP10kWW2tc+Zw
JkcdDX+tlL00c00sjLtgaW/vKhLepwMm0pC4NFjJgx9Sm363F3YuQm9VvxFK
rX9JaBE6sESyMWaM/NV5zDRaBEO7LvfqH3j5dd3LzNk5+FHGjEaOkr2UdV1L
BBcxrTK0byM7v1rlbWyIFVlg+wBfIOWbpmJ1192tck3jzoAc0Ck53vZJMCXU
7sZ+nTzeiJjGWd4SJKhAU7u18YUrGk76GMwuXXPf7ijhUr+5Pcjt7nS77Cpd
7oOkg1YrSZ4N4SZUmK68RzT6itqQW8M+jY0SekNGuyo7xYuGEs98FZKsfXZ4
q1hNURDc8wjBWFkrKQ+YXXyiwWy4LoiaoNdWGokrQ50egRI2mD8/TRasBvCU
L5SaXpT9vW4fRqcvyzqpaQZDzDKVCUX0y5xfT0+q3czWC/zxRXoN5wSOjdl8
+vLw++PbOoqR3QUch4NX9jxGbcuJqny6QtWQVth2FMSAeUTgKQVzavEpHyFT
dnUcrjawQZfr+cvT8zIspWGtc0JowOhWLlpH3NFaFUnMR6vXvCrvWJfeLt8V
mLEtA+/SV6VNmSymL5PZOgzs1+9zuzutMt2wgsftzsiX/CSsGM5c8IBdZVi5
ny+G02EPPGYJOlS2v6MAigrTafbn0/V2HOAPMAmJ19OX79/+8fD4+PTwMp1P
n74/PmMY9w0KJ5+UdDWCHJJalJWsWQh3Pqdq1+lr6uBswuzkWhj2regvC8bt
FPX2PCUl3h1FNbF/GO2zUm4Ii0hOvmAD9aZV1I4YThTSy7en3//x+7e3rdqM
FKOHSGJS29o/2yt6lICuVomJ9rh2hDZYxw9MDaYBNW8abZaT1xe8fCu8tog4
tO7es/ZEtWvP2vk0qnFoZXsqhBWLZQgHfSjMAzcGaTR2WxFIbaVUQn2KEL3G
EgNTFT4t1k8R+Ps2C6Pcngh0gRRqzXi5fIAdQvq0f//81//9P3+dh2SLHJS6
ZjzZl9M7iJExiD0hi+nr6yyqrJNTQjx5oG2pViBRprqrcGFBZvTCmJ5VC9sR
xAasyZGfMocusZgREVz0+9OOhVXTX66XU1tGG/SkiXrAioZGKv8gtsJAW14R
W52ZnuSp/aHa9OMbax1qeye1o7R2riuTFixxVIzj8XI6WkFzOeDfkqpLnj1O
En6lnlPM0z9RYaH5bzW2pMQUjIYzzb7WPWsZO16tC7dW83o+j00c2edj74vS
rtBx6UDVyOnX2h1CmJiWfr6p/ka727ApZYqQqxV0b2GVizunIYlV+q0PlMGS
kx6ymNq7ERE9IpIt+ilJHSrnc9dKqWYIZAePfXoy3EsCzmKnUL/f3DPkal+C
F6Jsy08naDi+FLaTcqUz2VUpSgjCxX5bGbC4tX3M03hnd7WGB4eDK/obhkoD
zrGdYAXa0dAXckKN4v0Kw0TKzCiicirAthzKqhI6SQWAzZyOKMl0dNVepTjJ
QjpMooOt2a4FQrd6xQ7+JBvOf/z11x8/vj6uh50bR+3EU5g7zzSXqurnTIsz
d3ujaLBXrez2mEJuJ3s0MxgDiQMA+WSycD1lHKysjFqvWO6DIMlPdgIWaPaN
G3QnaI22wgLRppmD7CNv+2hpCCC+52TasULYDfoirH4aleoLUvRXo02K2Bf8
3Z1mnMRY2L9LhR/BDLxcwG8R/CYTRBdXkv1HaVLcRYByCQl/UNQeFsyuqLKy
EAarnCbUePYp8FLlEZhFSFRQxk7viCcdJVUgK8uczcPUpVXRL1OMHK+6MUls
Pl2PcE1wCzMWOYyMF4TZpnKgHefedzlkI0Op/R95E3DIoFfgwiFc3U6gIK01
uSZxfE1Lv2UbTqoXMrGNok2Xs9l0MrdW1morUj9gA5A1EJFDJF0YMzXPPnN/
aJltl5OXN/4BShyVDUHCAGx33Lc4efZogZTphYwL5GJKGaWq0HOyMjZYREac
zs4OO9ths7OW0Zrq15fnp8fHt2UM6pzEw0KlhDy1CAhVygrNKcEhf7YX/Rpr
qwOk3EM9yMjy/eM8DlWyWS+w3c0nL8+vq4AdoZg5UQJifZCkEtNOnNa8HnYh
2qWCLhyQiwBpA3uB1Rx8Nor5ghfKerzp8/ME1XBkr0rC3AQw63y+JlGJaSYf
p7Iu7AOHTCc0fSOQkR1HGQBE9io67ODsKJxehEMW5vzqh/Pl0IpvY8/n4uXx
H7/9/X/99vDw7eHl9fXZ6iPNmDzHkyGTpl0cpiQqAPrI7v8hIpoEUm6/B70L
F9D+4Fyk1AFlPtL8AJk5uZ+lEJnEeoLcs9pRgZexUsrsgcti/6kZvsA4WK3W
VkDO+el+f1imjcSFMf0m7YPUP2LrAqMRN5FjKQ3XQU4uqV2MhFt5Dnlq9fds
+vLy8vzyNl9SgwJN5aDzo89adXsMrHXgIUMHVCtw0Z6HAjgzEzBfNpLOSP7u
nqOULo+GpFSqyN5uSgx/GobHSs9NOQg6q2Hish+HAp2LVRv98QiCY8SANV7e
//zXf/04DHm4wb5k5RZi+xFJu2rQiFNlRgzxNrO7+ni6x2EPvUgJibYqTpvF
oJk5i9B+ljCw3r9mHCTeANKtWkmB9nnliVUfdhC0zCNOl+t5rALU8F7/N8T+
HuxMw+dk/33WMLl/JIm/bvbbKcOUm4VJlhQA4uDT99dKZi1iZRfldtfC472S
pvdx43baafqtewUMg+gASvpmXUkKNemI6I2Ep3AeFH0ru89dlWMmJbVcsZwj
tPq13/sxDtbG81Hv1LIy85aRXEjmyrgZhYsVlRx9KdQPKgX7XsHAo/VWoxnL
qwPEkR6Z+XoarxEfoazNKtm9lDVaSnIsiLEeRRZu9s1bYUDUFX60WmCIxmk4
ZSbtDVil5g72Ir5py+SSgbdwm5FCVAKZa6VKHr2jP5LM2NQsR3if5daDCnuw
iupKl6Mngc2XlPyVyCsS6WHjFVJAWmURhOwVtFtdPCLWdsD801IEAKFhUK0j
nR3EOa7uxVwh6ZcyVkpsiE5e1mBny0W1SYv99a9//+ff//zj63Y++pPatM4R
st+Nt4KqA8pBWXhWnwNniQuRvwFLRyWam5YjmXc3W+xFUztli7ukW+Qhpite
dQ7kJ3Y9yyM8A3Aw9x7TI3lkLi5MomC6kEUK5gAw4vyFdNewY4pCkASH4kiu
pr4c763cA9qdowiplUtvn4pqzuV8hhKbPD+MqG3hXsQQGhYcQKTACuvpOve2
Cq6bibWs6DcMidYWkf0XMcdg6ZUGS3shF4t1YKX67nL7vNqbczhr/A1Jgy/C
VbW1L3Q0lWMCY03BKBMnkz1QNqLeEebmzYyC1FhgkvXIgFjBA1rJeCCpcuoi
CDP2b5bzqd3k8+kmrjqUh/ZZWUUyxwoh/2fMmYaOz/4zO6Ym0zkRwlZdMTPg
fxfxDXPgasnZqn5WMh3nNZHDAFTsswJHInRjwKmOn068JApVjKSCbnHCKyBP
6Z6o7MrMoVSYWxBLgibGBDISiDR7+/798Wk6D/kD80g5s5o+snivc3plWdDc
aUxZ7tBHqcpYTaACGHaCq+FaPV3fL+fzzjoNu4IXb1ZUvM3gABWS2ig5VJtv
amSQLcjvhG/CZ6vJYJ7wUlsvNXYFNNw7gEWosGw7fXtbKOUis5plsZzhoV/N
X+1TXW38qlYayD3eiqqtVRI9Lab1GSG5rIQC8w2LIyI5ij+yelDsugOPyngx
itaLV+uo/9f/9bdv379/f3j8/vDtdWUHThAmpaaRormAp1CmGhl/rIwQ+zbC
M7JIRtYH46U7fb6fB75jO5aoHQNMMmFQNuNhYLrYeM1KtyFwNbq7AIcCWjqS
ErfKad3v6tw+2gVzmu/ff//9ZZYy5bayvkxCb7wFmUzll7onFEkKlabbbVoo
Dr0UvydkEpBBgHp6eHp5mUzIb6Xjt74xIvPwdD4fQIEWBbb2sfGoHF/Adnar
RNJmM6anZEXqVzSI3WhNBWnJNTG2c7W0Zyv2iBa1czydikeyiwpdMd0Gi3a7
7T8/zqfzrsWDuNsfdy15QuynxR5CjMXviSAwtV9i/vYGSSGsh8vtdhS4Y78b
GDdo/6kINSnqyaWz8xwFLmu6pHIM4I7q1wFC9tM2xNDYzc3uh1So3fFitZru
mk3oDBqqgtYaVpRPKXuQWMto6kDMn5gF1LsJMdp7075Tim4vskvhSdub+WKb
RCX7/NPlcsPofT1j43MHFlW68FieqyhmKdyvTMSrhgWVe3RlHEGmN4xtnhFp
ymHa+zK7K6IlTfhys81Z9ii/XXSbJHPSODmRytLivhZ1lZkGB3uFzoHyS5sm
JMm6JkqxxKI7Z0TuYftHYmktrC/cqD1V1rJD3bBQeACAfFGKwhULja9Ty2tr
yOo75BxVZEnPJaUXh34ZbxU+vk0BnKOCg5kFWkyBdIWd+5DrSJNxzv1IEDVX
QI/GjD53PN8ueyUl4GOQ8EBZCgzQPVGdrhjDcscZpIrSvr/B7oijlgB8ubHe
rEb6CL4KPmCv0TrHt4p2UCh5TMEgQm5KJQd2U7PeTVodLn/+17///c8fn+/2
tF7PCh503W3p5CKUhbmYBuD6xPO0jypDZFg7TLrWrUjVJfZ8pGDaGZOWWNVc
IcM1LBgNkHnLOjeHCrxPD6tVv0ZLvd5DgTqgOxHiaL8pEmArLQpRmIcy21iD
AhuPSCDJDnMPn1IgjXDU0t6zQ+nv8cwkJCUbe/am9n8WKxTFh8tlbz0zi3jW
i7hCUEwKFMgcUeGuqaiJLMDvUa00bEK7hRLPiJgAbRyM2wa/ud24MCoV9XPA
WYJOWCHVykdjtKHJW914ovNukMXZqic7Pqy2sRajU1pOKsJPrjmLfWWpbCOc
Hzz/Gj9IFZarRLKSIw0W1o6/zVbzVVh2wkOOdW7NJ73oJqClJxUYwxYw1rfp
fLlczCavE3tRNtuN3eEKfkiUzOr5J1USow5QMhFjB4bTkeQQ9hKsod2D8StK
RWRpm8xX2cqJWRVCK7pNs6iVtcgr4pBNzu2RPG/re8auTsPp07fvj8+LrZLk
Mrl0KO5bvsSdY0Mzv7ELjdBKQeJcB5Io0y0u4C6Pu/35IrQCLx55oASxPz89
PE/nYOGQ6xZoSqREKDp9PyrreHB2gsjyy9MjRJoFd3b0QvrZ2GUarOcr+t10
O59O50w72Lw/vU1xSqbB/Pn79+fJYrMOldq4tpY+VqyvXSYsyEZU9eybmDbz
mqwih7bXaaLIBCJrd9JJ1CK2HM/gl5jmTl6//2b3/m926X/7+99+e7Q3IEd/
TvtBfIX9kdndfIlmCeEx2bl0Ym2h+FIJNmCGHC8nIPMxhA62DPZbwSeyN+J0
EF80c06b+xrZ0Sf2q6SNFoj2q1uLb3ck8ZpVRIn/+vT4+z9+f3xbFs2BJ3/f
Ie3USqRSJM1dH0CXlsvnlUX4H+w1oOKz7ixgJpBtrNu3kubJvil0oxs0+hS0
0IUut/O4s3Yuaw7XAx2Voo4cEiviGBONhtxpmoYA1b1nkNrbmSoFCkmDnc1K
fGZWqJF+1jAzRAANTCy3g6mNVooDaHdX8hFPQ4WwFfpF2xUBXsYwkYad7Dor
S0IpUMPNzPWu27w7vb8TWscGUzlkyT0Jwh7Wzv3nxBQMaCPD1XJbdmKGWb9X
0yAV2ifi+WRDgh23r7OsHq1X7Atl2q+TQleZHYAds47lbBFV/jHLuF/gG2HI
IIlHL9wN3eiogpgzhxy1kjE4ZJT5dBVFhawe5/PNmtKzlYXSYcHb1YU1Am2r
nITFvziWCmLyatx6B+m01H2ynIQBKAp4rpAzvnGrXWNGFerDKwJ0dv6PKGu0
cvePQiXsTS7cTdRIR1YqeaMlr1jjB+Ut5cxyG6lztVp3Z48e1sCexzkZAEHh
tyoSL1mYXI8uzolmhp5jowtRqrzGzqNd84tsKdNtJlE7Y8QanDRHHiQgohLl
Xc5pFqXwS3KIBMfL9XKGmsvZdLx+Asm7Mhci4cMu8z3ZBvvxYOWAq9xkvGVh
qbQgRnyYKWBSMhwmadpKzm7nSgoJ9uSRLO5gdnTeLOedkO8NQF3dlc6tbPyS
JdrNYt8HSWe6pej3h/316+fPL6vyLteP9xtd/44Wa7hfyd5LlOo8U9aUqbTI
HA7y8Nj/w0Y5xAQhD6b9HuTA4C3WKVuUd3OVRAKxH0CCoPCT01trmkFp6TBM
fkce3JireLmiEQ1CxGfbpNyN9skNRbpZLVZpc1DKO3VsW1UOJqwd/td3du8P
mCr4TVyz0JEIjSnLGpTlKs6Hw+3jduC5lr+NbB0SHpFl4p1BGphLmF/oG0jk
GI9zERz5PSL7xqVaEMBYDDckApB7mEsejtz79jUOzmmVPIAnkJmLtI6OgBuk
JS0VFx5t7e61pmt0jypFAmiRMJFrFCeoZ5rSi7raTY+phO1J0ZTxavL0/DLd
kEXSuveQ0JHtPVMhAL+/0bBqu7LCbAn+1doUUu7Zgm/j1J1QnDfQAK35i4L5
ZBny5pIJozlkk8erxYyVOYEqKuboNZx5rbK1o67RdB7putS5stnLgAQqJVOy
n1isO6d8JcH06Xe7Mu33b5XelIiWzt2FImbHLhVRCUmw/HSOt+t8YocBkr1V
RBd1tE6flN4Rr4WV35wV0Wby/DgRJAbFSiI1+SAOeqNlHLB6kfhRD0suy5ql
JNGDwZZACHYMx9YdTRDrRzKWbqwfO7T5avb48GI/eVUl66ff//7t+XU+Z+/N
eCxchwVwdhYoSVR07HX8t0MRAuMtVmZIrWoyDJIM7/hu3xFYX4/WNNg7eYBI
OJ+9PH77x+Pbwpri3397mMSFHcB14lygjvT3GKe9NC1khkhW2gwOoUD4piZK
JbEG4EWyjVU82rcUrWbzjZ0xXFSKMUlQEEkWlvCa2x+AH055xtahU9PgGDmd
dmUWrt5eHx+//f3359mmqA9n0F2koolsxiWQhoII4/OtZc/lhMIJlRXoRslp
B9hbIqBc2Pf0Ml3i4kQiAZMcrHHdn29fn5cTiP1yIEFe01gsXD7ogz9pDxW5
3MgG7R/hO0aOPljVgx0beVXZ9ft9PzC/rdV4c6YAo+vAd9gHktTH875ikZGg
3Tvf3s/7Ol2vZ2/TBVqlLIR5EuVSw6HgDNcLK4gE918vN3B6rc4bjjdpmAi4
gSIVC2KlIgW/k70Y+PysP9xZqWOHsPPE7U4deMcyN0ozWSFJsmHCXlgZwqS/
L7Zs+APPBs1riHdtZo/iNr2jl1EANeJBKbPMDiepYRE+DxiwcB8piY96jOir
cMsfCA97OJy4A97fP37+gF1+3Gm3vxPZn7kuk1qmGMhipOUTZG8HQWhoPWJE
ORYV+g5J0GXgZQtFdLgILNt1XLQa//di1VCbcMaWyhyTaab25EjMJ1AM9Iu2
YpgxyVdmPes3ovXiUMz3zN2Q9Ab2wi0W8/mcPGzZA2F78Myp+tAYy+dZtV/x
ZeXiaUa5g4N04BRIUk/zT83Toz6rCCTT/g5GozMVSRaONQW3e9+auZNVTWdO
KtCv58vXz3/+8+fn+9ftiL1oQPcxMsI7Wm11OsF95lVV8rkSMspWmltcavaj
g5G2M4Vtvz76tnMnEfdyqfgZz/3t5MOruDKVQO9eNsaeijtg62WvBMPs3NrT
5XazwGdXd+Pxenu3Cs+e8o/Pj/frUYy6UVnGSKV1K+IGFA43u0NjKLGzsmsZ
z0QOUKhVdtjTul5xuy4X1EIZKxwkIOMvkU8hX1bLZ4mtRHNED0jvpRtFg8B/
WqC4IwgM09jCmqwwr0h4POyqlLparN4dxzSfoLYYnlRTFncP2l7dJCOSWgPL
LMWStaKasJcN5zVzFzsJGu+RsPwU7lnyGTJbU/F0iUyDjC4rOuMNjO4hTYD7
xeyuDNer+VSwsaRstLkXy+8+XLtnSYmRytU/iILY+mKHOSzaPat07AeT3H+Q
dZixlEBSNMm461hmi5fkY25+whLBnlJVuipdzd9eXqfQbYGtq2eUYWEJ4T1g
iCK2q106SPI2K/g7qtFWtP6sCiRq4nnnRiYhdDObbVOGaJmm3nZU79rc6oa5
/UNc/PDQoOWRClvfuYEKmxbpg3kg3/dwz56GhRKHLOYzRdLW7leBqT1/gfkS
p8wSxXVA7KUOtt0dnD+suTzdQaFZnYSrytJIiW6lJbVHiqJb9eB4IKrjiBQ5
D2dvpKVw9VSVK7YV8qW1jvI2mAQ38lQe7MRj3pKn7Jyoa7BS79nm4jOfTV/f
FvYR2p0d5BRpzXb5/PA0tX64KcLXb799e3p+m61BXedKN88dBCLPLylrB7tz
U/SGCghdkRIepGI2slpO6v5ofdehB6YnrKq1DId9my3nLy/PD5O11XHzx4fH
aTrauyoahoLcNFa7tzAy5etrUeBfV0nbi1RHvnQiEqDY8qtps1kE6zmMLQTt
/JMhnjn3ytmFn+jily6hAD7Toi+zIivrOPDrNJhPn58f/mE/2ibOsX1by08a
D2ycgrPbF1VI/FtfogmFmkYKWbAmlvMjiO05DilDX2c41ewSXi6FtqdQq4bz
xx+fdqY2aZT154/byCQT9lWpxY0VgpkqY1HrBThJGLxipm6UBNzsjoPcU3Zm
FHEoTiiPXVIxdW25Y9ma1MfrZaz4nTOSNd8/rrs8WUxfX97eECnn0XI2m4ep
/dUwlexbtJ9yhR0YlOp6k5Yg/yu7AN6PyqNUeB/zgFg+AfZf+IBQ4Fa743Fs
UzgCwExz9uI4MaJcSyZaKNSRONRGcq7G6+f7vhQ9aR0iMeG9UqYxNLMAuKCn
TNbKlMPhIG1Zq+PnF0mBMRi8LE82CBgFqkNLYrgRJ5CZ7x9f9lFrZHkAgifv
da9IP1kF7VgdMZR1WrhZgbzTTmBA1HbGkZI7WkNk1BAPUcJbZK8O8AOZKcTQ
EyIQY4mmqgA3+X8zF+2I3N6pJUZapbuFv5OxEecdWQep3GWuU3BBJ6ZUdAST
NxS88mH3PCmVZkFi2bl9VUH18PmrX0y31I2OJAm3wx3ei9UKkXbPQevpi+TK
8ld5ArAGa4mAkeic9tf322U3ICstmnF/uX1Zw0/UK473O/vNLqQTyaNIFgaK
m1JZPJGAkayqMHnzEygTBb0gd7lkgq1vbJhx08k7fhnFiCJzpQ4RJcil7uJm
yWeY8mJt01KQ8dRxFzyGcKGOo6BCMGbsq+usFkVu3rm+ohKRS9wrrd7pg2Vx
RmlBlwqJX1akgfqenZ8VFUtmynhlSxTf9pBrQ8NMgN6Kb7yVH13meq+4xHok
tVA9cMxkRc56Xw2lBXc5XBpyWgtSBqlFQboghd5JEiVcCc+Jp0wcBXnm06zQ
tssmHlirmhQkRp1PexUPmND6XjrI3AvmvHQLDDsgmZE4iTZbkZrYCKmjSFVT
il+Rxpsl5mr0SGKSai7jQT72STI9KX08IwELe2qYo66cuyedWkXFW9/cr7Sq
RtzNroHiyqvnJGYowVFX+DfbeGeXkoJe5xDX3qarSPF9UtLBKorVW+KiD9Yk
uKBlWFn9Y9/bhl2/eDBkusnuELGSr5GYWPNXRtv5PCr29kFBRM0K5T5WepLs
WdoKYuF/DdEXpSdcItLtNImqNZHEkCfOptY7QjVwTaWCAsNQRG4ye314eJ5F
qWdbqLhpxFzAkYQdhreEgbYMH6IfVHdPcksyhoIC47zktIfwwzKFGCwrGoYy
3SzRElNvtUyeErBsnr9Y3+MotQKG1TYcz2DPxBsky5t0u4JIoWNXWMVjn/Bk
EbCV3salst+iYPr89LYK7WyIZi8PT88vb5MlditpA4mLK7TqiWLU6WBs7CmI
WWJtFOi0BqsUwQQBUp9W4+6EApqwOqgxcDavu2o1fXiZvgW5vRnp2n6bYvz4
uI5do2FLobwpl+DKekHxS74sanjSYKQxJQ7Xquvz9aS9PlIPCVmti1ygRdA6
h3gxpK7gCiov7NHhA0NmqqSk8yKSGqyhaNZnO315eLZ6EymZ3CjkEqUKRJKs
xaofMHnoLptfHDlOzKK2g6YmH5FZGqAmcK5pbZVvif10E6N9YgG/v3x9fr4f
BnuJq/3t82Tfeemfrf9Udc1YIa+xX5Aw7LwavnwGypW103bM2oWHRK1IlC1C
Y20fXas8mUJG07RiSteVIJyZhZ7sL9yu3l6fnl+fJ0sY7IxoyH60ug0LB2Yu
e93oHvmcWit3IiugdtevmxDddrwPtRzeqTTkRS7mM0VUOZBUW8abbcoOOiq6
48GKKBL+2oqwC/mbmooMdXuey+748XEerMqys3WTKBqceLKGCdpqtihRqPE2
er2cK/S7dnoCnV/JZ0O3zkyVBTAKXiaBilgLUVb2I+r7Kyt+gkkOdmajwB4d
riMPIESsHsGa47IYxveQ/pgM7I7AYNnxkG5kP1tBqrMVRpso3kjwspGEKNJs
+B5m7/I69sSK0EhFgnHLWlZ4WSDoBQbzWmx7sl7pfkoJq1sd1sDfI2E37LqY
YQhZhBoOKsBGOwnRzwQe7vXX0v0P1PeK9/aAF7GO7DbS8tXV+J3mHR5tSOUe
2jFNoa1gg1L7lMhne8AcLtfT0boM59INh8PlckYqeSWO7MTluuNDtSsJfh+T
fuVwKrsmlGumQk1beYXMpDcrvJZPvGxWMziI4iaJF/shz44vRV/lQ6g7Jxnn
2u5rBwZ2I8op8TM+XcYrIhkpa5aTtN/dScJI4tF/DrqxOmXwxrpHaMSo5Xyl
nylTeTWfbcMCpcqOrjoMhHMT+V36fxS5DGC1qLAfJb0voiq1wQIjUEZI7aWp
Bo+X/bJblOihXTGUcLNlmMg73Xhitz2moEHUSO48SUrfVSlLgtOKWWuR7cB6
BKsmWSKkYoNTZwC23wsfIQwubWar64TmNlUEUCL41z2MlgUJ0322FQKEYPll
skahkYb02i9vhAj4LomfQvQCTQR8esUvjThAQsnW5W94zFdL6iTSPBjfcGbx
OWc1GD/+jXOjNFEiktHVlSUQAIVsS4PAKDraEtGKL0oRy7xl/PcjsLpQj8QV
itWmsIjB2ICjb6UraIsylWx16hIHDTW1NZezID9c349tLqL1XWir9KaAzF6G
XCA1Cg995yrUe6WApELPreYUCLDEUWAuRYVVMq3IFI4dWAkyeX16eHrbJJJj
NF58y9OmzZD/S/+bwlPludqondgpIPQV6T/wNDWJImsnOsB2JeuVSwjzhf0j
Mu7RHeIwZ0LGwtAxBZWdNntFP7B+EpgeAGxWd4fzxdqNaGXXvjUuMa75uKjx
YcbR8g28bWQF3HI2ecFmP7Fr4h63pNJITGAAGBWChaG3a2qzWPOKwPebK3mW
dynQ3ns39qVTPmnpzp+ft2O3efn9abpIK7Gu7Q1I6v35etxxf28VW8vRRP9R
yJ4FOC6lX7avUuF4iOudnnO+fdivkmf2MClcGZ0qMI84kfAdbS60/ojrflA8
veJiVYO5Nr/OAmT4aWsfYJMF24WVO89W+VChyWXE7q0IoRejCM4LJ3qygqgk
p1IEBK5V1ua06tz62/VCuhEy7poCgdZK/LvGGr5O47mjhAPt4SyZRIRkJUpc
OEjeDeMLu0bsmEvE5q2JCwNNUvJxcArYOWQVbIbnEm0GRVOqTFFKQUSo4/X9
0hehtY32JILSStfkLL9MXl5n9o+QIBRYjWZ/B1nRa4pfxQIIYcNYq4rX66w/
WZFiP2N3xJIhUiaCB2QEceqCMn6l3a4r8OeCpg2TmmhEcghIheFwTQWPApxr
Db89yIeP9wNpQOAkOLrZQwruFi4XM0bcntqm6Z90VX7L9R6YkzkfVNJOnnlg
nYAbCBYI5WTqd2BnTiSLXC7c+6LMOJlPKuReBzPBPEjXxXyplBbvzJ/bj59f
zGTET8pkmbC7coXXaAPDmIgJKjUX+3LtSnxVkr8S+v+Ch080S7uG07z160Fj
ZBFXK38gpfNnJW5VqAw5GfWC7mBrZOYTUiHjXKIKgK5ibmhQLn6dt/KSr48Q
aFVBKRK1uA8DemXm0mQgK9bkG8ks8zhHnGQeM1dI0UY8EAsKezXxvbZ1GiH7
L5RRqFBBRJJWcJ7E6j3YVahVG/e+vEqOBGYO7zQyEb3ZCtkHlftOndwZR+ox
VlfQA5uI0hEjiqEh6lPuXUR3pb4C4WPKPALxHTPN6xtJiFoRfrWVqeTFE9K3
I4BZhs29aMO78XRgT+W5dhIgerCkMi8SK7DmC7v3yx5WEWHzHhOPPYzhq1zx
dknbrz3wSesyU1Ndat/i9FNxwH3+Y78FHO+C02jFLWS19WI2QSeoG9FO17X9
4aWCgu8Mg9bZ0iLztbX64FJxtgIG6X9jX1skZizMvzkiNjEbuTF7/Rn2RTj3
GJ0ZDWshKKNfXPbcpdqQMAJVND2yaS3WhSxIAvsZ31COOYteUDx651oZIaol
a8Uk46PnoVHBwJTSmqHlfDJdLKW5dq0p6TNUvSlgST0A1f2ORMOKOB/OLMoa
7ShqZRoXOoEnszU6POGhCc3DpQA3LEwV58gwULF+0p0xrN7q33N/C0hBsyR1
q1rzOFgu4/J4/bjaTWGPjpUqmWoSmTsznCUYS6SEkAGTw0/gCgXcRaqN7ZmU
C5NTyh6E43jPEtKTjDYGHuN8+vr69raOSyXY6IBiTtJomisGEJdZ6xs6hcmX
xL8owKhRVmEYR5DpMxX+UaQSNZMIRSYTu6V3SjrCjYalUTNee3vudD7tYVGe
+dmoOMGCi4FiL8v6/eV03BUxtbP9A+pLCicuZ2FAKh4bpCUeSWHzZ2staJgD
4hRCollrzyUyWm+V9MZ5RnbhLaYzZq2K3ZFvo2Rbtqa2CFNc3MehWr0+PM0D
qwmArrR6JHAts4uxbzfKRaIW/F0Dq4KOgZ+AzbZWX1SI9ps39eH2+XHcQcBD
WcAREawYHqvC9YhlKERsrBict9oc86ghhMtLAbFSeJybtMJ/G9u/f3t6m3OF
DooVpaS2+5yeONTnpGVV4emwpejB8gfx2/HcMsjaruSDpAMNoQwncIlh+GE8
xqllxef1QBZX2ZO91ldoJOjBlfGl+YHCBNKYYKTUPcHdaH3+UN+TSut62J+P
Q23f1wK2FY5DaAR1A9CBx57sX/urgVJZ9ZxF283sjb3NYjYlc5EBTsrCK1xj
gSVrL5Hk3PNL7LfusnATV/2V+L6hI29up24CaxjDecHIJPKl3uiw+dLmZdsw
IxM5VVIAI7oo89AAXT3MjpPm9H7q7B230n4RSCiM6JIcajt8arwFaGJyrTCq
u/2l94hbyBalqHF3y4394Vuozxr2AULLKUjtzj+ezpfrTU4GIssY9BMnjt6Z
pp7qaQSRg1uor9Uuoz1kJ/Ljjz9+vltFCbBeCVkon6zXWJPZTjsr013hnjpp
vMb/n6g3UXAcu65s//8HLKsqMyI4TwCIeQY4kzFklmRZarll97+8s/Zh+qnd
lm1VZUWQwL1n2Htt/dGQGZhyK7VQ6tZSaU3iDVFmOr5QcrZeA7pCZnrGPN3T
eFK7msjOUhYhFLEiSWjz6DQu8WhRkCsk7cnKVU3U/Rqao4xHNe3X6ji2UGEv
miTrTLb7c4fmmaWgAhbZQYD7zSX7QrZ7Odn1BnAqzgthXTEBdlp8ska5cvvT
9x+ODFM06nbkAhrM0kkejbR4BXsMcZZV59TP/BzPreVD71ny6xcUQrllVQIZ
DVlD46mlnJxWq4LISIDPSLJmf/VRyjjCaIrGnlfSaSEVdQoQAsiniu90u2vJ
8eSOsK+yUzYSfzJPgo09hrsk606fX+9XSMdIw8QlAeyJ/GmPWlSVN7wqzYdc
WqGx/xMOnPhcivO2H5XGI4cPCLQYPqV95ImrbsMdih8RgcTO95JKK13tgYXX
5cmvQDofGEPYE8sKjxQOZZZvOLwz1+sjmQSCayXYCRg3SEzkgj0tCeGzpXMd
laWZELyDsY2CVTNMcrFZmlOGW+VM+yDNUaplusiQyoESL1stv6ICYEgg5kR5
nYar2Xy1S7NGGelUqIXQ19CkKCN0JMlRyZfJHI28xEZilVYsOz29WRAuZ5MF
lF5trcSX4mrRA5vhS4PTy5GLKj9SwLxaBJ+0pjIH2MPSKbmFTwxeUNZc7h8f
JMS5yNO791Luo0ZpZ8po53eCjyiCPXVXoTxcdpAVQeRWqUELO18xOWpwI0ZX
5hZDa3/ni6Udtih7tZuTBmbUHyXlNkmQBE88oZY+8RdpT8cDyq5ce0SaaPKO
C7SDqLFioEpJwXgMv4HwkhgWyZ7QdYZhW0kRyuNs8JkyE+3rVurhKguttz09
3u9WJuSS8YguWbRul7UmdE/XrksfjSQqgPnant1UnQGTSwQFDIPxKYE+75DH
OvXCnm/1jvIJ2inCXx8Hy5USzOwAAeJVp6vFbGo9aOfkeB1zdTNerhdScbcE
wUibDF1g0OTLvp461WqGl0pkO+2YmtM7A4Q2D0XZLSEAk3nM5kxkTsXGUrgn
jqdAY5rjc2lFYCbgE0lFCKxfgJks2k4n01VSAfwG6t0cz1gqM96M2Ntw7gLR
ljUek88HVYassUoTklV3C/9mtUuspi1jwlSRknrEW9OfHp/vV3aF7Xixl7QD
jRAXMik960Ir/Yi4tYcZAhgHZnu6Knuuk9Wnbcbz/Ua2HSHhAifGYSxBTyq5
DhLSTgf8Vjwr+6nms8nbYhcB2oehXZfqlIXJsJY/LiHIwAJESCJ0rv1aZXf9
+Hq/o4hnv1nLKIjGyvcmXDEQdbj3C3GQ2zqWxH+sSQ4CAM8S1hrkBA2EHW1N
FokpcGyTyJqEFWxDzw5n5JKFW624CRnxXVurxaLuEA7YItPdohwr9qFWvMvx
tmH2DqO5prfVsPd0viLwu5EFdAS3LCQMhzTTfFEATkob8/2pXe4taVvc+3/8
9S9f78ee7gFWE+v4XDlo3BQKH9aMXJlkYnCOmr+hb6Is9HfKJeTMlVo13fYD
s5nwuGCnUcPZ4yRE+4HUh6tgJKjFHpo9WeYKrnejTC0OHYWPqDaIAzUC0ZRb
9goJ4CtFoQiq+jSaUQMccWaRb9wibNO4VAVKopKT/DKnbvPw8e+dtMLgR3ai
TnMjycUM/ZcJD+t4sl3YnkhuWelvtSoConvdyJrgLG9FOBZsM1xio9E/b7Ey
PnKd/IzviF7QrSETL8pdqz6ZA1MHgN5Iufdx3lqHJK7d4XD7/PrgX9dTN9hT
Fichw0UyqJRvdH4g7jiebw9W4RcClaHxyz1aOBIzjbdLrGNx1g33j/tFSEEV
KWhWeYOshA+QKo7+gXe/Ri7SaFW/Ln6J3rTCgFrB55llkcyqFFc6GCGDkwtG
inOgBliFXjvCehzwRB4VIOkQw05PfiV6xwmjI8GKSSQ0rxWegRBy0j4Vzwg/
RHbDeOYXFV1odMeHr5XwgoqdpwFEom3LMKAZy8hHJ4wL8wi+Zvk9WQuI80AX
re3ek/TcdJ6dqzgdbZXt6dyvJrPVLss7xSMNDgdmoJBkkmjlDoLWK6NIHf5A
nJUoLIF+2OcKTCOI1rO32TYGBUXlKoA/uTSE7WVScsU6EeEv8p/EnvOstQA8
Ap7eiqRr8AdVGtmXSHDJ4XS/X87yS2vxoJhIGQoYh4MRKVWntxrCVUJ6YoBF
AtMChwEftKcThUl0v93OHkdkFSgLUfRI6Ix0O3NDVJ2iPi/4XX6BqOyLk4BG
fA2pjPxhKZzYREh0pVVfuLG2cQ1IPdhGDGwQY213eSO+ozMTOejZg9a9rLJo
DPEPNwooZtIGvexy7O0SsCemhtfQdFerWM5nfapKKE61wVeBiWY2thJ3Cbgn
gnhr/6M9vATWMa2zDreRvEVVA973Z02eqkHdrpab9crqY00blSA+f5vOrA7C
Gxqzw7Dqerfjyui0aEW8w4AbwUtX2BuxB81TFU7u03tfPDM9ilYlh6okWfQu
t/fHZcz3m4AM2LYIV1N7/IKo7AhYAmWACtEOa5R3AocKYUrrX4slot1ikXKr
E59mFfpuMZ+vsxrGCMyIrBlkYuP6giaZCR6bEYx8EA7xWUgrXdfqGoq2UKvB
nbVri6WVmuhpKM93VndKEF7V/cWOqzNNQXewVuQIeFRBaByXLp2keFWIUeIP
KlFbGgUq9DjTDtb+1jbfEJ2EISz2KGDgbSTZDz23rcKPaIbXi9lkMp1u9pnm
YVZoDU3BAcRBCbMob+1Kss7hxBRXu0Iyz6xLv399fliZCBNiZD2uvRdvvigv
sAWZNLYKdCBqx37mojudB+J97RvnQ6Ne5YXARV9Zw5GjXRmLbLucrwJ4BZgE
Kw2Pypgip5Izkfe7bp9STI1oEXEqyaoQikCp6DnLNTtfSV8OxbBioo8+74Ac
GfGT7v1BRPiRNUYLws8zVjQLhtSgKfN4Olpn8Pj6448/Pt+PLYt6e9ypsDt0
4LHL/DQg5I6SOLnQiV/3GrlRFopfrYgbR/PXciKArmUNrd+GDls6PDFFMZFp
bsoBzRuBjkMa872mCrxdpcryutZkn+tg9BAcunofAyDfFdVdI0ZCVwQl7BXD
ernap3A5KmkBC7SMLHRSQMt4buStKp9XdeblbL7HLw2jnm73qCMSywC4STkE
CH8XvQ4XplK6UuybpYuW5fzQzU8Vyz7GStMcQ8OoG0kHXS6RrcfXAwTmbtH1
OaK7vJ1dRI/kWxkG/Owiw2g6fjjePn7+8Rf7l71OxzoL4xgwAV2/nQdkoNkv
fUESf73eHa/mBhWpJJ8TwmC9nM0XiwAP1f12PUr8qEEFvUGO/Vspyb2Ma4pK
c/ejBr0qxzyGrBJiWxOoVMLUNLJGZEcmSWXFxdLqbewEe2uBdrttUuG+LsSP
FTDKHg6lSSmkSC6tQfpTjpqDfb5lwhZpT7mJ/PsXOjZVdJyC0aBHWgHhf8bR
c5PGg49omCCwhbETOYzQkFTi5o3X62BNZrBGwyhvPHQTkYLJDmV8Jd+/MIeF
UsE65fz56A0Bht7HYPFm/X7W6DOCZMQYTJ5ExvscFLLCs4fOnOWDvdDufV4W
XEma5tntGm8X09lmT6XJcaO0XftFk3CNOBroH1dx5WxXIVVyqWpEcNwrmbKu
h0EPpTVyKCLscE8FSTtyfECl5IiFn6GaASXsU1QmUUQproPYegrSILV1rDMl
vdoBB7RCekpOGMB9ZM+wTBHxCTUZm5yqB6VO6hFJdcT+NL5p5p5A5KFgKIkE
sb6K5iOoDAyeJNitpovt3nq1tX76ZLdcbMKy44sFnsAjIcO2GiCsMBK/CP3T
ejS3NWPHkz3rx6HKpEdHy9Wfrvf71To6vjQ+QUGIag07oVvsCIuE3UlubQg/
JHh+7YJe1h6/x6+ZMaSQ5oZP1Ary5dyueFg2QKjgSkJiYO+xBLMRblcz+wui
xO5Oufbstj/26KEyYK09vEA0PSzHpNRluNl4ak2h8Yky7Sp5f7uR8MEB5/0u
rewBr8L19G2yDoKUfh+QTiKRW5pDJClFvVJIBVnoQMwyhX9Xvu7MJN5I7BhY
x7V9tUfsHnGu5KrBfrB9oJ1ojXKukPy7U4aSxjfSe6V2qNknIwatpDzLNWEr
1lKEpA4rb1k61v748fV1wzRurSdWgjrPfdzErIebg1J2XyiMlzmDgD3gWBBU
5Fzdmb2y+OHyzcruzr09oHaCEVpFhB2mjb6Jt6vtZrWcz2f2X7PX19fpYkmX
YJc5+/ShL5WHi5SL5N/ah8bajV/kSkXPFlcnOy7v59EaqOt5FPa/VEg95sEE
nWtG7qsdgPhaC2a8iStLYAPRLiCKZ62omDiAlhHChvuxLlkqbWORaADR0uq2
einFuxNrsvLVgkAZHDvPtHR/4hs5tEjlcN8G0RaIpexFUHwIG/2Ri/8kMb+k
gAo5lRtEd6M2+iqjB2FmCCY93b9+/Hi/j3XCn6oEF/uw5HtWDy9jvES/WoSC
S7BqeDxfxGmX5Zz3QSwl+e570SWlKBQj/1dQSY7CjteGx5TOAsYwsRud3bl2
MXMi0XoABao0aW3cMPZ0Uj2TZNsn9zPJOWsV4spvo0dU7alVsff7+/vtZKcF
ehat4JnPSoFKRy8qjvjYXGWK9WZjFZA2bC95e7w8bodRdiE8n4Ssk1ivWQK7
de23CUnj+yZM4JlPp6+vsFYsx0FkDWVKBzq6sUIQXRZ6PgVW2JzkHowEYG9b
u6QcRbikCCa4MD0znWnN8XC+fv3469/+8c//+ud//u3z2rU0hMK1ySbRKGEV
FzT139UKuh9fXz8+38luIBQL3GGivLDVcrVksdrig0UmVMqdpfi+PHZyk6sR
GXb2nilXyv1Zy3qnzTddNfQhttSqeOmiN8zN+75KIPVG+sYDyu3Nnisml5Sc
Yqso2U7IKabqEAg1tFZlAdI+szeDoMrWhdRzGoRC/GGFeHTy17WS4PdO+B8U
DH1kbIJ4cETvz5Zhj7KvkAu0Ge09rCCcb6waYE8daUffH5SuJGQSQ0pQIkjs
qIOVvAt8ivk8o26yk7PQGsWVFfxiJTAtF9e38fObMlmmaq7p9KmGl9+FX5+6
DiWYe7N269l8EzXdGTw9PaVKqmKvlUMi1Ji2UfiW8udHIHK+LqQ41vk6XhQZ
eSBNmX1rWDSufKdmTT1BSWiDLBHS1+0ilSZequlZm9jX7MEUzHbxZDJPJKeJ
nt8zJPmeyHWjTYtVTGSy2opeZj88awHMmNcjdibcVnuGoJryWAFhtYg1VGoR
qP9qjfu0hd5Zv88OFh4x5Ae4eP3pBvzM+jFPcyXKh6/fLUXMeVE+MI+Ecpvn
VgFeTlZxKIQjTkR6JVeABHv4IHZmaptcou3lVLKTmU/L3jAa1JzkDmZUyBLt
HNM4olGmNj2wlTZ2ulBM2pMeLFCMz7dbO4LYA+VRsODGeZnM0bdvt/OX76+r
oLS2T9EkZTvCLc3s7YPdBrUUT5Y9e1Iu435CBi/Lcq1VVqvEikIOFGJOOnKz
ltuihyq6384n09WWhNfKeq4Eywu6Mu5e5rLDyenobF9a1vkFBxOUc2BGPFGl
qvSkGCXJUCgLu1exZ1G9k4oDuU66JJ3hGjMhIITFXQ684sA11vb/l9uAD9ZL
JAGo+X7pE9rT/RNoD3Nz7EwjEcK09mJc4WAoie2zH480X6DZHGVwOek88aDY
sUE3c2r3u9l8HbAhzqwiFcUekLk9jdu5ZJkEH04nb3hMttt9rFxIZif90IKt
VCWAfqWSZ9We1LMsS/SM1h0mRW+N0k1BtgSSNCJWkvzMHoBxYVt4hDt72Dh5
pieyeO1S+oeUlFnUalxt9q7Gdmsk5eH6cT92Ih2F6CUkflE0rkZ4lQ+rZNtk
mpj/7zQP6iY1swqBlD+Olz3xkVcnxqkE+r3iQxQMYxf/SYe/RN4CyDWg1fiV
UPJZMwib5DBgjHF/6MfPH++3ngQZO2Xp5HnbSj1/3ujJ5M/fTzuzjwoeUVmh
+aDgVDIqEVoXZLSTTDrpILhWoTkQGJ6gc6bNwOHkwHrNHw52QnM858wE7QHp
NOFxIao8jzT5Vh4oY4CzWWt01G8aPjMvVwnXKxYPLoHdep/v0L6LvR0jdneo
amVevEVDnEtwMAhe0DaejZCSg0YZHyZtf318fBDwrW85EkdQgvqqczaPGNqF
NiGaUVSeJK58Wev0WcRxw67JrBQfkc5ldIfdU86tSYn9V6MZK6KIEQX9qGVM
r5zvNOAUROCvdCArRn78/M+//9e//vV///4fn3cm4Shs0fRyKbf/q4c/Xq7c
A7f7/QPCz9cXZD9coI2dPOFmvVysd/am28cCP0w9QueNa+O9Em4iQRlz/p1Z
f6foG6iz8rMqPtCeObKirFQIyUGxcmIbBHbjCK6fQ++x43gPRTOwfl8rbEWq
5IXrvmRxZEt/7BVFb+XaTaYJvOTMYRnUcEe2haKXtXXE8PMU5bMlUUdTScbC
TyXKlXyXEmFreEKAQKbRgD309p+0SGxZUcfUVfsUHeog/EPnGXyCy5TalJOc
xpV4cBPBQZ2/VWBtrtG0Yjhxuw/P+Myu9WScSk2ozycEwtDCUyE0/Nj28R4V
iJwnuw0elqZ/fH593E+E/khFnfPZFTHUQ2TPCJJpb7F86xbPPLE2TKuchGTr
yd8/7vd7m5GXs9lllavcxEKz359+TZYF1N9M0/BmSotS+V5N4IhOXkM1pIUb
BVjj6VmQJpjVnXWHCRgs7eMlPu9kOGn1BsptcSTrtFM0S+HZYQq/sq/3/eMG
KCRXUy0CYO8BjbC0syINV+slEh87NOOKp/h09Bzxkz0aZ4/84asXcDuV3JK1
gUBdWeWtGhJs8CCVKLqH6wP3XJnZyxjKkSTtuZj4TEwwdzFS47PJ0LNTCsLJ
d7BBpb4Hd0GQVvShCLqj3Xby8vu3l9flzq5lxf7kgXWa37+/TpdkJgSbybdv
0yg/XC64UfkMW+ZqLJi2SjWl6A/XWxLlqTlxyTsUREnUmvei5xfCnXrp1CWh
3Wub8vjgf7a6Y7pinlax/7H+QO0tscOShdejFOXPNqr2KRmz0zoLV/aW4r2v
xBzjr8Rzxm7DKRoVqdebACdO68d6/TwXUuk+JfzN0cTkabiezxeL1S6RwJIe
OJMyxa5nZQvaqX162MU3aKQ42I0kEAKCzcrFThq7sEwm4IfvgTOW+HpdvXZ2
RASsnu1/K8L5bIGkoS2Ze9Sqxe2cTLPdcvI2WSzmi/lyMXv7/mL3/gYPrAix
4sHWEEvQCLP4q5QiLyko5REoZBTthEI+LkBfWh48ndWNKIg0Qyx93MwnzgJX
CJdQViFWKqwWIm8J6xDzbEYvSpsBL/D1dTuQx7vZRlRDjPxqceUR72AsKzzr
WUcEr6ISU6wo3NHSyTWltAx8PqI2CQgonZdT9zwFQ2q6E73j2QeojEKwvyPu
Q05k78b9dkX0zQkmzXwDu+E4lnvRrUutTbnWMveWyUqnI08GATQzuQhFVh5y
uo6MBZErS5mhTBrZBrWxFfybVyrU525fciHFu6IX0aIfT9cz+aM4A4pKrHwy
KAolYWr8zJ6KSdHgA9lGO3cUykIGKIA2l2kbKxkYcTqOk50x9+OpsSJF7w5I
g0GnWeRhqwSzaTlyHJxUZtX/ZjGbLtZR3Fjt9/Xz8/PGO4EiBnkxwirQvpz1
hScMsn9FgJ3AtCiV2SO3kl60NGCUttsrp8IJfbQu/LSpBsG5rxEoJRDAKlGO
z4NB/ZlwkzbbzVfbHft7VH+X0+3z51//+Y//+z//8z//9bevz/MJS1OJI0VS
eEf8QxDA+8Lo+3i8Pt7vH59fX18/f/xQP1mlVkW7aiBPIpLI1mIlAQBpXEhU
aCDVeEBrI5eWFJSuVpcWvXpae62i4TCWE1DxTeG+H28fH48LPgE5idkC76xz
jJWfmWmclyko2RGgUsXxkrHJOZ91abMfZk8iWi3qc7jCqWQizHl+EWJ0UrkY
piqenaucL8+86V4nt+42LBG9165Dk/vYL0kgDQQxtSh1bOO5e+JZa2OVkdSa
iFAvELuno3au1pYsMFTOMawTT10UZWJQHJREhfCLnZvEvzSiUOKy/ZBnpLjH
rk6jxWwVNuOnfUVf79ezCAy6lawxZL/BdiPz5F2ZYfjgUuXHwJ/I1TE240H3
/rVOtjvKOljfHOY+kYLFI9iCzK6FO2g0VZWXgcVEWbtpi+ufQQQJIOABMuGl
7a+xB7P3vyaJGKquI2aBrRX/ffXMHqIQpP5Sud/KnMdEGeQ9TqVuPL9/WffX
iYzCoiLJWTWejp2+pXao081mOVuugeiX/RWezAmFEjrby0OpY0xEuBzs8EAU
RixhrmJaMq+GaN5WenNOBA6j4fT++X5ts81iugqCLCkKhdV7do12JTHzLdpa
+7h3LBvc3y2pKeoMZgNIGfDpny6Hdh8s5y9//tOffntZbjNuT+sK7d6fvn4j
eA97U7idfntbpjBlTk3hTxHLsRxW1HoX5trcWM3BTLjRpEpTJdmvGG+CfCS3
RmkqOGqHKlhPJpNlNlztGIui9YpOex3lEpPjehHtT8tYkjhgPwqyq4iTQtnC
JTE9iX0Os9U2E/E3F0eNt7kVfxIeX19COLKyiy11kyvOTFwGjjTZFyQ90dZu
v7UHYRmmrVi2iogoBMaJPD+VEJ7Tg4w8O0SzBhMmTJJdmIjY10jZrXdb4Fzi
7DXO647gm/A9sPUpC7RqTTznRbG/MwtQ52E3sosnXu9Wc7vsp4uZ1UHRbj1j
LMBBHXsxUgPmbxEQJOFe4pymxwCM4Gzg0WsQh/GjdgNut+NQt0TwODRUq00S
jxC7UrQIDZXqkWE7YefK6djKK8jBGskhFks8tNnaf8/7x9fHpS3Iggtie5qA
EANjGvmbQtnAPIZYznJuhkRxMiFi11T/eaarTn53Fj9MCk8X8mGJPvL9uUh/
9MS9ZIm9GI+UBSgrDq61w4imlegJkl/n1XNvvSAlCqbU2qljagjrVgmKDfsm
dDm4dBK6DCIgSumSUQFqnui/AZdi6SNgCj7uYgX2JrF6Y7f9QZjgBQbtRSfM
ikkjV/YW5H1pSZo/FWONr5WFQ8M3z73v966MgIjVccFKgqWYWLRF58f743yW
1RQH1ajEDDieEWMmZQwoTut8HgTHh927Wkxep5sohLH49fPr6345DZrs5CRX
R0w++VISLQXov3Ss7ZE5AYSW66XxXCCsNgjoFtt9oi+MmQTj6JajJFMMuYu9
amX18pEUBP4Qi3h7JxPYuqBgPp2vmMhbN9Nfro+Pn3/9x//513//6//913/i
7Gk8f7B2crGocI1Cbtx7zxYHmtldRCfCzsi3FniNsjTera0XX83tDA9QWzg5
RIPC2sWs2qB4nkzriiw9YYo7bt1x4eOkpojDaAthLe4Pjz9+fL5fBKVXb8pb
Ac0Hh9A+gJmuZXPhyYNKIWzc9TnqGzn0JP/k9pgFHsUep6IqOxCyzsVHpaQW
VJLMIeb55FklGuUxzanl8WWIUvtAWanIgv30VQIOAHS93ZBL+9NRKTNLV6ut
scAzqoZPCldXot2dIn/sCGyH86W3820F7t2+eU0kqlyx1l7rqjrVfgxqQiIR
GtWUSI3al9mfcfZs53K/mC135XB//Pj58+tx5ddnfERFWOqslcctCplA2yXn
gr7Eo0sUMSKG28AfdzpU8XqznC+WUQrwMt1vA2cW8pT1Co0Wew7doB5k/0x1
T2rpb8/gIKOMzC3IHrMolzZf1CIFTYS75WwyXUWl+PgMBxCM+1Kv9qwlvV6q
gXOfDjNbLrDLElvIzK6AcUvriyW/t6IA/8hYcCvNl6AL+lG0flEjSYRHMygU
VyMFasbSJCIUYq8sVICpDIxbDRAKMXdQstrBfL5fL222XU4niw2Y0Bolbep3
PmgEnhwM/yL7JuHWyrlMtgNW4qlslAyw7djuZPdNttPX3//9T//276/rjTQz
5MrsUJG/TJYbuybzeDN5m66T4nB7HNF166ZjeZBFG2sFiJWQjViz3KzWtKn3
7BVeNi0K7ZnR9hDq8eU6FsyFpvO44fpBNbik095GwB7IY44Fu80VKZXIUYAh
P/PcWGh19sbzkcXb9XI628QVOmgrdAT3shO6YqSxT6wV7fII2XhcKu5BXggm
ooycQFMTkKlhD5IsrNerfcFcw8pE5HYF6U8bNhBW3iET7S8PsgUwFDoWShP9
tJLRi5pEav7YnuVws9U2tUirgz3LA0A7BnJZ3o6XU5uudL6kZWrt1D4dTsT7
xrvp7O3t9dvLZGZPpH1PVpMtEYfuZUTjykScaD9KFPtOj6xmSKnwgrvjUVMd
uLt8aCTdnAf7po5k+rSaKdZynTWK9RHsl35YwzB7eEkRtMctCTbE/tkVZ59M
wroIzAbkkaQ63t5vPc7N9Q6YG8FZgPYOI+1Q7EQWnbyM5go52gNBc6AOwPFV
xMfzekcVY43q4XRFmsBsQjvhXKWwdMS+6+dfJzX+gmoJqW7/O8obR6sjt0/Z
M7Mlgt3Cr5MrJ5vvltgcx+VJ+aR1e6GBPYc2ue06YeHL/iK6FjqQSsXJccA9
9fjSCrPYF2iiYP7A7IDBIruWFhYVsRT1ADLpTKi1WkJt+UmZE4yN/XKlE1Qh
gPwVibZ8PODAkZl49F7u2LFhNyMARPJB7VwkcdyNM8zNGxn+tBTpZakjr2PD
GRwF9sZePn98ft5xBCg0xh7cQiIUlCuhMjulAYLH9vT25NWzY5IYiKHhZj6b
TuzP84gYvE74pSqWhxn+lWSfOawaPUcqrbq1jnbz36xhJjAhDuyhXlh/UNrF
O1zvn58///L3f/73//3Xf//zb18f54GuuZbSvlMFJuEjix94l0elN1sLxOgc
CtEJ0B8Hae9ubDuFom1gx6F1KYBHwZSIAV02T+eO6/VlRPQMJgXLSPgh7JbA
DDJpIkeKNot1mI6Xn//x1z9+fFwBrlNZkiOSyWAThC4EoBIXyIG3HFa7JsZo
zXUvdmwUS1ziIY+knZMkzyXo2mUgRBi3d4lIJt5yoXtfend4E7x7YjSIL1cK
B2FXk6Kd+FWyCMs8DJTtcklZxjtMmZ5rblRKvEyX52gmnjcr+0J0zqF2ozWb
qNianXWUSXUglaZ38gwFxqPX2FTJHl7B31TXbuPkWVN9JzHDqUrnk9k6ay6X
j/evn59Wq1IxlT44Q4RPjmwObgdyltoJkNNo+Uul/bGKYlysCy8LFgvkTbsU
akcRk0ilZUUJvx81D70ORNattMGSnel3FE/C3la8OFXlBocQ/y6IVBZJmrQQ
42Q91ev312XAdogutXcfJ1tAhzAIxS8Xicc8cccraAI2guSn+Nlz7UlT+zAJ
OrUO9XY7t9bVzpeLTZBXzCXfkeZKdyFVLaXNhbSsPMbdWqQROlx7StKSuZ7M
BXkrmy/JSyH7OSvr+OIzq6BfX+dboSsVpMu9gIDD9wSxHcGN9PMRtiIp491O
pfQudypzjNgpG65fX779/vu377PtDlgtb260sfLZ6q3tLtWAcEcvn7bHywBl
L9xYnRnxDGQRMQkhSK0EiSZacCxQINRUcbY0NqxF7WcDFEXmpz0rXRHs+A1W
IYRUcq7XxFRu8LJjVeWxQJKa7TNCbVM2m0dU4+QUUWgJtUMRmcTbxdzuTUpU
ZE0MDBhnE1kZhLld/E0p3WtKm+XmItapLKK57niaIBXHDrywz79o0VK1WSie
jbZn9svTDVDylT1yMrT5mojZ48DEYF9QKbM5ZG4VA8zlB2C2VOd7RgOIMkhr
39jp2QyoGoLV6+vUyqbtnIJ7vH6+n4Zo+fLNLv0pPop9wWZyj2ObtkyUZYar
VjMSeJDAoIEx4izV7JkBQMyT9R0lFdKALvpYE9FJk4C0nNTalpeMQV5Dap3s
WoiZwpTyEX1GsYelY5f4Hj8TGZh8ybHS5/vT+/04FMkWvhHJlRkOF7uF1dHb
IyWJLTs3EVZTpVGCh7LOxP50BdO0amcH0mKRL4O2vpFDeTr22nXkivpi+6nw
F/u8rcA/yeQkLX8nPsONCSP0GTBrPXBeJogZPzvYZTHsUlmI5DZW7EarlA4q
j1pFpBA9+5SZEnttLrTSYaSyO2rvRzki2TBBTGgSCxcv1uoeTqIIaFvMgZXT
qFXa7vOzoRyWr9xTLH6ZxmvF7vBPUVCjc7QzJcft0W2zi5RaE28DtVuNSoZv
XnJp0qplOKxEZnNz8k2iTmmgREGHv5oPoDI+HrczkBwiJXvPrE20/VrvODb5
rgn3gZqWqZZ5Unj1SaTkXi0QvSDLlD6j1oHIA0UnB6eFmYE037REFIy50tyv
lMj2/lsLPZ3OoJST/XG5f3z9/OPv//zX//z3f/+f//h82NMENVo2M6u4cZ4q
TWDQcpvvl4TQ7ihDH5TBwYpFV9BLQ2eVfWz3/tvrZMVkjHBk+4rofdm/40FT
RDq/lpYrsrZJrg6pjHJHxY7nCCK0wh8c97e//Mff//bzxzu8wxu+Z12KVbpb
rrYBH5ld6PmT2Cm4PMe/xrLNM/0W60Oum1a3uGZ2YF2q5wy9dQ6EFPKFLn4H
Qul6DvTPUII6Fb5zp6VS5AahgMn26yWJqzTRIYPsENMxqZ4aG0hWrBLHpaVk
IbN+hHO7U/YvGbd5qKAt5DxkPypHvn0m9rqltJdKu/bpmbppn6BQt7daMLEu
PtXJ4uVlEZeHy/vj48fng/iH7tlj+MzF43xofgjooe0KBNBM2bbx9Uvmrw1x
k9ihiFtjl/P+tTiXtXC2Q6hV0S/ZJBenM1dCVz1rqmOVSM9EUHzXvLTOBEAQ
qrfchf+5FMtZuJlNuIFST3hgCshwRQVNreAtJYZWamQUCy2GlVpPjbNBNHdP
8G9qJ9tQxcDPLtbAVaE2xtu4Gobz/RNViqwedhzg0rnd7qexF+E8kWYffTnm
NPF1Y9b6aJnsCbcGdr0mwAhmZNskm8nLy8zu2DR3/xRVp/r9QiGn1OCF/KGM
oeNY/Eyu4UqYD/zJZa0ivcyD1dvry+vr23QB65EKFgbUHC3/mg+aKon+mohm
3y1CY7Y7Om/aag+9bS06jh2FeBhR2lSKR4CEoRLancf7wnmHTuGIQ9C681UY
o5VCk2qXc8R0ustC5ZylcjgQbEHUX1YznyWkPke2WmrIZ6e1HfSbOfPyVohE
zLKsGsaerKpwnyk7KbaHI9KdB5oe8ym5eVmaegWu6166GUTnZXv/+ryPVRxE
DO54tlAQsB3QHcHhBIEQIABPWh5bw5/osqjlYyxTXI3IbeWOotvrj0hAUUpt
kRF21p4d8t3by/eXN9I513HenT8+rv3OXp6nqiLKKu3XIiHmVM/kQLYLPODj
WFsNHAlt6IQYGa6hhNGYOIEt73Tvy+Z3liihUSTi6NGS3aHPAi4Hqt8k3O1S
lmF2aQEkDbebyIpGjoQ9gfJWilUKSaoO9+vpUMKj3ewUEIR0/nh/cGHZz6ww
VrH8GB/nPkDe6zyyS7hxQhkwnst50OgHyTLpYW2N48pec7RQvv6vtfGFzH2S
9u6quAthD63/v93vCGYOmgboHaKXQdoKehrGyl7iQYcosjjXFE/rAl+wJqrU
+Rpzuq2a4UJfC0BVKasHXj3qbGpzOl30YQ4QqTW8guJ4vxx7tz27rM6eIvGZ
7fZS6p/ELpKRlkquqH3PoqP7171fCAdHcKcgZhG5vPQbpCHaB8ZOQNGNGAyO
4tjISO9bA4f5ErV3tc8R/z6Kfj4L63HYqtldeSJ0/sKnpxunEjM/3CigA8IN
PnD078qxeDJS5GxkbLVZg2YWhDx390pFYMhRkBsgf1TgDgkRKVAMy6JGUMqc
oSyi7QIxz55+4Hy83N4/f0rP/49//PFpf0mnYBrtZI+XKw7Oq1QdYI1Irla+
Qy9QkwJuuZpUCJ6t9nv/+ng/d/twOXmb2/mlkDYu0IxvFo+5DHtIjuxWYzvg
RMJKGxh7IQHnq9QSbYGlpL0LdiC1l68fP3/gIHz/+Pp8t6v/zFV2ULQoZy1d
swSRVjKFusGY0KYKrJJqH2JkBYYk2oexsnRLh3pyd0pB4vskaOQKAsyUamVf
O8XIPhKQlUtS5k0BRSPkjwo8pbIhOSzg7SdDHWIs3bN2pIn+PU48lFJZU0p+
kHvWzkLlDTmCN1R+ZJikYpy70VFUDAZtvbr9TlMY6dpl0eIv48dE3i2YC8V8
vp+/vizCzN6I8+XGxzUqEFD2gFrbsFpJDrnMWlLEWukJICkR9XGUW08+fmwA
C2sDV4tdDBoQoh1b9Bw9eo21buTkOA+NNKmAvkMkjhCtIJmcB8Vc5Ew/mNmy
ytVUSyw9DRpQLK1n08nrKtK2jk7AXqTD8ei/c+tZlZqbOIKkFtqhBG3gZ/AA
COM0eCIlRX2d7tZh1sBm77MdKNJtbH3QQMF9VUTiSS7P3sv0s3UFjHeeGQh2
3dh7n0AcS5/a4NP943Hq9xu7n2cobMLt/O3bt+kq9qQkWmm5hXn/ytYOQivr
U/+diVHWWgW5AF9QBccdGjAWHhwUCRm49vmv1rvI7i8aD/IsxadMnVZuzWFB
hSRINj1JvLWyADUIatGtgkftZ2h4ZwI5de2obgrMqy7qdBhy4SHfvRAocTT/
/ueXt8liEyANTBTOnaBfONSZnzhky9Fn43zfhSnNWvNEjx/gJLOSEiAVzX2q
2KaW7opC1s65Wvp5MrmsDYs2ZCZ5GQJD0e7H2g4FRfUpZJqtiqgA9vJf3j9u
h846fRg0pZIZ90QMkTGVRHl9sq6Em4BzFa+gUg3cv0jl2pGqbG1TS7nCIN5e
y+ZI3H0Lc4BMrtvj89En8+nvv/3522TuSYS3+7ENVtPp22QZOkOaz6vW4gvi
pVbwglWyVetyO7IT3znJv1GpI+wOo0PU0S+RpWdvK/eHeqZGNhcIBvqs7Bjw
ggdLrBXOSd3VKfmTvT0+dnPYq6FsM86fpKi5MQtiiO1Y7gvKAQSPHu59uL7v
rRqHkFFq+8duCrKmAJxEx+ay4vAWo1THdgeTRx28OoaBlVDr8zYHBYrdKu2Q
FgFnJt4fJF0Kja6AnzNWJ/9DEHfE3r4SobxZ81CAzyLgWnUxzjyXPEm3VjxZ
lpLklmLkahhQ5Y6yUQw8s327etAtwcvBita4xoq+ISvG8/39fhmBJaHQBkNi
d7aW+5RcOBHIBB/QgQg35380IotWSIVasxGxV8lywiWuRap4UlVuL9Ig/Bsv
UI6g/gTKQD4sxl5P+551ESfQMff3i4Tp/AFs/uymJp0X7CGueVLZZYQkbZVN
mJLNrGPabB2ZzkhaugGwRmL42c8UiAK6kxsKBTPVY6WKRBw4SYa4h9S68srK
vmEnHrf4BUZZYH3CfBHEnO4kMz0+vn789a//+Y+//+3rHSWm9k3KmO+li5eO
/XxV0z+eSfGSw+PIlgdAqOIilX9yffz8+ePn/ZCFy8V8TjaNpEY0L+L7yer1
DGtjntM4P1j4Du3CE/os+61jgWbsZ2aFx1fdjrgGL/f77f7++fHxsJLz8biI
HM2qCEWEXa4BHrowkPxl5wQC9UkSPWbCX6vo9dD6ppfZi8YzdmObYqA0IuD0
VCzNYah/LfkzeW18U0CazcrueVjmGgqIgRvgUKuciu1RDaEuf9kzEuWBp4q1
RxckpYD9ytabba2OY9BhV2G0WawC5+9qw8OTxSeGibCXJXtQHUCyTOMxy+JN
K7sL+yI5zG2d7Jez6Wy7t+PWvnhFy3mqRudxAKoVtYyVBYI7IeZj23AzaTso
NWauSIDC+v2lNUTzbVRqEBCj00WXnYpnjeUPjuUoIyqKy+2Krp8/q9aCHvNG
oboHfKowl9q/SuIShrTY0Xby/dsbc/6m8lRwpWCdlRDBsIIzNM+dX0loMpho
/CvSsogjJhSkmAsDGSvo6DE5Deqsos02RJFAXjwMUpAUAo4AUDjd3t+t5Wko
pDNZ7nST7Ql/lP8SRODRnu7PS2P3xMvbbLldLya//f779+VGAeNYhu1GyOUm
S+O0Anxywp/HQ8gDjk19Z608SUAyKznhqGQhb3ctqa/kG1pTG4WCPXB0sle2
unlPnAJ6A7kloChFUIGi7XI6X2v8hLjbOv5IRImKEGzr7PvDqa0dEynOh+qa
UjJd3et20waLt99fXt8WVtjt5KJke2Jdgiet12I5M/pwTiicK0eFllmcsoQ5
I6qzNjLdK6UsiIDxt4QAJQluF+JJkHKS1iUfv6DsAnTYHT7SbtKHuRqCOVJU
4M1j70aczWmg7MpqWZ9Ta9MTHNbIeuO8PdjfXSXWMWXYyCCR2oHTSl7WuB1M
yII6DjVIJujieNaE0mpPuy3r87vd+/l2/tu//dvvr9MgPxI9fmgqcEmT2Sos
Gy3HuKbBKUgVH1nF0ckVWY9WUZIfoO2gOx/svWKECJ+sl8StRQZJuypWnGw5
1TMFskWcicmjhGLpmQJQBKp+YFDU8JdCOA8Shdlpblp6Lp/d5gjpx4ZQBnt/
dP+VMIwVBc+0A5WD3WyMFOC94QdTxcg1AsvADhS7olDj49WlkT8qEIX5d8eX
1eTOBSPNSQP22v7Z1xML88e7XbOAa2XjI7WHcQFdIF/lfueEyd0OgbNCa0O5
BQW7Q/LVur/aju6nDl3hbrKucpiI/lc7U7jROoBMCax3NeRSJmQSb/Jr8fAV
w0EsCqZgQjdw0sb2yJ2vHx8fd0G/BpmxO9aDqfz3qdVOrWzkNTu6UtCb1ucj
lLqyNGthx5OObkSDeavUqOrwIvjaho5bYmOi/EY8Z/35JshYXbkukVmQer1a
5HiAbFBzZAvvBmJ39hp56G7ZQpIiX56JqEgUXFgpRS+THFpPiKv4YyWOBzXQ
OfDuf83YpfR0KNbsAEb7cDrb0ZYxS14umckxHL3pJv38tP/2ODMP0ftCecwy
ulV8OxP/+1nfraoVZdwc5ZKHyUCSkP1zmuZ0/fwCU1HsN5vVYrl1L6JL+TlD
3KzvEi0m162SfXPP89XhKVBIrCAZOBql54jmYtEBKENh8SDYiMyIKw/g+90e
RDyKnQj2FKl2fK5JnI1FsdCmNMUAkT/D2nKfnbNGBvFFDM1eSD2NVylSCgWz
Ykk5HYTTd12pdss5X88m2K0mE+zO3JMg45XQEjPIriRko4BIQ0HWSMHbC8Bu
NzqbBqoFcQlRNCfkBfCPJ4LD7gbALRFHv2dRKhlSAMpOyCl8UwxL0EVLcMp/
G7QP7yA/41/L0oA04FUQN4PYw6djJ6kzD57C+zLllA2+NsBiX3q+JE+W18Ol
4OFZFtp1SZujoHm2/xlaN/lLcZ6C5YE4JpudzIoiRDiffheq8LTSnTm/JAXc
AlB0UGYg+yErImDbvQ8Xk7f5NmBKUBAyE8MiOVt/ZpWnhyj73Mvj5HTv4/hr
NKzj+9EPYTcR6eL3W19t5tMVBguqzVYWHKe79P0RZQoZ5Or4m7KxA/PTzoe+
5oDk1oalTk51lHtOPM/3cP75l7/+OLbb5evr62Q2+f7bv/3p22QXcSwVyNGU
pJiLBGlHRYsZa+jZ40lDYk8EvzryO7ze1hKnadW3SsnaMUWmiMEZlkojEO2s
fbdDIExIgY4dTWLvEdlPoDKQkFhzZxf/chEkPEeMVp0HzheMcqNsx6ZW8riY
y8p3l9qlGS5H/sn2D1hMvr9au79eWQGRoBbQayrehxIOE2bJYSLCI0cfiyss
mNZNZ017YOtZ6GSz/z2O1qvZ2zIknQ3XuCCKlbbfGdrgoX9mA7Zi88VZe5LH
GKUjGmf7h8Aks06DW5zum4EFEi1JRUqCZhGmZvkefp+dN9ZwV6goOjGtU3vJ
OZSVsipiKbbwLtthX7JTJSfV7kwobhSsd/sMhf9Y77cvv/3pz6+zpL7a5YFf
IU4D/Ej7sjsovZgYGPG9JZvEvMhUvlaiTBFDnfcRK76fOrN2W8HM7hRTwD3h
O0z+saspM73VLcRnSB2TgntlplIpHbUb2yzYl+y6yNizY5TDPnXZOp1Ym8dJ
d3o8TmOVhBSMhdQv1lXe9ih1ddBydJRCved+/iKf4rXvRYm9KHaN7Dxr3m8n
9xMLGEa/DzEQfCF1gvJ9MC13Stm1xg/n7O3dmolxPN/udvqeVJiPcHeIU1lb
qx+FmvNHfK2eZuJbo1KUFtx9SO91EunULfjs1APSy9DcPHd6HsMHNYBaRFl1
9vF3v1CmOJ9Iq2Siqa06I1/ufTsPTrevP/74fNibDWrgJHydH6nas4G+F+xV
pC+AK9Lu5rr3XVRI+xkRrgPjiLiEiJkLuuPxef2h5jtow2H1HbkzpRxcivAV
i53EkFRoYtl7ekViSxWFO2J0sZaWnYwTeCUBPwv2FUt9xWT0CbzkF0OuUrjk
nrCM1iHhtb5omha25ApFodFMy16kWoT/CIJWaHBGK4Su9/cvu/U/b1YIX+SR
YpulYFT1m4oBthvycr8c1HpJNwZBzS19VifwTGjvWB8O13eyG6tUCTp0w5LZ
0eU3Tuapf+GaBrkxpaLUft/vVrGYGKGzhRc5WwG0xEWw84UidVJEFLAWSQtR
/1wIjrz40qVCIRravbzZ7jPQ2hrR47OkeArX2LlKvK7gplha4qGRscKtFJo5
lW6gQG6r9IbeY1rpHWks8F7ulhMgXvPt3l7jgjosjOWfItOxdD6HgKGZanY0
Ahu6+n3kaOBcmKXG4+scQMUTlyLiYZWgQEmpTPAlK4yqlGFPNoIez2MrKrHk
pidlS1w+f7yfajqg1XI2X1mn2Esv73ggyU4HgYieyJ1WQzVvTZ6JJol6+Cr3
bVxBtNwmTEvfUEObcMkINLD+RJZ5L9C6squ0AJKjVHk/69Vig4w9tALOYZiN
WKqsIEPiQKwGi4gECjUHiK1UmWOR5pxKRBSE33n0iRO7OxgX3Ja5p/CVUuGU
Xa9AFVKxGqhhAP3fPz6O5XLyMrHDm6URX6hKzEwuYpJHrEG4UFRwIBOXeLk/
bgdwZPB63EOk7y+WAI2ghPb4/sdf/3qppUR4m7z9/tu///Y6Dckb6JtM8aKS
p+hkQQ6sLKihsK9bmYAw2ax6ilImkOgcs8R+kSTimAQuw4tciqNC/xhAG4Ki
A+yi1DgLjJ/9xsTnTBarLeuw/WYxsWcwhsWbOjiiUDSXbGEJb541vFhOoR/1
YmgBhOhPhy63+mG+nL68TBbbMNihQSI8garSY8oRdxWQXX1Kps0TaeAiGLca
t6ADb0Bt+LkVb+Zvs3UIv76BfcufR7O43wIqsA6i5ZG2elPoH7Roo30HYg76
G6iwX/tsSk0G2vHZ4+krtKcyQrwonr4dkFEh+kNthUlS6jNia8dP3crNV4vm
fzh1BZoFtktRzmAKSqF9hjs0BMP51KXh9Nuf/v37qujsEehdgpaGzAvLniOT
/bK+rlRZlpG8DDIfUb+hbVTmEJqgyt6lUgkE3vPZW+G7RKsDmHhZAQD4q9aE
TH4Ext/W95OUhnef5XLSHMZqv8/IPLDjYL3dE8un0CjEgPZnsq+sT4+P68jX
scM3xfbA3oUz2bepRvNVpn41z0QkgZrommpJ8TVJA4H9/vFgiHoBY9MrBlXE
Mg3V+UNqgWXlkObGFrzpeLs9NOy3XxGHtBR9tbcp1PWbnUCDAgZwVzGeSt3r
nqm5oQ6WGOwgJaSsWIVySkT+lBpY5wVvYyq+fqm5PC0+n549zlL71Br0AkCk
5rDHFsUDW1ySwOxvGK9fP78+3y+shOFU0aAzyMRtjuoaERe3sUIOGME2hRJW
mQ77LtG68YCXSoRdOYhSZWyIaaR7EKQdFRMjA2a4KAdFO5YmoJXykDA8yReV
VeqQCd1obDSeobQqCVkTYTdBDQtlZafoFM5KfP3O55EaGp8X41t0XvKwlIni
AH+NF3XzU2YpOBkVopSGQYSthJb5/vn1bt3PAcNR7vBmNqZ88qN2+tKtwUnz
1GXuGH5VQhgVgMOgL2UjAYTuKKR9U7BKWAdKIpOgwyXnSsWt/Zek02SYkwmN
LzOvlwUdiZ804EQc+ySgUqXMFcZ0+uBDEuIT7J92f/+4XO5fP398PJBM3i8n
+UXLp64gjdWpog3kVuNklLpKP41nufTMXAuxnvEH6jFXGDszJx9NAAXV4pDt
GqqEJA3Xs+nb63yJVoyFJ+uDmreSiFghFrXs5ZyWbgkbATVcohJOjKxSgcny
ideqLJTfFwWxIn5SVyjqx2FAJyBTrg1UJYtm3f7/aQRngbbsKX8c6jjeraeT
yWy7rztNyJ2PxLxSC0Zk1qoy6sYNar1i6qHc81BTeIutK2hgFtmlVPb4Uu1M
QnG82215t4q0HrxihVRRSmuo71AafV6paLvaAlZezllRV9wFVoK445T8+sVy
E8ArWAc6OBNqgEB7qaKUYiNWqFyv5HDYB0rkwuFW18/UOTIm+5E9SFWojbDX
zK4islqHdPb6+3e7+Nmg4GhR6yDZVU9uGEkDciAdJXonielykuxK6B4ZocSD
tp/d+RlNd3n/8XWqmWbMl/PZ67dvL/Plnix6Kx8RLyH/jPaFhiLcDyheyZXH
G4KGnowpUOhpNYhbab8Iahtr7EVGQNCIKJHGDLqwPbVxzg4H4XDmBbQ8mOEW
nf8qoJQNFnN4WRmfCXtJzIhiYdZ0LQWS3gZnha9NG32M/HtdUQTP52/fX6e7
hAkLz6f1B50sU23Py6xdEpU0p3eSgqso4V6F/I+dnOijQt0dm5Un6xniePtp
7HDMk+1yQyavVQ/gmR1FYg9Z1eI+tuuLqa+ouHAHlM6qjQhOiAilj3gALbnR
Edl8XZ1q9pDLbbANYljD5z7lOyKgrKRNQOpVls98VhFp8nhjh9FquVhs9sw9
Rog7JPCiexeCeTX5829v66K93o5tbD9HZs8TPgNoYUcUedib+irh9bVffq+Q
DS0EByuNMgEbIeynBQxj1gucUGR6H8m8A2jRixGcgiY6SGPGKtjKReVflSmM
/72gPcluG9ddlcaJHXWt/Z6bbaiETLRE9lFzgtopFaT99XE98J3v0OSAP7FH
+yAdNcO4vpUkUzplUHyjQCM0CaOCiC/CmJ5vrOrPd5h7LRaNrvFGDz6PEl5T
30wKAETyJdcdS9a7Wi3sfYMuUzcO6NayR5y/K2ZPjhIaaJWIyUJbRGrFpSxF
tyzYbqrsa+kxi6f7V8uwBv2PImiVwqlEBwGvn2ZUnLvYghk/MsdsrUikHE6e
DEI2hfcH6vOjIgUBd3TgaYgnlx8u8Vm+gvhoWtT+KBNWV1WR81ogoc8166Jy
yatnGOh4RhMMxvaojIL66XpvpXsjckeAYdmPMKxqPydwNG61ys9LSnJqDmiJ
HM4oViQG5M5XqqCV/0s7IgK8QBoRi8eYyy8iW6zQT5T53uPn+bMi8ig+1tUn
jMtOjqmHG4hqbHzvdgYeiCiJPfhb160q4yu/E/eCZyHyzxkOjr0lnwiMExtw
FXN7tMqSVZ+6MlxNZ6tA4aOZFvtoMjsmzbKuPt2TxNGiBy5VxjWO7EfnDoc3
lAqK7zmTLZGMlhbx2hGfB6UoUU/k5p3PF7v9P+y/Pq28e3gTJ2sqO/aEbNcl
vlexnPWUJWyOSg29YDqzEFRGmlD6eE7ZguEf0ZLGzmOmQV3vTn1h0RJrkObT
CYzTs0BZjjXudRxSNqgQU8ss8j2NPr5qIW8oh1Xitkr6sU+HNbhrcNExhrK+
Zm7z58pMGSSieU01cVN9lipdE2kNUGrqoPH6eFx6a6O2YN2XYcYY9sC0QiRs
9pTCao843bPC51tQDSrxq0SnT7koKHM8OBBa8jasDwgpUPjud0v7te2i2bF0
7SUIvlxObekcFyVGovUqHAq6Z6WEln6NpdMLD6Ijayg9k+k6ROK91FAL7aMs
V5hXC5hN7hSsNRMce9f3o82RQl7KHMZJlbBhSl4W87HtrfK83w5FNH/79vvL
zMqKIIqpDjzqUjtS1EiXOxlb8oUKpy7Qg148toaAr9ga2am6z/wfyQrhYXUV
L2+4WS5ev73YHbcn0ZokEEbxocJGM18G2XfNVYfHKtOS157/lNEnO1yrKGvB
PnfrmV38cQEvI6+fWZz09OxG9wRkMJmqnjlIPhhivP82BRJRFAlpAMABWkbR
IbWTZxb1dRwRWKP6TRCSUTIkNma1JC0ksC5efvs2izh6SA+Tm4JAbuEmgI+R
8pmSbgg1LkfymrG/jWqkmvI3O7WfyqRMw9X87W22tOaecjbDgxsxg0fEsItK
PeSMPJ0o3bqAm3EJoEGIulUpVlaG0oGCkKGjlRMBEHQ7gXL7Z/MkVTT5oZXc
1/fbCM0iTp2zXmeJ/wmprhdI9clujY757e11ugrkKiIuBC8mc78DJo3d/Nvv
b6usPcGbYZDQo1XJk6SCWXnohQHsmkyhdehWY+ADNCPM04jL1NUkY4FcSsLS
M0kbtAlTfUPtCt/Hw51rsO/QD5kuFnnMKtxa/M5KgPU6zF3VAIEGGO8eQzva
7GdbbXVPGJfjlSTrlFlBZE8XAfR1rwTmTns/KSHtzMPFfXi2aUcp+NjhnA6a
2UJgPSMxP3TMy9jAjIrJPqolatQLMuiWjSaXJXq42r3/+Ph83C7Q8CuxOlA+
IDYI7GVmm80zh4t/59tN5+yIGBLa4yFPknVJDJifJBM4XtJKpcrvUSYrsRJo
zQh2VW6q8MJFqwQJ2ohKQfD2H8p7hVKbpEsRSES7RXMOiohNhLA6QqOzzEMy
o+WDo96c4wNIU+Yr8Q6VdqOPdx8XSIjdtWqfdctVTkCRXYPKLiAW5ihSn1xy
CPZpmyGDuo661t7XaXPsmsVKzjTbhGInMjDKySNRXZXkfIjC9vYGLeeL2WIT
BPYMOcK+VR9ipXytePNWRReSFyVExuooO50n4qmjjjtIMkNjO5ysZPt4v98+
36/HE8GbWjTughDzEYt9iZ7hszP+RNNaauIict0wKtb2hKX/0OrbgFvUCUw9
VHlgP+0q9K9LurjUg6JxZKkyI0FYfgrylEr9+rIQdKLT1NT4VD3E0zcKkiaP
idTtVs5dufjYlYzP0MjL/f7+eH///PnzE+3f4wpQ4gSVjQxz0MaRODpkdyWJ
7yohu9mfpihJ0kUhP7u9T9et4I7yl2vVXSpAl81ExtO72a7m07d11F/ezyxy
0U+10pILjFnqG5LZ3rsPPU1uEC0UJ/DMT6Yyy310RDYxpCdZdqJYHqpYkWJJ
GCu4QaUvk4lYSyf11720oZTziGzIO88268XUmhvSR7CxECihn6LspQGE3F4r
vkqmQkwM3n4S2GvFgv2BrSYs9qGUe7uB7ERkG3fqyFuHorpaW4uJdajvDgcx
71QNgZxIY19/5hI9k40WbObT17cZNAfomzVS5mQ3lW+ch269Wa9JAo1Ch4d5
Slsak7iIni3352pwLUPjCeL6wXnT3RrB9ofKhy8SxVJnHeZi8vo6ma+VNWZ/
RqkghAYQtxw3l4c9/NpyEorViepP/pI8hCVrcjKGkoCFqSdgjqBJrE0G7hxu
ttCvNrtnVAvfKVKOEGSuwmB5yZmBASeRc9g+cDu17SC2nt/uHBlIqzzcLjxP
le2eqkEaXhSeTKiqXjBBj+koE0FYuPm3y+mUeQl1gPXGy8UqymXkJQArYdRv
310R5zLhcVPAO6sVdWTFGvQ8xAC73Wr+7U+/z/Y5Y1WY4vyYgx2Sg8duoV9i
H0FqWxwrp7Vpiv1muU09jnXovJRk4ELPvlq8TWdLfr+cvOdgMVvt8QCSpYkh
z/7cinlnXcF6G7CE6jlWqM/ec7h4U8UQAkZEgpZVDYxaQdylIJDhWiERs//s
dHucnEyAw1Cq/tgBgFvsG1yoq7fXt+n07fX7t5fJUkccldJa937D9nNow+Xr
y2QVl7QTeRSE1eH2IKEMyJHsodKU13VsrR+Mg/VO5oqMSRBvvGA+TguRdA+1
GrDoXgOWroV6SNE9gNfp3N9NSNsJIgSzAtKG7RezcrCIg+V8HSOz3Wf2lzZJ
tFlZldWWHq9g5zTNSmXne233GSDELYhjyX6aqsXGTeTkAIoM36acAQeR+Dxc
RwI+hMEc3nhgMLjc4c14jD2vWHcUyhppYcEFlGq0DHetIlPMqn3O2Bs2mJHM
HYVI7RScGNob4Xm49hahPmBqjVwL6tFeYZtMNtypRNJe7fZIyRa15Mv2VrGV
Cmqp8qeVGq2rlGr0sPDfR7B9lEOx89HkXVNVLFswS9TK/6XnedQelCSuQSmw
v+gfUk2kKVJshaBU7iuWLaCQh0iSsCC0g8lpaaJU4zKvlYgwquuQTBG9eyck
J6/N6O7lzmdvWmKDYrayyA68UNOP+ImYaZxrMPBqjqfrSZ4Pn+/udyu7SWd2
74dhVovban9eT1tbVl3ppQ6bIqXNRYxaXJkNFVHMDS4cD74uNciHz/3+9fVx
f7+jZC5AFejejzB11Q1JS4fhYB3O9eTaMatF81/Jd/a8X6zYO5ytNjhAHZbe
tyZipIdmsd1u7O3HW0fnJ26pmAJyO9jn1PmmGrpQKnRZATRcqEWIqKp22BGl
8juL7mefJhV9P9iBfT2OWhbXfFTMuS9Xyfzt8kepbd3/43aDZXnQ5umJ9VPs
lC43z/mCtNVoaMHqYkCi9sT1xYoh9oxDZQc9uVYCi8IK2m5Wm8Xk5ftiPz5+
PG7nw4gnmmi5XIuVrLJTGM0clFQ25WJg8I+vXCeG9rfWBkmeBs5Gjlletgq1
QahwdyBdbLxxlQGmlT5GdUmkzBJ22hgpDqPkeYA2TwfQY9MpfPOiJTn6/rgO
yoem2BDOhXRdkhYZEHkwgZpc5aMxghW+skQv3Zec5dapCUsBcz2PNlvoLutQ
qekw/R72wfMY6F4iXcT/HAlOWHZEq8lvL9afbjBA5s1gB2mynU1erd9H5L61
np9h1ka6yEYz9UreiWgTCP/HsH9wUgh1ldMKJAWWZo9K+Sw7EY8jRt++LIL1
fGZ3I0YiPjBchYzStBHEXn+8Wd17PcvDbE8Ag3fVrAfimtmGMerL9RVwlVMD
4myu43CLNTNCc7dauuU2EZ1Y134UBRDUtIawm58pR6XoH/wpiEXti4ggRe8J
pUYWFiHB3ET0LQj10Nsy8vIto+CFnWtjpTfQfgiUC/SuOWIBe70ECIlyBghV
GgRCrveDqwIcNWmvj34EFsyn86GMsFtGzA2+/fn3t11cdRzAqcqTcfRomU5y
lkF5ZrwsEIBzpkBFtFpsMvsaj6y90AFIdWnNeLhaTCb2Ra+3FGz2N21n811K
W4dFFcv8SLwCIidM7la/5yrKUGuSQC/SISYme45wMW62WAAr/mRlIzQEO1m7
nQugDbfvfD9r0m6PTs3QPRbijtYT74RVzJvFy9tkYh/W9OX377ONFZnLlXVQ
a/tLInLHrLVvouXb20IJxCNlc1afIDrweVSdnZP23BcK8EzDbfRr/8KEEFqg
FD9s+Zhqyr9iPUAmoYEDNrW0fSbT2Umd5OTXdNQDDFZqrOZ2v+ZWT+xQbiqP
EDSQ3QokxmvEgYwN3WCjtgIhrv2eBWJBQqpQm4mL2dUtRo6k6lWHS0MbxJV9
MLePz3f2WMK1s886kNMKcMeuq8vtonleJ0cwS0HCQjiKeifdCVYq9gg8tBwK
3Fle2Pv1xp4k8dwRdY3kMg2Kjjmd2iKxL5V7n8otFp020hy3KJ4UQPnAxW2h
NWWeCVMkdYqrU1EbxdVF4qk4V42uVKs/kcefCi3mRTxXmulVDsRWLih/NdoF
uefYe8roKzNSJqrkkyHbOozVT0rmzArKk0ECg2rhqQbKYuTe75weysfeu5BU
kUZ8u57aokOKlUvjVTudvZKzMDqjBtKmSYEyUo/JoU3CJBev9JXUbvb5rZdr
UkyVD94oD4apjb13JIJoet4osoSNtiLXiDZxnY4bHjI5SmtBjw6n++PHX35+
kqkHBYSzSMZ38gtLXc6k9F7sGr2dDvK/1EK91A4UaKTMO5Bp76F0iGl6dH61
nT3rHf3EXsD+QlMIivgUswQXlJXE9a97Hxd2qT1O6sUPytPnpjIRI1UjXP4+
ZkNtf3l82MUv4QHdhryQdG+Px/16PmNCRblwv73/+LrbbUBiqgeSS5lXyQxN
ViKiu7JmzyYrq/0pyti1H8JeHjHzmIs4Hk5foZiJ9nwTPLheLqev378vo+Hy
+SCYQtTKIxNZkaTsYVYKAeWz1kE4gJWbLkhUocgknohKUHsl2eiJanxVJqeG
ggdSgbyUoIWGxf5PgELZTfHX1O65GLWUO5zZ2FQZea10olnRHcSSODwDorXy
VUyCstlrl01yYpUe5dw42xA7jrJdu4J+dCsXUUUyZf/0geNmdIuinU6SWF6O
fa1fUp5Hzjl+RTtXD0O2eZ28TeaL5Wq9iVI7Ce0nnLx8m6zCHGkI6ArZBezZ
LpgnOlIBrQPgkF/lOCoZsSJBV/ukq3AlRc2vbrf3/f4gK+reF/toZZe+OEqY
J/AgxJIMVwL8QrI6XCgTZGA6Mcx1u+F4tAqGz1NrOQL10jBQiiFKV5T12lZ6
EDM9J9WyN6ryaTKEp7wUSTFVl1O0HFH24OSNa3cyRGaUBKh7Icqt2HWs8J5C
qZc8sXK3swYajcxOduIUiby7uPbC9YbiLogc1QXClQxsYhvlZCqk5ModTmUV
v2IxwAPXPUHtbGE3dqTMp99///a2YneotSmnUzdcrlDqPSdr8OReK5z2wdr5
AG0arpZBYXXm+aIENeWvj3USBBv4TlYQ2d21g1MUrhfLIEehUGqE5yEruYDi
2IARMrIv5y3nVdDZtabxbYs9TILlLilZZlB8JewOmIYFaNdYPSelbN1Ebexj
8fBI/guFzEIba3Xu5u2377PZarNZT7/9/jpfLqbAkVabvbxedEZ1up4xjlL6
l4ab7Ug2+ojwsB4J0hsaUcSck7PBh0oWQIlyspf2UMEUirijrO1bppfi5ZfF
M8kgI+EJlLP1Ggp8VzqF9eX27nXHQ2t9/Zb7EGGvPQP2juxxDPa1VQJb+99J
EyGitUHiNMDmp45EJWF3A4QipZ82YpdWHjVHljk8/uZ4+fzjL398Xi835apd
7b/0P9i9z3b6wqaUFTBbR0gPjYQAnXIt5f/0oZsSPngLhpaMoytx1JeRXYDD
5+SijsK0HMbz6fb+uJKuHe1RrWp/GsUINWLYQWLujIS5806TWrn3YaZnEwKh
96u/RQegaTSdOQ26ncuNtigOc0dNgR4yFVw7A5yBnYqlXS81My3OgURPflX5
nujiWqWZsWFttbF6InmVp8f/nURmWZ9wFmlqhqK/EHGJRBKFt/WNT0d6TzAa
dHMT367/Q61Qd9yJdPT+92DrRLUeOM4QCLWiPWSrhj3SqaSyy4ivhGRBtRj2
RKR7D2xG+EC7jZpybN3GTfuGQyHc7RyRLT6eNGxt7XsLCZXFRDk/fvzxxx8f
1+tIkqZWD4gI49Qj7YZOq3r+CUAaRBfsvOXSFaISYBBYZSBzhfoKqhKi4Sxi
hmgtjX9ctcQbcrhSNHYskz2Qt9aRJpNfqnkXCjMGL6HoVHt1lI1jWzrl0jVo
edBkXflvCiTstYpE3A9fGp2RlQM81+8f9+v9/f0yYLhB0UJWIrlB+joEDxbl
mE0rI6dRkQbUIBF+Wfn/Up86qyVG+oZbYIcOejmfvr28rMJW5EJnGVJRKz6n
FJu+8XWPnihlPPM8aTJKd2nP/VgVrLDgLBaFywOQsFYK5e10t7kMIktrZxp7
goN8nYmE7cz2GF9R/9kj9/i49WW13y6gviXI2O3RkBSTrR1qIWf6S8jflpQD
MKZzj+ksxLESNja2YwXAesZkyunpyHEUxtUxebYKnjBqbeuEwYfeqGB2xov2
GLHUsgftaIdMl7BitUvfmvodsptovXj5/g2wkBYr8l2I94McHcUKvzyqt0L7
PrQqufQVDjAawALXgvbVyopruPivt8f7188/fv74PBTBDoGJosZZ6QpdKZa8
wBYQ3nlsDxpUDgoRR90nWbDUomcGmErGRidPIyoPRukUbwGc5KsrwB1ZT6Vw
c2F35aBx2gmfBa2CvgDxCu08Er9eBMiEZdDBbi20Isw7sOHhCbG/SFZQ+Zkl
Y6bmLDn78R4BpSA4YLdid5LKrBWH9kjuMIODjrEbTRdiz/pTM1R9eII0lb2Y
LIwxws1qNpu8zWbQP5M4R6PHdGu83ZjyQZZrJHrABp6y21gFjI3tLQnt7i3t
I39gnOb4tg+wKyIriRcrfhPUmpiQ8B5soM7S/4A4qDScKvhC7Ya0XtmuphCz
up0gQ5sHFDB27/eX66Epw818sQkZcBBartCBigOeOsxaGmHVkdpTp/KVssHu
skC7FqvB9ol1FLu3P3+fr5jDTL9/f50vZi///mfr+9FqCagVZ2mwmNs/Z4dD
kaC5A+PF8+39OjIds+rmbkeIUmisFhFdyToaNvxq+FuV+5XHuBZ2kDYgJHrm
y+cLY+zaYxNiVP59V9FzYBiD4ysGJDh6O0bzEMRNZtc8kOh0OJaUMmwKKyth
kpq089IPhe4oHYLVQR3yhELuA2STB0KHQipxhto4EhmDp/Xh9Pj6+eXeO05E
a/5xP9MmaUtq/8UQgCdeM2cBQsnP1gi706lYq11zUXZTWilh/dL5IiMZWy2l
OOh6j6E9nhgC3o5jlWPZ2QkGLoE6m+1MDEH+RC5gJDAFAVBiBHHokD+CnomN
v2qb0SO2GiUKpwRAO/KPLr4DcMKeCIV+TGyCcli5igZxZWqnnR1xHF7kC3ou
CpXDpeShEXYh3/xBu1bB0bWQRiKmPTQnaY2FBaX3My7lKAyPPS0CorlMT7sL
aSJdKFQ3XuHxQyLcgyjKxYxTf4cjR2lBQvArkFdqJgCDx4ssR+Mo0oVyY9PC
TZXkhDET4CTk0CdfUMRG7vC9ML8QSErZ5qScjAWHYV2Nm/b+9ePz4365WLVq
BwXDR6WRlG6vH/E2XXApnNEs8lNwuxzQVFNgaPJof27NF6jwlLomyJGfArcL
zhSfarM2SRT7jLyJSkT5Ckyba/k35cTOXIbKO5wHobXT1hzijKPzraVDy+Xo
Q4vDFveMdJ+wa82n9KWNh8uxc7mgspgP5xP3v/0F4xk2FfXuYJdOIt1DCXFA
K100F7rSWCunyH7A63lMGH4QTXie034t9zfr+WJBYsqbtT0tFAZKIjYnDJvt
ZX/a/pTkqqtUm3gQNx0/l+Y4DZVprcSxAi3fJohkwLDvt6n0R0KpUrJjV1Xu
g+PJ13431Rg1V3VsrSuzmRYl+/3zPtYN3aBoggjzlI/bKN8YvqizJkulpaEG
kmLoGUSptZg8pgV0U/Zm9JI0h9qIykEO+cZ+z67Utsqucrt8rGNrULmcWHcp
hU0OGTrs891KkSpYLdb4FLYgqbarxfTtG9GmO023cY0/eftUhuStqT91Gb2Y
QvFT6oEwUMBoat3W3aGKe7Lz/3K5P76+/vKXH+9tamXZZL0vhYeslAoMpDZK
c+clK8yhsCsQXZ/iRIUd7dy9Yh0xMmde30E/CPB03EhWOIgoTZ4pDl8KTBJ0
nZZTPuMgyycOVHljaQBblcITKj0+T+BvOamNrJ7sDCf1NbHmfbZYrLcKKyx0
+lpDLEtBKb8HSka+Tb4+abZRi4JF2+/dd2lX7nqfinTSlEjw2LkpMJphP2VI
L8eGfNJlGu+2a2vOJ68EzYVWRACIxSHNeSdI5+3Emdr04iBBnUUnQzUJqIni
Lq1HlN0f71cIXgpCSjartUjjG1a99v/20KDsjrVy3S64vbW0VoZeTh3KDwj3
OPqhF9SDtRaPUxOsZmSWZ6f75/uxj7mR11zfGQRh2PVAbGOiPzNIGbmwgYKl
0+PY+XMby92O2Yf44FZBB7PfX+Yb+1/3y8nrZLFaTL59s0dDcUKk/26C3Xo+
Xawoa9ldo/2q0qK7fHxcOBlaq1w/Py4Hsew7UvvsRbBnwb46nkz7ZqxDO/V1
Jp4tlcAASLCDPmAtG9w2OwPwKSYpj4GCYOhgEfn3/NPsQbaCpcnYRmaCfliD
X481OnoETL3VP2HB9rOqHCZLO1/ug0jpvwMaKVYPJUhtgavp2lqmE2ILF/aT
XG6P6w3MqTVy94f96wo3luPTukqc0Vft/3sJ1aVM0mZTxMXuaaKvRVvTalLd
KSfZ0KChdPYmPjFYaUw25BO4ncYqUw5aAMdH/6KXqxQ5m3l6ijI7mOPHSggu
3AwoAUfBcK5gu6YUP+3eCXgkeEvsHwlye4/YygW4kaxCcL4RVZPmw/z59vyd
7wDy5ceEiVa6fRB7D53OKIP66BFWlXzYtZgbwi8wo7ELvkz9aKID5VOj9JCQ
oVGQN8gEkq57zwGv6ue9z5aOW7dDoauOpiRrY0OSyV6JyOgay9pzh6mEZAc5
Ol+ERHHhtiAAhfrdqekP3vKCz8fnJv14jFEvVoddCiGjkXLmSY/aReYl6u/P
D3sQrlYiw4nf2gElmiKHDr5pcY7EX9QwiIOQE9f14Hxq1Cn1c0Bsx2GFGVdO
KH5AWBmeWED7uOflRkRMVhMQtaeaQdVP4ncOPC3OxypD04PayV4wZLvWOVc4
hAmXECeTv3U4nIm6vuKThZ0wupxbPaDva/ChsmIT3tneH7sXPu4jjE5YpSAQ
SRc6S/3H30YvyPOLRiISSAd3ooIlZDDPtSHh4icxdj61u+tlsbUv2t8Gsl9P
YJiVWsjQhxkL1UMuDX4lsh2+VRnTKP4w9Nhbk0NQWc5X7PdweoJE42N8Bl2y
xOMpd+LOr4zAVHYTvm66PKXXWPVvNe2ptWYdaJEq1kpAEQ2e5RlUZaEQ3txt
7cLfsgykmuR5kQuE3EIg+gUj5VDs6K3PV5/umKN24PFmZQXQYrXc4j+XXUDr
klJ82yhIq4YRBA5qQDMUCvB85tOXb79/e5l6nEEU7AsIBUod9jBMd6jSSZDp
21gZEoXu4bYuq2O1czp1resmeQi5H2uxwj9+/uXr3iSLt7f5LleelcbkzE9D
dR3ovLNYTtdCtmZp+aTv6NwVQMYqM6XrkS1pLc0xvupdAMgAbbp2YiGq0PP9
0uc468UNzX2UwMSISlE2KMx9+7zxa6Pw67jD+bpZyTfXDOx4d8vJbG43nt2R
sTu2MNFo2YhSQBiowrM2BZkSwT+LthvNSChN94I+Jk45VlzRUxpVSOpVPpOa
MWjK6m8P3GLy+vL6Nrfvzq5Sj7sj4QsFjr1Zt+uonYrA63g5RL1CISsbrBUr
SUmte/t8nIn+syOwIS6DqBESL8EGbzaEPa037DqsvkHeHaXN+TIg68lV3aLM
t7qxPV3fP69duHidTBfb1E7pO546K9/mm0gYbPai9qCICMdpYvd+qxiv/nId
teZUMmOfb+30UESE8HThevq2QIwSLuypmyzWy+lkukF8WpJqoH8tXqerfW5f
f8lC366ZNKmP9/fbgbu2OV3soDx3ZETZq4W8eoOdMJUchibDahYrX3gGJDVt
D9erFTlQW8ERUpWSRoXbjrEbrzAjeImASDUhRxMMQmIdvwTjIeyRsq1jMKvW
ttrbsxW9yed8mTwuAlHlVBLWVQVU38zdel7uSvLXBsojFI7G4yuQarHQt0by
RllHSCeY3bOYLGeH9nm4qHu3VXTjbFdgaaX/10m/67nGErwrGck+6RhFPWwS
JgxZfUDofkAf7CaXFbpdUctiZbRS02S056rwpZVm+KJHGWQuYk6FZYhbSIrd
ESVfgaIZow8Z19bnnEWQZ40GGTP2IFDW9Kzzhetn7KaIsaZXZiAVYi41DoOR
1C8veuzz/f39ftQWlu0/77KyH1ialaRBXNmHs/AQh7EGP3B0fsoo1YUAp/DV
ycgcpOtSlio2m1wFqra+nPwAt62Vko3Jhdow+xAtZmKR1zKGjdJtat2O4bqv
7Av1149JiefYq2Vh/Pp0eXHIecy7LlSsjqU0j9qjCHVwsCbeuvPxBLkLaVUQ
0gbx8CBwkgsBQ/NBPtRRGT3KIWpdYczcpUiL8rnRTfArD5omV5I4BZDGEI7a
Md1m4RZJEuvqHLqNqB8y7qEtALHP/92+m9NoXQP76flsuWYvpEqltCMuoDah
W+Rb5zt2qOMomebpamWzJuya3XAEF5WL70lDJQYPX7e9ykW6Xe94H+gPrp/v
VpdC+xPe6jmpFcGPF1BSK2EShT+SSt1qztC6ydl0Ppu8fLfzImMElSn1neqL
1IKzyFdKE5bIREAKaRqZdTBMQXtOqUgNGdvTskFZtE1YDaSRNYidtCctwtVn
OE3/xDxKpMmot9T0BClr4d5Iq0AOvLtgwEDK8/QxV+K5cje82DCVW1Sp8VCz
lh5czEKylLZSJMEStZCdbaT28qKxjQoCvoMoUMar4F6tHZBWoy3mk8kaKm9R
qtIeBvkAFfde9sfLodivlrjNGdmzIeWTe3mz4xNLXIQCmBCfQU8WJ4tjnMSd
FEDDdfAyLxY1xEspgUUX639xPO23H1We3s9DuptOZtbutzJUUhRoMs4/Sruy
BIxCEIoc13koNDs+Zpq9hnPjWfmdlNoVmDkr0/GW7faof3lXNnTmRd/bA3Tr
68Lj+Erh7HlM+DeItADF7LLb7NBzW6HaPqNCm6JkbacII4wD6dbuu8VyvUTq
qyxuGZ2o42Xd9lA1XjRGqUruRqQJEcruCNGikTzDhaRQIudO7zIvoN380kyl
Upb1VFRZtFkvN8v56++/f5/MrW20SiEUIOYZfcAGTxFrwKJq3SOutA+tlyZw
3lfpmWq9GzJbnGNjVzK0DzU4tL9yu10KzrAlQ4DuyfoL+2kLe0qtBMpE0UWY
BmXM/o8fP65DOH+z3nuXdAfiU/Nks3h9nW0IdCPhewN3GWc9z2bMShB9Ch8s
15/q+75INvxT966LTOW3XSysqLHCaDFbhfbncL+CJ7NuZ63uwn7OXVaNp7GW
7HXEwlePbA3FiRuv7x/3g+rMughW8wUwum3IAoksN/s7SbFRgA0BXWXHnJTn
iqPT++Yqh8lpPyoLKnJV7Ry2VqY6yICr8Nix2K81+c2tC1htkob32Oqh49hY
xROhLcEbsyXuMmManti1Uel6o9+30zIRnQoJB7LyrpLHSml67ni+MdrHd3th
Nf9u3a8sQPj5Tur4zy4pk3EGTSKlZllr7WtXUcXdBU9BBZXf+7ofC5WZCDvh
i8tO31uzCmEFJeM+QAK75vgg/SmlBSm9o392Ho4EV00r9Z6zpmUA0K7SyvJR
FVJJ+HTE6mBjt4u1bWTgMO62Z6+yJ567tW59bCdncq0rMdWyr2MrAte10gUJ
jke8JYGYD1bc/XgnJ5kz+X/ZK1QtQZA1hwPzkU5mb07yGofu4XR0mi3p5IBm
VJeJB6AADLQFvUY7pUbadH3Meke89DjzsaLy42QMyAVsoUCpNIxtaPnUQDLx
lRGvtoJ3sxMvUuNjSbDJ3uIUw6TnGeCp8r9+7QRAw6UcGyJqwmg+6hJv8IrE
AXDvrbRP6BU41Q/Ylqz9Bgyp8GWGGkfNFgaZBHSrFvIOchYpwMyV76J8W7f4
vB+OqurpnLVOk4nNDioH4FmlLBYJ6+qOyG3rBLabxXQyWW1iPQn2tyaS+9i1
Q9IDCH4oRtBwxHDpjmexoxji+CRbirxcWydSkeB8loXEKNbvR5yUBVlo4w3i
rz3vpCnLksDX84T1auROXg1/iBp3rcbhlS9mk6k1/G+vL5OF/ZalEnzjxBMN
sHE4xhGFh6N0n5ky1TPEF7aIr6tbb0aTzfzNWhHuAJaG6IyVE9m40FQO0KJ8
htDXqQdoO8GCDbi9gFXuG077x4pSLRC6vdZHZ184OEuiY9Uu2VOfKtm8nFQI
AfRmCwfYVokbXO1nQw8PHARVDoP9rWJ2yQUeRiy6m81iNp0t4fFz0wjtdBSw
Wlxc+/H329lsEYCEAoBFq/lq1749bqHw4uqd+VAGqxGYjVLzaCeaKb3miasA
9aA4b+JgRRhHgywQlCgEzIBYzfdVsJ4uuGutNLTeA0kleiDfMqyWS92tURCk
0go7P1LjTV10tQDigx1cQLZLRaVqfVFCLLRubLVazFfruLAyhRgXUS5RqaiE
yjVeoRtPNRGrrV5AChYD7z7bMWhNlDg8vMNrn5ujc2RAsQrI1BPKXGAPnFOF
QI5KgBUEXmnJTE5j+Z70YW61veOTRVST8hS2nmtRcaFwLyBQEOpAHqQkspZ4
Z//M77/bExwkcNxTuMA6U2Ra7XTSHTCYo8SE5AzABaUH65KajZ4qHSu3jpeT
3L69JrR73lL78O2nxKiwC3FvwSpiQ0JoXg5GhL7RPh/GyADq99lwfbyfW4Lu
A2nRkIv0ZbB8+fa6CkXUYLwfl8rwhB6Ff0FCM8o04YLZglhjzUFhn2CBFY74
2vVqMV0ECM/Q+9mFD3vaUQlQjzax2iTJAxS0Z9WnVSjW8V9xMrFtA0N6QfnZ
45dY0nqwtM7chiAIH+UL5pq6tt9qvPDeqSWh36dzxB5GSoEWcprYxgkzC+XM
Ke11qOMNJ5OVNYhc7QfF4pazr04D8oyq2v7ZawCY6DWsk96uIyur7W2B28CT
Y+dCghaR0o05l16dznUxg3RtRFIxkbxidb6MvrKDwyoSK1o/FFK9q9bgrdRC
1FatEpgyHqGucLCoq4EVIxhjF6ysQ6cyd7G+a7hwR1cQoSi3EXwxwa+8CxUF
F7iaBLq5QmU4+/ze58th6KpDF1vU6XIeKyvVVkiK1ks7Pawkt4eE2DjEy2Pj
XnBxFDlZxU+pFdyTySaKekMDyUEp43vhIdlcykB+vjy+Pm4UQDSBHI7oUwIw
EpukGpXqcbIHA1l1LhDe4LZhrIEYudjYZk/sKgRBzSIZ2Q+NEnbUkVctuWlW
cu7RHW/XYd4oiwQ+sxKUhEfXTVErIokZwTiKmYOnerelGaudXiLsQOtEeakG
EjmB1aM+A2k1M8wUcslvrGmtnXN2T2ZWI0Z7e0VXm00EEd9azP6gjfEIuUP6
hZ5PsfNlguvxZfOx+gtBk9wVNBu//EzK1bLrpNeKSwLH8qlBL57Bgoi26X05
WfnaZRaxw/YKBYiE0fl8t2fbDASXgmEXKJ5Ya9FIWzkr65fbgA+sHk7OSx4F
NWjkTbOzXpgxPiulrFU4aOGiLhf0LFYMnR7v2FHYZxxH8d74DLVQRYZQinCt
X0phUfIgZCm5ytabrebW9M9WHGhAo6CxyOf4XKEy55Mn7CCKc6eyW6oOnoI6
d8Ggu+cL6/fwnMXEt/6vGNBzHRRCwdPwDJKqSG+lgv//iHoPBTmy7Mjy/z9g
2FUAUoUO11q7h0qJQjXJ2ebMfs7eYzfQWys4w+4CMiPc37vC7Bh6JmlL6VYJ
SY19B86Gr5TwzD6X17ebUrHRosljxwC6YdHcofJjbY25rnRqNruPQW7401Dy
n5LIl7G9J6wGRK88JdQQmWxxknqAVge3e+RMyq247QUfH72Sx4yTHqwusKtA
wG2GylbsBnFWA9dKUoKLwdPSTZwvrx/OzYMrmQrQWleqRDQ0p3OFtdHrakZZ
M3g+obzS7PvtG4p3G7s9vMS1r4fLgTMmo++w/2htNYH9xX51KuRbZt9+FH6B
+kehjFhV9H/vlRl9Oo+NlT1JsH1ZrVa7Q9mpTYJ3eqHevOs/ufdTVyYL2M7/
LDE2J5m985oI1vearURbd9gHiT3wu5fn1SFBRBAnd3CkNDRcwZXgyLHAndyg
mfQFsV7xPFdwM1v+ttVMNcsa3aYwAyGcQJCzWjfHfW9PCsO3vkjsdQ9CEhCt
fj0mNbkjKDitFKP9keVIS7C5r2DsskvvFDGSKYc67wZF2lLOW3V/e/34umKR
bISNw8ZgT3mRW6u921uLXWS4y+RtpJCvPI+tl8udQSkTbKj8Y06mgxIQi5FI
ELvx1o+PL7swk9I9dHUBYiv+wEw6y5x/9+22DHXHBWQHdYBxCdZEwBcdRbE9
fkf0dLxMp9vF/tQgU9xGmx4OkTVnJEkWda85FXfWhLJsurDadITd6wdFEE8Y
vEL4PWgHqRJaFui/aamNUiKr8fqmimESbZZvkMVVhYvSjtZp6Up9gZKfX1Re
KZe3QRSFgiuxBybOeejrmn1mXwpPbO3Byj5QPBz2yvdlEib1SM/Jt3TEBpAT
A8UuhNn1IHjheF93UgGyvFG+2fVGMpWjfK46O3GyENPjb59abAWw8j5I8Cuq
unxjysiQ/rlSxI31mXCVOPgrBaz4HqAXeqLFhaJQGT4w5uoEMOKrkZYZS7Vq
CHUwIgx6a0zaQpbdA9HQdvMV88ngEY2s+SCgh7JbDp4rBYajP5CkTNLOz6JT
KoOM3Re6aQWaScCoH0DJMbCWBuJ13n9+fdqH8349QW9XVk5y3G6sTQAtjWz7
ekKBCAyHSYzufUci0S/0tNh3R0LT3PXR9n2/XrRu5F6wbousKqug4uN6vdqS
cFr9FlfJK9nI9F3//3lIeogWFWZDLSE19abMPkwBObpGCX/596j1KfdFzand
NSNyQCWRWholdwDPKJJ8mSTBjtMwLXhUZkl4J12kClrCby9FggahsjF7HCx7
ylwqKaZnaOAhAaLJDZV+Y+8LkQ8XUih9W1tL+4DYzXUE8jPX0nHYpUVeMkBz
UPY4vqSK5Epj9qXxvlPckC8kB2xhUoykSsAcBPG5uOQLOFJR06HAjWA4UIj9
OLQKL93iwO2n2ydZ7EwdmTAPXe/+l+He+8vwLtdzLYWict+Y2IkzExwOynSv
ICuqEEtlANAGuSnlWZwppTUPUqqc+NAyZuqhVvyA9OXWQ25edocMFrtoy/LS
acfkuTy91oJSQdyh9Kon3DWyiCstiDcWr0TcE/zLzYSxT5++lvdaCpMB1iJw
0Pqudr80xzQVJsgOcbymWnmyhZqmUt5+ULpKOrSvWP5s1ywq7joTmc8KqoQd
0qhJ4UmlI8dFGmxQLzTiUgJT4QssmG7FCChFnMDSDqZGRg3OMphycaxGV0B0
N+vSqFurpzZ9lBiHAwuirOgqbNbjwL4XlOeCeND9aDJVyAm7deoQK4ZUHwhO
SjambFkX6ij6T/WxHNGeCUo1TGVYZEG4eX58eXnh3r+9ffHhIoJZFLPmlSKC
Cl5bSVXZ5bIqCQ9an9vhruOToQI67fBoF/AhPEpylpQo8iLNcYV6QJomLZfS
05kD+JaOAwmziwaRjJzh+KPebGSbYaI5iUah3aUo+7hQoN9Z22I3WZHu1lYy
8wRjuzumtQBTub0ombhp1nzhMkPjbR2OFATyExaKlaSxbIi2O9mvECTV/Pb5
8+v9RDTSgJChl/YY5f1xs1rtiSsqiQ9tpU0U6F9xnpSauIYA/g2cyH1iRZCm
1Wluf8Erf8FhBRYxymvt4/XzjRPppUnmmLyM8TkCOrth7L/BZKlu8GbVKQGF
9niF1lvt4lJDo/H6YT9pSsQUj0UeHqPmBIKER4XcBHjpdk5Y1Tuc33HoaoVx
Ya4zkmto1y2DZlVhTKnG1s/4k2jICoi0evt6ZcDfz5r1gSjpBTOuR93AfW2v
p15T+yT4oydWf6yo0T+QLYNysZ7sm+v0GPZ8frl92OuXDVwOQMBkitmBAX7n
MrXZ8WjNTNHijmE0L2NkJwK8kk3AaJNHf7Venwg+uzA/cK2IVymNy+IpO284
+QfFXCg6ZwY2BEtKN8CoP4mXXttkRGQIc8XbLLwQ1f4Q0R4zOEYwlcaMBWoh
KXTsKp4VZt82zuhljCcvnsDkGrhWHst7T7rgb7++Xu3ej0MiqSLG/AAblptV
Kl92XZ9UlFFcAfcffo8IRxdUd0JhSZ/Vqn2GRYLwi7KaTkdRRPZnvfGn2dfR
w2NGiUhyLYU53fDp5tnnSNrtturFmBvsLXl7VS5R27iObxi9ZRv0qV7eX7k9
x9aT+VSrNmW0e1lb87DTnes/tUCnvUJMePsaP0XcjaChcVfacXEkrm6Q7BeL
klbTjKU9Vr5Qflcp3yFs4MoJiDoYWVSmGjZz73Oac89y7wf8OXzBd5+d2xVU
cOh/I3MI01joB+J4D9QUwtOxSFeQUWgVN/u0spntprNDHHP3RVToWUxiCAIS
uP8m2TbiiHHvKOX3PNSkEoVhIQ/ypHFTW4unqB2vpE0EvSNqSgguDqgz7MpF
Ha3UVtGDPKpRxBGCITiT7TkL92spp7NqPOH044cDQzQ7Af4sTyleskaDFG0x
PAlt1BgESojmrHbiEpeI7oSzkcRmPsvsHjcnYVE9qGDjBXrFZ+hTtuuivIuy
duZcUeWRNaKrQ1gKOqtYaGTxYurL6Tpoasd0nqGvXp5RTpVJ/kVtR/jy+YD0
EubKjqp7zPsods9Sk2scwbHb/yYRsZRKlexNXFmvrJ83hXLjTBLUMHW/oNB+
d+tTCmWeCwpfmM/p4AsHu90xLbSTa+3/lRpHWiF23KTgelyRJmKePI+Sh8Ge
1Pbi6dYEbV+YPs49Kzs1j+wjagWL1ko7YMaCQI2NPp8q2k7gOHAFgiNjmMOe
Ww4NhHQVd7IFa4qDnRsKW2MegEwHk5pivmFdkAE7aRjPQOF0N1pRi/NY1fl+
DfZtvQmj/vzr13/+/XGFuiYXGwgvfKl3j7EUilUtxV9NBqa94rXP3bW2GeV7
SKLdbrN9/vHn99Uua6ww7FH4lHI2OMCOj10WE4GbeKtrzQU1zqA4sHfuuDsc
0XM4VRVxAIgyOiDaLgrhpkIKXFTTybr0IQvXxOdY2xoc4H+T1kF7VAlOIAeq
[truncated: 5,591,516 more chars]
