# Supplementary material for: Particle-resolved topological defects of smectic colloidal liquid crystals in extreme confinement
Source: Nat Commun. 2021 Jan 27;12:623. doi: 10.1038/s41467-020-20842-5 (PMC7840983; doi:10.1038/s41467-020-20842-5)
Supplement: Supplementary file 5 — Supplementary Data 2 [file 41467_2020_20842_MOESM5_ESM.zip › rawdata/ImageAnalysis/readme.txt.txt]

Requires licensed software Wolfran Mathematica. 
https://www.wolfram.com/mathematica/online/

A .pdf file showing the code lines and outputs (images) can be consulted with standard PDF reader software.

Similar processing can be achieve with open source programing language pyhton 3.0 (https://www.anaconda.com/).
For a non-coding versatile and simple option we recomend FIJI (imageJ) weka segmentation tool (https://imagej.net/Trainable_Weka_Segmentation). 
This youtube video will guide the reader through the user interface (https://www.youtube.com/watch?v=A4HhCd8V138). 
