# Supplementary material for: Particle-resolved topological defects of smectic colloidal liquid crystals in extreme confinement
Source: Nat Commun. 2021 Jan 27;12:623. doi: 10.1038/s41467-020-20842-5 (PMC7840983; doi:10.1038/s41467-020-20842-5)
Supplement: Supplementary file 6 — Supplementary Software 1 [file 41467_2020_20842_MOESM6_ESM.zip]

Archive with 3 entries (2 files):
- demoprogram/
- demoprogram/README.txt
- demoprogram/CL_ANRAND
