# Supplementary material for: Particle-resolved topological defects of smectic colloidal liquid crystals in extreme confinement
Source: Nat Commun. 2021 Jan 27;12:623. doi: 10.1038/s41467-020-20842-5 (PMC7840983; doi:10.1038/s41467-020-20842-5)
Supplement: Supplementary file 6 — Supplementary Software 1 [file 41467_2020_20842_MOESM6_ESM.zip › demoprogram/README.txt]

************
DEMO VERSION of the DFT code used in:
Particle-resolved topological defects of smectic colloidal liquid crystals in extreme confinement
René Wittmann, Louis B. G. Cortes, Hartmut Löwen and Dirk G. A. L. Aarts

Author: 
René Wittmann
rene.wittmann@hhu.de
************

System requirements: linux OS (tested on Xubuntu 16.04 LTS and CentOS 6.10) and computer architecture x86_64

This example program CL_ANRAND creates random Shubnikov structures in annular confinement.

To run the program type the following command in a terminal:
./CL_ANRAND unit_length rod_length packing_fraction box_length grid_number inclusion_ratio init_par orientation_number edFMT_parameter runtime_in_hours chemical_potential mix_parameter

Explanation of the mandatory arguments:
- unit_length: unit diameter D of the rod, usually set to 1.
- rod_length: length L of the rod, such that the aspect ratio p=L/D is given as rod_length/unit_length.
- packing_fraction: average packing fraction in a square box, the real effective packing fraction in annular confinement is larger (given as eta_eff in terminal output).
- box_length: length of the quadratic box, such that the outer radius R_out of the annular domain is given as 2R_out/L=box_length/rod_length.
- grid_number: number of spatial grid points in both x and y direction.
- inclusion_ratio: inclusion size ratio b=R_in/R_out.
- init_par: initialization parameter, determines how the initial random structure is created. Typical choices: init_par=-1 (laminar), init_par=1 (random spatial structure) or init_par=100 (Shubnikov)
- orientation_number: number of discrete orientations.
- edFMT_parameter: specifies the parameter in the rank-two tensor edFMT density functional, has to be set to 4 (otherwise the smectic phase is unstable).
- runtime_in_hours: the program will terminate after runtime_in_hours hours and provide a density file "rho_restart.dat" which allows to continue the minimization with "./CL_ANRAND runtime_in_hours rho_restart.dat".
- chemical_potential: specifies chemical potential, which is irrelevant for this example program as the density is fixed. Any numerical value can be used.
- mix_parameter: initial value for a parameter mixing the old and new density profile in the iteration, required for numerical stability. 

Example input for the parameters eta=0.65, p=10, R_out=4.1L and b=0.3 (note that orientation_number is smaller than that used in the calculations for the manuscript):
######################################################
./CL_ANRAND 1 10 0.464563 82 410 0.3 100 36 4 5 0 0.08
######################################################
This calculation takes ~2 hours per 500 iteration steps on a computer with 8 cores.

Most important output files:
- etaP_XX.dat: plotable density profile at iteration steps XX={0,100,200,500,1000,2000,...}
- etaP_current.dat: plotable density profile overwritten after each 500 iteration steps and upon termination when exceeding runtime_in_hours
- n2_current.dat: plotable local packing fraction profile overwritten after each 500 iteration steps and upon termination when exceeding runtime_in_hours
- rho_restart.dat: full density profile (large!) overwritten after each 500 iteration steps and upon termination when exceeding runtime_in_hours
- energy-protocol.dat: value of the free energy for different iteration steps

Visualization of the data using gnuplot:
- local packing fraction (as in Fig. 2, second row): set size square; unset key; set autoscale; set palette defined ( 0 "black", 5.5 "blue", 8 "violet"); set cbrange[0.25:0.85]; plot "n2_current.dat" using 1:2:3 with image;
- density and director field (as in Fig. 2, third row): set style arrow 1 nohead lw 7 lc rgb "spring-green"; a = 150; set size square; unset key; set autoscale; set cbrange[0:3]; plot "etaP_current.dat" using 1:2:3 with image, "etaP_current.dat" using ($1-$5*sin($4)*0.015*a):($2-$5*cos($4)*0.015*a):(2*$5*sin($4)*0.015*a):(2*$5*cos($4)*0.015*a) every 30:30 w vec arrowstyle 1;
- local order parameter (as in Fig. 2, fourth row):
set size square; unset key; set autoscale; set cbrange[0.4:1]; plot "etaP_current.dat" using 1:2:5 with image;

Remarks:
- some initial profiles have a local packing fraction larger than one. The program will automatically decrease the average input density and continue the iteration by slightly increasing the density to the input value.
- during the iteration, the mix_parameter "paras::gamma" is adapted dynamically (decrease if the local packing fraction becomes larger than one and increased to speed up the minimization).
- some initial profiles will result in structures with large defects. In this case, the program can be aborted in an early stage.
- the dynamic changes of the parameters, the chemical potential mu and the free energy F at some iteration steps i_t can be monitored in the terminal output.
- some combinations of parameters (rod length, spatial and angular resolution) may result in an error due to unfavorable discrete boundary points of the particle
