# Supplementary material for: Particle-resolved topological defects of smectic colloidal liquid crystals in extreme confinement
Source: Nat Commun. 2021 Jan 27;12:623. doi: 10.1038/s41467-020-20842-5 (PMC7840983; doi:10.1038/s41467-020-20842-5)
Supplement: Supplementary file 8 — Source Data [file 41467_2020_20842_MOESM8_ESM.zip]

Archive with 6 entries (5 files):
- sourcedata/
- sourcedata/README.txt
- sourcedata/Fig3.txt
- sourcedata/Fig7a.txt
- sourcedata/Fig7b.txt
- sourcedata/Fig6.txt
