# Supplementary material for: Particle-resolved topological defects of smectic colloidal liquid crystals in extreme confinement
Source: Nat Commun. 2021 Jan 27;12:623. doi: 10.1038/s41467-020-20842-5 (PMC7840983; doi:10.1038/s41467-020-20842-5)
Supplement: Supplementary file 8 — Source Data [file 41467_2020_20842_MOESM8_ESM.zip › sourcedata/README.txt]

************
SOURCE DATA of the theoretical free energies calculated in:
Particle-resolved topological defects of smectic colloidal liquid crystals in extreme confinement
René Wittmann, Louis B. G. Cortes, Hartmut Löwen and Dirk G. A. L. Aarts

Author: 
René Wittmann
rene.wittmann@hhu.de
************

Each file provides a list of free energies used to create the theoretical data in the figure given in the file name.

These free energies, as provided by the minimization program, are normalized by the area of the numerical square box. 
To be able to compare data for different inclusion sizes, the free energies have to be multiplied by the area of the box and divided by the area of the actual annular confinement.
This results in the factor 4/((1-b^2)*Pi), where b is the inclusion size ratio. 

The estimated maximal error of the given free energies is $10^(-5)$, where the values can only decrease upon further refined minimization. 
Hence, the error of the resulting free energy differences can be assumed to be somewhat smaller.

The content of each source data file can be understood as follows.


Fig3.txt
Each block of three lines corresponds to one outer radius R_out/L, stated in the first line of a block.
The second of each block gives the free energies of the optimal laminar state (L) and the optimal Shubnikov state (S) at an inclusion size ratio b1 below the LS transition
and the third line gives the free energies of these states at an inclusion size ratio b2 above the LS transition in the order:
b1	L(b1)	S(b1)
b2	L(b2)	S(b2)


Fig6.txt
In each row, the first entry gives the value of the inclusion size ratio b, 
followed by the free energies of the different states at given inclusion size ration, as labeled in the legend of Fig. 6, in the sequence:
b	L_(6,2)		L_(6,1)		C_(3,8,28)	C_(3,8,29)	S_(11,29)	S_(11,30)	S_(12,30)


Fig7a.txt
In each row, the first entry gives the value of the packing fraction eta, 
followed by the free energies of the different states at this packing fraction, as labeled in the legend of Fig. 7a, in the sequence:
eta	L_(6,2)		L_(6,1)		C_(3,8,28)	C_(3,8,29)	S_(11,29)	S_(11,30)	S_(12,30)


Fig7b.txt
The first line gives the free energies of the optimal laminar state (L) and the optimal Shubnikov state (S) at an inclusion size ratio b below the LS transition
and the second line gives the free energies of these states at an inclusion size ratio b above the LS transition in the order:
b1	L(b1)	S(b1)
b2	L(b2)	S(b2)
