# Supplementary material for: Particle-resolved topological defects of smectic colloidal liquid crystals in extreme confinement
Source: Nat Commun. 2021 Jan 27;12:623. doi: 10.1038/s41467-020-20842-5 (PMC7840983; doi:10.1038/s41467-020-20842-5)
Supplement: Supplementary file 8 — Source Data [file 41467_2020_20842_MOESM8_ESM.zip › sourcedata/Fig3.txt]

Rout=1.6L
0.3	0.105610	0.112021
0.315	0.113814	0.112457

Rout=1.9L
0.41	0.093737	0.0944962
0.425	0.101908	0.0944699

Rout=2.1L
0.455	0.0851843	0.0854284
0.46	0.0858819	0.0849818

Rout=2.6L
0.36	0.0787995	0.0788182
0.37	0.0786664	0.0784240

Rout=3.1L
0.33	0.0735900	0.0736793
0.34	0.0733848	0.0733632

Rout=3.6L
0.31	0.0696265	0.0698153
0.32	0.0694610	0.0694222

Rout=4.1L
0.29	0.0671522	0.0673023
0.30	0.0669413	0.0669153

Rout=4.6L
0.30	0.0645493	0.0645918;
0.31	0.0643138	0.0642369; 

Rout=5.2L
0.30	0.0623218	0.0624499
0.31	0.0621965	0.0620800

Rout=5.7L
0.29	0.0614075	0.0614220
0.30	0.0611773	0.0611230

Rout=6.3L
0.28	0.0603588	0.0604002
0.29	0.0600883	0.0600294

Rout=8.5L
0.28	0.0571223	0.0571452
0.29	0.0569447	0.0568202
