# Supplementary material for: Particle-resolved topological defects of smectic colloidal liquid crystals in extreme confinement
Source: Nat Commun. 2021 Jan 27;12:623. doi: 10.1038/s41467-020-20842-5 (PMC7840983; doi:10.1038/s41467-020-20842-5)
Supplement: Supplementary file 8 — Source Data [file 41467_2020_20842_MOESM8_ESM.zip › sourcedata/Fig6.txt]

0.27     0.060558  0.060613  0.060606  0.060592  0.060660  0.060691  0.060666
0.28     0.060345  0.060359  0.060328  0.060315  0.060408  0.060410  0.060400
0.29     0.060118  0.060088  0.060045  0.060032  0.060037  0.060044  0.060029
0.3      0.059889  0.059836  0.059773  0.059755  0.059725  0.059724  0.059846
